# Supplementary material for: Collective Attention and Stock Prices: Evidence from Google Trends Data on Standard and Poor's 100
Source: PLoS One. 2015 Aug 10;10(8):e0135311. doi: 10.1371/journal.pone.0135311 (PMC4530949; doi:10.1371/journal.pone.0135311)
Supplement: S1 File — (ZIP) [file pone.0135311.s001.zip]

Archive with 105 entries (104 files):
- Google Trends Daten/
- Google Trends Daten/21st Century Fox 2004-2013.csv
- Google Trends Daten/3M Company 2004-2013.csv
- Google Trends Daten/Abbott 2004-2013.csv
- Google Trends Daten/AbbVie 2004-2013.csv
- Google Trends Daten/Accenture 2004-2013.csv
- Google Trends Daten/AIG 2004-2013.csv
- Google Trends Daten/Allstate 2004-2013.csv
- Google Trends Daten/Altria 2004-2013.csv
- Google Trends Daten/Amazon 2004-2013.csv
- Google Trends Daten/American Express 2004-2013.csv
- Google Trends Daten/Amgen 2004-2013.csv
- Google Trends Daten/Anadarko Petroleum 2004-2013.csv
- Google Trends Daten/Apache 2004-2013.csv
- Google Trends Daten/Apple 2004-2013.csv
- Google Trends Daten/Apple Company 2004-2013.csv
- Google Trends Daten/AT&T 2004-2013.csv
- Google Trends Daten/Bank of America 2004-2013.csv
- Google Trends Daten/Bank of New York 2004-2013.csv
- Google Trends Daten/Baxter International 2004-2013.csv
- Google Trends Daten/Berkshire Hathaway 2004-2013.csv
- Google Trends Daten/Biogen Idec 2004-2013.csv
- Google Trends Daten/Boeing 2004-2013.csv
- Google Trends Daten/Bristol-Myers Squibb 2004-2013.csv
- Google Trends Daten/Capital One Financial 2004-2013.csv
- Google Trends Daten/Caterpillar 2004-2013.csv
- Google Trends Daten/Chevron 2004-2013.csv
- Google Trends Daten/Cisco Systems 2004-2013.csv
- Google Trends Daten/Citigroup 2004-2013.csv
- Google Trends Daten/Coca-Cola 2004-2013.csv
- Google Trends Daten/Colgate-Palmolive 2004-2013.csv
- Google Trends Daten/Comcast 2004-2013.csv
- Google Trends Daten/ConocoPhillips 2004-2013.csv
- Google Trends Daten/Costco Wholesale 2004-2013.csv
- Google Trends Daten/CVS Caremark 2004-2013.csv
- Google Trends Daten/Davon Energy 2004-2013.csv
- Google Trends Daten/Dow Chemical 2004-2013.csv
- Google Trends Daten/Du Pont 2004-2013.csv
- Google Trends Daten/eBay 2004-2013.csv
- Google Trends Daten/Eli Lilly 2004-2013.csv
- Google Trends Daten/EMC 2004-2013.csv
- Google Trends Daten/Emerson Electric Company 2004-2013.csv
- Google Trends Daten/Exelon 2004-2013.csv
- Google Trends Daten/Exxon Mobil 2004-2013.csv
- Google Trends Daten/Facebook 2004-2013.csv
- Google Trends Daten/FedEx 2004-2013.csv
- Google Trends Daten/Ford Motor 2004-2013.csv
- Google Trends Daten/Freeport-McMoran Copper 2004-2013.csv
- Google Trends Daten/General Dynamics 2004-2013.csv
- Google Trends Daten/General Electric 2004-2013.csv
- Google Trends Daten/General Motors 2004-2013.csv
- Google Trends Daten/Gilead Sciences 2004-2013.csv
- Google Trends Daten/Goldman Sachs 2004-2013.csv
- Google Trends Daten/Google 2004-2013.csv
- Google Trends Daten/Halliburton 2004-2013.csv
- Google Trends Daten/Hewlett Packard 2004-2013.csv
- Google Trends Daten/Home Depot 2004-2013.csv
- Google Trends Daten/Honeywell 2004-2013.csv
- Google Trends Daten/IBM 2004-2013.csv
- Google Trends Daten/Intel 2004-2013.csv
- Google Trends Daten/Johnson & Johnson 2004-2013.csv
- Google Trends Daten/JP Morgan Chase 2004-2013.csv
- Google Trends Daten/Lockheed Martin 2004-2013.csv
- Google Trends Daten/Lowe's Companies 2004-2013.csv
- Google Trends Daten/Mastercard 2004-2013.csv
- Google Trends Daten/McDonald's 2004-2013.csv
- Google Trends Daten/Medtronic 2004-2013.csv
- Google Trends Daten/Merck & Co 2004-2013.csv
- Google Trends Daten/MetLife 2004-2013.csv
- Google Trends Daten/Microsoft 2004-2013.csv
- Google Trends Daten/Mondelez International 2004-2013.csv
- Google Trends Daten/Monsanto Company 2004-2013.csv
- Google Trends Daten/Morgan Stanley 2004-2013.csv
- Google Trends Daten/National Oilwell Varco 2004-2013.csv
- Google Trends Daten/Nike 2004-2013.csv
- Google Trends Daten/Norfolk Southern 2004-2013.csv
- Google Trends Daten/Occidental Petroleum 2004-2013.csv
- Google Trends Daten/Oracle 2004-2013.csv
- Google Trends Daten/Oracle Company 2004-2013.csv
- Google Trends Daten/PepsiCo 2004-2013.csv
- Google Trends Daten/Pfizer 2004-2013.csv
- Google Trends Daten/Philip Morris International 2004-2013.csv
- Google Trends Daten/Procter & Gamble 2004-2013.csv
- Google Trends Daten/Qualcomm 2004-2013.csv
- Google Trends Daten/Raytheon 2004-2013.csv
- Google Trends Daten/Schlumberger 2004-2013.csv
- Google Trends Daten/Simon Property 2004-2013.csv
- Google Trends Daten/Southern Company 2004-2013.csv
- Google Trends Daten/Starbucks 2004-2013.csv
- Google Trends Daten/Target 2004-2013.csv
- Google Trends Daten/Target Company 2004-2013.csv
- Google Trends Daten/Texas Instruments 2004-2013.csv
- Google Trends Daten/Time Warner 2004-2013.csv
- Google Trends Daten/Union Pacific 2004-2013.csv
- Google Trends Daten/United Technologies 2004-2013.csv
- Google Trends Daten/UnitedHealth Group 2004-2013.csv
- Google Trends Daten/UPS 2004-2013.csv
- Google Trends Daten/US Bancorp 2004-2013.csv
- Google Trends Daten/Verizon 2004-2013.csv
- Google Trends Daten/Visa 2004-2013.csv
- Google Trends Daten/Wal-Mart 2004-2013.csv
- Google Trends Daten/Walgreens 2004-2013.csv
- Google Trends Daten/Walt Disney 2004-2013.csv
- Google Trends Daten/Wells Fargo 2004-2013.csv
- VIX.csv
