# Supplementary material for: Collective Attention and Stock Prices: Evidence from Google Trends Data on Standard and Poor's 100
Source: PLoS One. 2015 Aug 10;10(8):e0135311. doi: 10.1371/journal.pone.0135311 (PMC4530949; doi:10.1371/journal.pone.0135311)
Supplement: S1 File — (ZIP) [file pone.0135311.s001.zip › Google Trends Daten/21st Century Fox 2004-2013.csv]

Websuche-Interesse: "21st century fox"
Vereinigte Staaten	2013
na
Interesse im Laufe der Zeit
Woche,"21st century fox"
2013-01-06 - 2013-01-12,0
2013-01-13 - 2013-01-19,0
2013-01-20 - 2013-01-26,0
2013-01-27 - 2013-02-02,0
2013-02-03 - 2013-02-09,0
2013-02-10 - 2013-02-16,0
2013-02-17 - 2013-02-23,0
2013-02-24 - 2013-03-02,0
2013-03-03 - 2013-03-09,0
2013-03-10 - 2013-03-16,0
2013-03-17 - 2013-03-23,0
2013-03-24 - 2013-03-30,0
2013-03-31 - 2013-04-06,0
2013-04-07 - 2013-04-13,0
2013-04-14 - 2013-04-20,63
2013-04-21 - 2013-04-27,54
2013-04-28 - 2013-05-04,54
2013-05-05 - 2013-05-11,54
2013-05-12 - 2013-05-18,29
2013-05-19 - 2013-05-25,30
2013-05-26 - 2013-06-01,31
2013-06-02 - 2013-06-08,31
2013-06-09 - 2013-06-15,32
2013-06-16 - 2013-06-22,53
2013-06-23 - 2013-06-29,73
2013-06-30 - 2013-07-06,100
2013-07-07 - 2013-07-13,61
2013-07-14 - 2013-07-20,49
2013-07-21 - 2013-07-27,50
2013-07-28 - 2013-08-03,58
2013-08-04 - 2013-08-10,84
2013-08-11 - 2013-08-17,55
2013-08-18 - 2013-08-24,41
2013-08-25 - 2013-08-31,34
2013-09-01 - 2013-09-07,55
2013-09-08 - 2013-09-14,46
2013-09-15 - 2013-09-21,36
2013-09-22 - 2013-09-28,54
2013-09-29 - 2013-10-05,47
2013-10-06 - 2013-10-12,42
2013-10-13 - 2013-10-19,56
2013-10-20 - 2013-10-26,31
2013-10-27 - 2013-11-02,36
2013-11-03 - 2013-11-09,38
2013-11-10 - 2013-11-16,47
2013-11-17 - 2013-11-23,38
2013-11-24 - 2013-11-30,46
2013-12-01 - 2013-12-07,54
2013-12-08 - 2013-12-14,56
2013-12-15 - 2013-12-21,45
2013-12-22 - 2013-12-28,35
2013-12-29 - 2014-01-04,32
