# Supplementary material for: Collective Attention and Stock Prices: Evidence from Google Trends Data on Standard and Poor's 100
Source: PLoS One. 2015 Aug 10;10(8):e0135311. doi: 10.1371/journal.pone.0135311 (PMC4530949; doi:10.1371/journal.pone.0135311)
Supplement: S1 File — (ZIP) [file pone.0135311.s001.zip › Google Trends Daten/Accenture 2004-2013.csv]

Websuche-Interesse: "accenture"
Vereinigte Staaten	2004
Interesse im Laufe der Zeit
Woche,"accenture"
2004-01-04 - 2004-01-10,33
2004-01-11 - 2004-01-17,31
2004-01-18 - 2004-01-24,27
2004-01-25 - 2004-01-31,33
2004-02-01 - 2004-02-07,32
2004-02-08 - 2004-02-14,36
2004-02-15 - 2004-02-21,37
2004-02-22 - 2004-02-28,100
2004-02-29 - 2004-03-06,43
2004-03-07 - 2004-03-13,25
2004-03-14 - 2004-03-20,35
2004-03-21 - 2004-03-27,32
2004-03-28 - 2004-04-03,42
2004-04-04 - 2004-04-10,38
2004-04-11 - 2004-04-17,32
2004-04-18 - 2004-04-24,31
2004-04-25 - 2004-05-01,34
2004-05-02 - 2004-05-08,33
2004-05-09 - 2004-05-15,22
2004-05-16 - 2004-05-22,37
2004-05-23 - 2004-05-29,39
2004-05-30 - 2004-06-05,65
2004-06-06 - 2004-06-12,48
2004-06-13 - 2004-06-19,43
2004-06-20 - 2004-06-26,38
2004-06-27 - 2004-07-03,35
2004-07-04 - 2004-07-10,46
2004-07-11 - 2004-07-17,49
2004-07-18 - 2004-07-24,34
2004-07-25 - 2004-07-31,34
2004-08-01 - 2004-08-07,31
2004-08-08 - 2004-08-14,37
2004-08-15 - 2004-08-21,32
2004-08-22 - 2004-08-28,37
2004-08-29 - 2004-09-04,42
2004-09-05 - 2004-09-11,32
2004-09-12 - 2004-09-18,29
2004-09-19 - 2004-09-25,37
2004-09-26 - 2004-10-02,32
2004-10-03 - 2004-10-09,31
2004-10-10 - 2004-10-16,35
2004-10-17 - 2004-10-23,31
2004-10-24 - 2004-10-30,25
2004-10-31 - 2004-11-06,30
2004-11-07 - 2004-11-13,31
2004-11-14 - 2004-11-20,37
2004-11-21 - 2004-11-27,23
2004-11-28 - 2004-12-04,28
2004-12-05 - 2004-12-11,28
2004-12-12 - 2004-12-18,27
2004-12-19 - 2004-12-25,22
2004-12-26 - 2005-01-01,25
2005-01-02 - 2005-01-08,35
2005-01-09 - 2005-01-15,36
2005-01-16 - 2005-01-22,37
2005-01-23 - 2005-01-29,35
2005-01-30 - 2005-02-05,37
2005-02-06 - 2005-02-12,37
2005-02-13 - 2005-02-19,43
2005-02-20 - 2005-02-26,100
2005-02-27 - 2005-03-05,41
2005-03-06 - 2005-03-12,38
2005-03-13 - 2005-03-19,47
2005-03-20 - 2005-03-26,38
2005-03-27 - 2005-04-02,40
2005-04-03 - 2005-04-09,45
2005-04-10 - 2005-04-16,38
2005-04-17 - 2005-04-23,43
2005-04-24 - 2005-04-30,34
2005-05-01 - 2005-05-07,37
2005-05-08 - 2005-05-14,35
2005-05-15 - 2005-05-21,39
2005-05-22 - 2005-05-28,43
2005-05-29 - 2005-06-04,36
2005-06-05 - 2005-06-11,38
2005-06-12 - 2005-06-18,37
2005-06-19 - 2005-06-25,36
2005-06-26 - 2005-07-02,34
2005-07-03 - 2005-07-09,34
2005-07-10 - 2005-07-16,45
2005-07-17 - 2005-07-23,47
2005-07-24 - 2005-07-30,33
2005-07-31 - 2005-08-06,38
2005-08-07 - 2005-08-13,38
2005-08-14 - 2005-08-20,35
2005-08-21 - 2005-08-27,49
2005-08-28 - 2005-09-03,58
2005-09-04 - 2005-09-10,32
2005-09-11 - 2005-09-17,38
2005-09-18 - 2005-09-24,41
2005-09-25 - 2005-10-01,38
2005-10-02 - 2005-10-08,37
2005-10-09 - 2005-10-15,41
2005-10-16 - 2005-10-22,44
2005-10-23 - 2005-10-29,38
2005-10-30 - 2005-11-05,31
2005-11-06 - 2005-11-12,34
2005-11-13 - 2005-11-19,30
2005-11-20 - 2005-11-26,27
2005-11-27 - 2005-12-03,29
2005-12-04 - 2005-12-10,26
2005-12-11 - 2005-12-17,29
2005-12-18 - 2005-12-24,32
2005-12-25 - 2005-12-31,30
2006-01-01 - 2006-01-07,30
2006-01-08 - 2006-01-14,30
2006-01-15 - 2006-01-21,33
2006-01-22 - 2006-01-28,30
2006-01-29 - 2006-02-04,33
2006-02-05 - 2006-02-11,36
2006-02-12 - 2006-02-18,36
2006-02-19 - 2006-02-25,100
2006-02-26 - 2006-03-04,47
2006-03-05 - 2006-03-11,34
2006-03-12 - 2006-03-18,35
2006-03-19 - 2006-03-25,31
2006-03-26 - 2006-04-01,32
2006-04-02 - 2006-04-08,35
2006-04-09 - 2006-04-15,34
2006-04-16 - 2006-04-22,31
2006-04-23 - 2006-04-29,33
2006-04-30 - 2006-05-06,31
2006-05-07 - 2006-05-13,29
2006-05-14 - 2006-05-20,27
2006-05-21 - 2006-05-27,28
2006-05-28 - 2006-06-03,34
2006-06-04 - 2006-06-10,39
2006-06-11 - 2006-06-17,31
2006-06-18 - 2006-06-24,37
2006-06-25 - 2006-07-01,30
2006-07-02 - 2006-07-08,33
2006-07-09 - 2006-07-15,38
2006-07-16 - 2006-07-22,37
2006-07-23 - 2006-07-29,32
2006-07-30 - 2006-08-05,40
2006-08-06 - 2006-08-12,30
2006-08-13 - 2006-08-19,38
2006-08-20 - 2006-08-26,34
2006-08-27 - 2006-09-02,46
2006-09-03 - 2006-09-09,34
2006-09-10 - 2006-09-16,40
2006-09-17 - 2006-09-23,37
2006-09-24 - 2006-09-30,42
2006-10-01 - 2006-10-07,35
2006-10-08 - 2006-10-14,32
2006-10-15 - 2006-10-21,35
2006-10-22 - 2006-10-28,47
2006-10-29 - 2006-11-04,39
2006-11-05 - 2006-11-11,31
2006-11-12 - 2006-11-18,36
2006-11-19 - 2006-11-25,27
2006-11-26 - 2006-12-02,28
2006-12-03 - 2006-12-09,29
2006-12-10 - 2006-12-16,31
2006-12-17 - 2006-12-23,28
2006-12-24 - 2006-12-30,18
2006-12-31 - 2007-01-06,28
2007-01-07 - 2007-01-13,30
2007-01-14 - 2007-01-20,28
2007-01-21 - 2007-01-27,27
2007-01-28 - 2007-02-03,32
2007-02-04 - 2007-02-10,33
2007-02-11 - 2007-02-17,36
2007-02-18 - 2007-02-24,100
2007-02-25 - 2007-03-03,35
2007-03-04 - 2007-03-10,28
2007-03-11 - 2007-03-17,30
2007-03-18 - 2007-03-24,27
2007-03-25 - 2007-03-31,32
2007-04-01 - 2007-04-07,30
2007-04-08 - 2007-04-14,30
2007-04-15 - 2007-04-21,31
2007-04-22 - 2007-04-28,27
2007-04-29 - 2007-05-05,26
2007-05-06 - 2007-05-12,27
2007-05-13 - 2007-05-19,31
2007-05-20 - 2007-05-26,31
2007-05-27 - 2007-06-02,30
2007-06-03 - 2007-06-09,31
2007-06-10 - 2007-06-16,28
2007-06-17 - 2007-06-23,28
2007-06-24 - 2007-06-30,32
2007-07-01 - 2007-07-07,26
2007-07-08 - 2007-07-14,29
2007-07-15 - 2007-07-21,30
2007-07-22 - 2007-07-28,31
2007-07-29 - 2007-08-04,27
2007-08-05 - 2007-08-11,29
2007-08-12 - 2007-08-18,30
2007-08-19 - 2007-08-25,33
2007-08-26 - 2007-09-01,46
2007-09-02 - 2007-09-08,30
2007-09-09 - 2007-09-15,31
2007-09-16 - 2007-09-22,36
2007-09-23 - 2007-09-29,37
2007-09-30 - 2007-10-06,32
2007-10-07 - 2007-10-13,32
2007-10-14 - 2007-10-20,29
2007-10-21 - 2007-10-27,30
2007-10-28 - 2007-11-03,25
2007-11-04 - 2007-11-10,27
2007-11-11 - 2007-11-17,27
2007-11-18 - 2007-11-24,23
2007-11-25 - 2007-12-01,27
2007-12-02 - 2007-12-08,23
2007-12-09 - 2007-12-15,23
2007-12-16 - 2007-12-22,23
2007-12-23 - 2007-12-29,18
2007-12-30 - 2008-01-05,25
2008-01-06 - 2008-01-12,21
2008-01-13 - 2008-01-19,24
2008-01-20 - 2008-01-26,24
2008-01-27 - 2008-02-02,24
2008-02-03 - 2008-02-09,23
2008-02-10 - 2008-02-16,29
2008-02-17 - 2008-02-23,100
2008-02-24 - 2008-03-01,47
2008-03-02 - 2008-03-08,21
2008-03-09 - 2008-03-15,19
2008-03-16 - 2008-03-22,17
2008-03-23 - 2008-03-29,26
2008-03-30 - 2008-04-05,20
2008-04-06 - 2008-04-12,20
2008-04-13 - 2008-04-19,20
2008-04-20 - 2008-04-26,21
2008-04-27 - 2008-05-03,21
2008-05-04 - 2008-05-10,20
2008-05-11 - 2008-05-17,22
2008-05-18 - 2008-05-24,19
2008-05-25 - 2008-05-31,19
2008-06-01 - 2008-06-07,20
2008-06-08 - 2008-06-14,20
2008-06-15 - 2008-06-21,20
2008-06-22 - 2008-06-28,21
2008-06-29 - 2008-07-05,23
2008-07-06 - 2008-07-12,22
2008-07-13 - 2008-07-19,22
2008-07-20 - 2008-07-26,24
2008-07-27 - 2008-08-02,22
2008-08-03 - 2008-08-09,22
2008-08-10 - 2008-08-16,22
2008-08-17 - 2008-08-23,26
2008-08-24 - 2008-08-30,29
2008-08-31 - 2008-09-06,20
2008-09-07 - 2008-09-13,20
2008-09-14 - 2008-09-20,24
2008-09-21 - 2008-09-27,26
2008-09-28 - 2008-10-04,23
2008-10-05 - 2008-10-11,22
2008-10-12 - 2008-10-18,22
2008-10-19 - 2008-10-25,18
2008-10-26 - 2008-11-01,20
2008-11-02 - 2008-11-08,19
2008-11-09 - 2008-11-15,21
2008-11-16 - 2008-11-22,18
2008-11-23 - 2008-11-29,16
2008-11-30 - 2008-12-06,19
2008-12-07 - 2008-12-13,17
2008-12-14 - 2008-12-20,17
2008-12-21 - 2008-12-27,10
2008-12-28 - 2009-01-03,13
2009-01-04 - 2009-01-10,14
2009-01-11 - 2009-01-17,13
2009-01-18 - 2009-01-24,14
2009-01-25 - 2009-01-31,17
2009-02-01 - 2009-02-07,16
2009-02-08 - 2009-02-14,14
2009-02-15 - 2009-02-21,19
2009-02-22 - 2009-02-28,100
2009-03-01 - 2009-03-07,21
2009-03-08 - 2009-03-14,13
2009-03-15 - 2009-03-21,12
2009-03-22 - 2009-03-28,13
2009-03-29 - 2009-04-04,13
2009-04-05 - 2009-04-11,11
2009-04-12 - 2009-04-18,10
2009-04-19 - 2009-04-25,11
2009-04-26 - 2009-05-02,10
2009-05-03 - 2009-05-09,11
2009-05-10 - 2009-05-16,9
2009-05-17 - 2009-05-23,10
2009-05-24 - 2009-05-30,10
2009-05-31 - 2009-06-06,10
2009-06-07 - 2009-06-13,11
2009-06-14 - 2009-06-20,12
2009-06-21 - 2009-06-27,9
2009-06-28 - 2009-07-04,9
2009-07-05 - 2009-07-11,10
2009-07-12 - 2009-07-18,10
2009-07-19 - 2009-07-25,10
2009-07-26 - 2009-08-01,9
2009-08-02 - 2009-08-08,9
2009-08-09 - 2009-08-15,10
2009-08-16 - 2009-08-22,10
2009-08-23 - 2009-08-29,11
2009-08-30 - 2009-09-05,12
2009-09-06 - 2009-09-12,11
2009-09-13 - 2009-09-19,12
2009-09-20 - 2009-09-26,13
2009-09-27 - 2009-10-03,13
2009-10-04 - 2009-10-10,13
2009-10-11 - 2009-10-17,11
2009-10-18 - 2009-10-24,12
2009-10-25 - 2009-10-31,12
2009-11-01 - 2009-11-07,11
2009-11-08 - 2009-11-14,13
2009-11-15 - 2009-11-21,11
2009-11-22 - 2009-11-28,9
2009-11-29 - 2009-12-05,13
2009-12-06 - 2009-12-12,16
2009-12-13 - 2009-12-19,41
2009-12-20 - 2009-12-26,10
2009-12-27 - 2010-01-02,10
2010-01-03 - 2010-01-09,46
2010-01-10 - 2010-01-16,41
2010-01-17 - 2010-01-23,44
2010-01-24 - 2010-01-30,49
2010-01-31 - 2010-02-06,50
2010-02-07 - 2010-02-13,48
2010-02-14 - 2010-02-20,100
2010-02-21 - 2010-02-27,61
2010-02-28 - 2010-03-06,53
2010-03-07 - 2010-03-13,48
2010-03-14 - 2010-03-20,46
2010-03-21 - 2010-03-27,50
2010-03-28 - 2010-04-03,40
2010-04-04 - 2010-04-10,45
2010-04-11 - 2010-04-17,51
2010-04-18 - 2010-04-24,42
2010-04-25 - 2010-05-01,45
2010-05-02 - 2010-05-08,74
2010-05-09 - 2010-05-15,50
2010-05-16 - 2010-05-22,44
2010-05-23 - 2010-05-29,47
2010-05-30 - 2010-06-05,41
2010-06-06 - 2010-06-12,42
2010-06-13 - 2010-06-19,43
2010-06-20 - 2010-06-26,44
2010-06-27 - 2010-07-03,41
2010-07-04 - 2010-07-10,36
2010-07-11 - 2010-07-17,41
2010-07-18 - 2010-07-24,41
2010-07-25 - 2010-07-31,44
2010-08-01 - 2010-08-07,40
2010-08-08 - 2010-08-14,40
2010-08-15 - 2010-08-21,43
2010-08-22 - 2010-08-28,42
2010-08-29 - 2010-09-04,38
2010-09-05 - 2010-09-11,36
2010-09-12 - 2010-09-18,43
2010-09-19 - 2010-09-25,42
2010-09-26 - 2010-10-02,42
2010-10-03 - 2010-10-09,48
2010-10-10 - 2010-10-16,41
2010-10-17 - 2010-10-23,42
2010-10-24 - 2010-10-30,42
2010-10-31 - 2010-11-06,40
2010-11-07 - 2010-11-13,39
2010-11-14 - 2010-11-20,39
2010-11-21 - 2010-11-27,30
2010-11-28 - 2010-12-04,40
2010-12-05 - 2010-12-11,37
2010-12-12 - 2010-12-18,36
2010-12-19 - 2010-12-25,29
2010-12-26 - 2011-01-01,31
2011-01-02 - 2011-01-08,24
2011-01-09 - 2011-01-15,23
2011-01-16 - 2011-01-22,27
2011-01-23 - 2011-01-29,27
2011-01-30 - 2011-02-05,26
2011-02-06 - 2011-02-12,26
2011-02-13 - 2011-02-19,33
2011-02-20 - 2011-02-26,100
2011-02-27 - 2011-03-05,46
2011-03-06 - 2011-03-12,27
2011-03-13 - 2011-03-19,26
2011-03-20 - 2011-03-26,22
2011-03-27 - 2011-04-02,21
2011-04-03 - 2011-04-09,23
2011-04-10 - 2011-04-16,23
2011-04-17 - 2011-04-23,23
2011-04-24 - 2011-04-30,22
2011-05-01 - 2011-05-07,22
2011-05-08 - 2011-05-14,22
2011-05-15 - 2011-05-21,23
2011-05-22 - 2011-05-28,22
2011-05-29 - 2011-06-04,22
2011-06-05 - 2011-06-11,24
2011-06-12 - 2011-06-18,24
2011-06-19 - 2011-06-25,27
2011-06-26 - 2011-07-02,25
2011-07-03 - 2011-07-09,21
2011-07-10 - 2011-07-16,25
2011-07-17 - 2011-07-23,26
2011-07-24 - 2011-07-30,24
2011-07-31 - 2011-08-06,25
2011-08-07 - 2011-08-13,23
2011-08-14 - 2011-08-20,23
2011-08-21 - 2011-08-27,24
2011-08-28 - 2011-09-03,24
2011-09-04 - 2011-09-10,23
2011-09-11 - 2011-09-17,24
2011-09-18 - 2011-09-24,25
2011-09-25 - 2011-10-01,28
2011-10-02 - 2011-10-08,25
2011-10-09 - 2011-10-15,25
2011-10-16 - 2011-10-22,24
2011-10-23 - 2011-10-29,23
2011-10-30 - 2011-11-05,25
2011-11-06 - 2011-11-12,25
2011-11-13 - 2011-11-19,22
2011-11-20 - 2011-11-26,17
2011-11-27 - 2011-12-03,22
2011-12-04 - 2011-12-10,20
2011-12-11 - 2011-12-17,21
2011-12-18 - 2011-12-24,18
2011-12-25 - 2011-12-31,14
2012-01-01 - 2012-01-07,15
2012-01-08 - 2012-01-14,16
2012-01-15 - 2012-01-21,17
2012-01-22 - 2012-01-28,19
2012-01-29 - 2012-02-04,20
2012-02-05 - 2012-02-11,19
2012-02-12 - 2012-02-18,20
2012-02-19 - 2012-02-25,100
2012-02-26 - 2012-03-03,40
2012-03-04 - 2012-03-10,17
2012-03-11 - 2012-03-17,16
2012-03-18 - 2012-03-24,15
2012-03-25 - 2012-03-31,15
2012-04-01 - 2012-04-07,14
2012-04-08 - 2012-04-14,15
2012-04-15 - 2012-04-21,16
2012-04-22 - 2012-04-28,17
2012-04-29 - 2012-05-05,15
2012-05-06 - 2012-05-12,15
2012-05-13 - 2012-05-19,16
2012-05-20 - 2012-05-26,16
2012-05-27 - 2012-06-02,14
2012-06-03 - 2012-06-09,16
2012-06-10 - 2012-06-16,16
2012-06-17 - 2012-06-23,16
2012-06-24 - 2012-06-30,16
2012-07-01 - 2012-07-07,12
2012-07-08 - 2012-07-14,15
2012-07-15 - 2012-07-21,16
2012-07-22 - 2012-07-28,16
2012-07-29 - 2012-08-04,15
2012-08-05 - 2012-08-11,15
2012-08-12 - 2012-08-18,15
2012-08-19 - 2012-08-25,14
2012-08-26 - 2012-09-01,14
2012-09-02 - 2012-09-08,14
2012-09-09 - 2012-09-15,16
2012-09-16 - 2012-09-22,18
2012-09-23 - 2012-09-29,17
2012-09-30 - 2012-10-06,16
2012-10-07 - 2012-10-13,14
2012-10-14 - 2012-10-20,15
2012-10-21 - 2012-10-27,15
2012-10-28 - 2012-11-03,14
2012-11-04 - 2012-11-10,13
2012-11-11 - 2012-11-17,14
2012-11-18 - 2012-11-24,10
2012-11-25 - 2012-12-01,13
2012-12-02 - 2012-12-08,13
2012-12-09 - 2012-12-15,13
2012-12-16 - 2012-12-22,12
2012-12-23 - 2012-12-29,9
2012-12-30 - 2013-01-05,10
2013-01-06 - 2013-01-12,20
2013-01-13 - 2013-01-19,20
2013-01-20 - 2013-01-26,21
2013-01-27 - 2013-02-02,24
2013-02-03 - 2013-02-09,22
2013-02-10 - 2013-02-16,23
2013-02-17 - 2013-02-23,100
2013-02-24 - 2013-03-02,46
2013-03-03 - 2013-03-09,20
2013-03-10 - 2013-03-16,17
2013-03-17 - 2013-03-23,18
2013-03-24 - 2013-03-30,20
2013-03-31 - 2013-04-06,19
2013-04-07 - 2013-04-13,19
2013-04-14 - 2013-04-20,18
2013-04-21 - 2013-04-27,19
2013-04-28 - 2013-05-04,19
2013-05-05 - 2013-05-11,19
2013-05-12 - 2013-05-18,20
2013-05-19 - 2013-05-25,19
2013-05-26 - 2013-06-01,18
2013-06-02 - 2013-06-08,21
2013-06-09 - 2013-06-15,20
2013-06-16 - 2013-06-22,21
2013-06-23 - 2013-06-29,20
2013-06-30 - 2013-07-06,16
2013-07-07 - 2013-07-13,20
2013-07-14 - 2013-07-20,21
2013-07-21 - 2013-07-27,22
2013-07-28 - 2013-08-03,25
2013-08-04 - 2013-08-10,20
2013-08-11 - 2013-08-17,18
2013-08-18 - 2013-08-24,20
2013-08-25 - 2013-08-31,20
2013-09-01 - 2013-09-07,18
2013-09-08 - 2013-09-14,22
2013-09-15 - 2013-09-21,22
2013-09-22 - 2013-09-28,23
2013-09-29 - 2013-10-05,26
2013-10-06 - 2013-10-12,23
2013-10-13 - 2013-10-19,22
2013-10-20 - 2013-10-26,22
2013-10-27 - 2013-11-02,22
2013-11-03 - 2013-11-09,22
2013-11-10 - 2013-11-16,21
2013-11-17 - 2013-11-23,19
2013-11-24 - 2013-11-30,14
2013-12-01 - 2013-12-07,18
2013-12-08 - 2013-12-14,16
2013-12-15 - 2013-12-21,18
2013-12-22 - 2013-12-28,11
2013-12-29 - 2014-01-04,14
