# Supplementary material for: Collective Attention and Stock Prices: Evidence from Google Trends Data on Standard and Poor's 100
Source: PLoS One. 2015 Aug 10;10(8):e0135311. doi: 10.1371/journal.pone.0135311 (PMC4530949; doi:10.1371/journal.pone.0135311)
Supplement: S1 File — (ZIP) [file pone.0135311.s001.zip › Google Trends Daten/Altria 2004-2013.csv]

Websuche-Interesse: "altria"
Vereinigte Staaten	2004
Interesse im Laufe der Zeit
Woche,"altria"
2004-01-04 - 2004-01-10,51
2004-01-11 - 2004-01-17,72
2004-01-18 - 2004-01-24,81
2004-01-25 - 2004-01-31,44
2004-02-01 - 2004-02-07,66
2004-02-08 - 2004-02-14,70
2004-02-15 - 2004-02-21,57
2004-02-22 - 2004-02-28,63
2004-02-29 - 2004-03-06,72
2004-03-07 - 2004-03-13,82
2004-03-14 - 2004-03-20,91
2004-03-21 - 2004-03-27,53
2004-03-28 - 2004-04-03,53
2004-04-04 - 2004-04-10,56
2004-04-11 - 2004-04-17,41
2004-04-18 - 2004-04-24,41
2004-04-25 - 2004-05-01,56
2004-05-02 - 2004-05-08,83
2004-05-09 - 2004-05-15,80
2004-05-16 - 2004-05-22,56
2004-05-23 - 2004-05-29,66
2004-05-30 - 2004-06-05,81
2004-06-06 - 2004-06-12,95
2004-06-13 - 2004-06-19,67
2004-06-20 - 2004-06-26,92
2004-06-27 - 2004-07-03,47
2004-07-04 - 2004-07-10,47
2004-07-11 - 2004-07-17,47
2004-07-18 - 2004-07-24,58
2004-07-25 - 2004-07-31,58
2004-08-01 - 2004-08-07,54
2004-08-08 - 2004-08-14,45
2004-08-15 - 2004-08-21,38
2004-08-22 - 2004-08-28,59
2004-08-29 - 2004-09-04,51
2004-09-05 - 2004-09-11,56
2004-09-12 - 2004-09-18,61
2004-09-19 - 2004-09-25,66
2004-09-26 - 2004-10-02,83
2004-10-03 - 2004-10-09,60
2004-10-10 - 2004-10-16,40
2004-10-17 - 2004-10-23,45
2004-10-24 - 2004-10-30,45
2004-10-31 - 2004-11-06,61
2004-11-07 - 2004-11-13,100
2004-11-14 - 2004-11-20,51
2004-11-21 - 2004-11-27,60
2004-11-28 - 2004-12-04,72
2004-12-05 - 2004-12-11,38
2004-12-12 - 2004-12-18,41
2004-12-19 - 2004-12-25,46
2004-12-26 - 2005-01-01,65
2005-01-02 - 2005-01-08,45
2005-01-09 - 2005-01-15,63
2005-01-16 - 2005-01-22,42
2005-01-23 - 2005-01-29,69
2005-01-30 - 2005-02-05,58
2005-02-06 - 2005-02-12,53
2005-02-13 - 2005-02-19,47
2005-02-20 - 2005-02-26,42
2005-02-27 - 2005-03-05,54
2005-03-06 - 2005-03-12,41
2005-03-13 - 2005-03-19,60
2005-03-20 - 2005-03-26,54
2005-03-27 - 2005-04-02,54
2005-04-03 - 2005-04-09,55
2005-04-10 - 2005-04-16,34
2005-04-17 - 2005-04-23,47
2005-04-24 - 2005-04-30,47
2005-05-01 - 2005-05-07,44
2005-05-08 - 2005-05-14,35
2005-05-15 - 2005-05-21,48
2005-05-22 - 2005-05-28,31
2005-05-29 - 2005-06-04,35
2005-06-05 - 2005-06-11,56
2005-06-12 - 2005-06-18,65
2005-06-19 - 2005-06-25,43
2005-06-26 - 2005-07-02,40
2005-07-03 - 2005-07-09,42
2005-07-10 - 2005-07-16,61
2005-07-17 - 2005-07-23,45
2005-07-24 - 2005-07-30,37
2005-07-31 - 2005-08-06,35
2005-08-07 - 2005-08-13,51
2005-08-14 - 2005-08-20,63
2005-08-21 - 2005-08-27,34
2005-08-28 - 2005-09-03,42
2005-09-04 - 2005-09-10,58
2005-09-11 - 2005-09-17,55
2005-09-18 - 2005-09-24,40
2005-09-25 - 2005-10-01,41
2005-10-02 - 2005-10-08,30
2005-10-09 - 2005-10-15,45
2005-10-16 - 2005-10-22,65
2005-10-23 - 2005-10-29,50
2005-10-30 - 2005-11-05,52
2005-11-06 - 2005-11-12,75
2005-11-13 - 2005-11-19,42
2005-11-20 - 2005-11-26,37
2005-11-27 - 2005-12-03,42
2005-12-04 - 2005-12-10,47
2005-12-11 - 2005-12-17,100
2005-12-18 - 2005-12-24,53
2005-12-25 - 2005-12-31,42
2006-01-01 - 2006-01-07,74
2006-01-08 - 2006-01-14,94
2006-01-15 - 2006-01-21,62
2006-01-22 - 2006-01-28,55
2006-01-29 - 2006-02-04,85
2006-02-05 - 2006-02-11,54
2006-02-12 - 2006-02-18,39
2006-02-19 - 2006-02-25,55
2006-02-26 - 2006-03-04,43
2006-03-05 - 2006-03-11,57
2006-03-12 - 2006-03-18,61
2006-03-19 - 2006-03-25,48
2006-03-26 - 2006-04-01,57
2006-04-02 - 2006-04-08,43
2006-04-09 - 2006-04-15,52
2006-04-16 - 2006-04-22,79
2006-04-23 - 2006-04-29,76
2006-04-30 - 2006-05-06,44
2006-05-07 - 2006-05-13,47
2006-05-14 - 2006-05-20,41
2006-05-21 - 2006-05-27,53
2006-05-28 - 2006-06-03,35
2006-06-04 - 2006-06-10,59
2006-06-11 - 2006-06-17,45
2006-06-18 - 2006-06-24,55
2006-06-25 - 2006-07-01,100
2006-07-02 - 2006-07-08,90
2006-07-09 - 2006-07-15,76
2006-07-16 - 2006-07-22,65
2006-07-23 - 2006-07-29,87
2006-07-30 - 2006-08-05,50
2006-08-06 - 2006-08-12,39
2006-08-13 - 2006-08-19,72
2006-08-20 - 2006-08-26,62
2006-08-27 - 2006-09-02,71
2006-09-03 - 2006-09-09,50
2006-09-10 - 2006-09-16,46
2006-09-17 - 2006-09-23,58
2006-09-24 - 2006-09-30,83
2006-10-01 - 2006-10-07,67
2006-10-08 - 2006-10-14,64
2006-10-15 - 2006-10-21,60
2006-10-22 - 2006-10-28,73
2006-10-29 - 2006-11-04,52
2006-11-05 - 2006-11-11,54
2006-11-12 - 2006-11-18,84
2006-11-19 - 2006-11-25,45
2006-11-26 - 2006-12-02,60
2006-12-03 - 2006-12-09,54
2006-12-10 - 2006-12-16,54
2006-12-17 - 2006-12-23,63
2006-12-24 - 2006-12-30,38
2006-12-31 - 2007-01-06,72
2007-01-07 - 2007-01-13,31
2007-01-14 - 2007-01-20,26
2007-01-21 - 2007-01-27,23
2007-01-28 - 2007-02-03,55
2007-02-04 - 2007-02-10,35
2007-02-11 - 2007-02-17,24
2007-02-18 - 2007-02-24,30
2007-02-25 - 2007-03-03,25
2007-03-04 - 2007-03-10,33
2007-03-11 - 2007-03-17,49
2007-03-18 - 2007-03-24,42
2007-03-25 - 2007-03-31,56
2007-04-01 - 2007-04-07,100
2007-04-08 - 2007-04-14,40
2007-04-15 - 2007-04-21,31
2007-04-22 - 2007-04-28,34
2007-04-29 - 2007-05-05,30
2007-05-06 - 2007-05-12,23
2007-05-13 - 2007-05-19,20
2007-05-20 - 2007-05-26,24
2007-05-27 - 2007-06-02,21
2007-06-03 - 2007-06-09,25
2007-06-10 - 2007-06-16,17
2007-06-17 - 2007-06-23,18
2007-06-24 - 2007-06-30,32
2007-07-01 - 2007-07-07,20
2007-07-08 - 2007-07-14,17
2007-07-15 - 2007-07-21,23
2007-07-22 - 2007-07-28,19
2007-07-29 - 2007-08-04,20
2007-08-05 - 2007-08-11,28
2007-08-12 - 2007-08-18,23
2007-08-19 - 2007-08-25,19
2007-08-26 - 2007-09-01,37
2007-09-02 - 2007-09-08,19
2007-09-09 - 2007-09-15,14
2007-09-16 - 2007-09-22,18
2007-09-23 - 2007-09-29,15
2007-09-30 - 2007-10-06,18
2007-10-07 - 2007-10-13,24
2007-10-14 - 2007-10-20,20
2007-10-21 - 2007-10-27,17
2007-10-28 - 2007-11-03,21
2007-11-04 - 2007-11-10,23
2007-11-11 - 2007-11-17,23
2007-11-18 - 2007-11-24,12
2007-11-25 - 2007-12-01,27
2007-12-02 - 2007-12-08,25
2007-12-09 - 2007-12-15,20
2007-12-16 - 2007-12-22,15
2007-12-23 - 2007-12-29,13
2007-12-30 - 2008-01-05,13
2008-01-06 - 2008-01-12,24
2008-01-13 - 2008-01-19,25
2008-01-20 - 2008-01-26,28
2008-01-27 - 2008-02-02,44
2008-02-03 - 2008-02-09,34
2008-02-10 - 2008-02-16,31
2008-02-17 - 2008-02-23,24
2008-02-24 - 2008-03-01,26
2008-03-02 - 2008-03-08,29
2008-03-09 - 2008-03-15,28
2008-03-16 - 2008-03-22,39
2008-03-23 - 2008-03-29,46
2008-03-30 - 2008-04-05,100
2008-04-06 - 2008-04-12,52
2008-04-13 - 2008-04-19,35
2008-04-20 - 2008-04-26,39
2008-04-27 - 2008-05-03,36
2008-05-04 - 2008-05-10,24
2008-05-11 - 2008-05-17,25
2008-05-18 - 2008-05-24,26
2008-05-25 - 2008-05-31,19
2008-06-01 - 2008-06-07,17
2008-06-08 - 2008-06-14,19
2008-06-15 - 2008-06-21,17
2008-06-22 - 2008-06-28,14
2008-06-29 - 2008-07-05,16
2008-07-06 - 2008-07-12,15
2008-07-13 - 2008-07-19,16
2008-07-20 - 2008-07-26,15
2008-07-27 - 2008-08-02,17
2008-08-03 - 2008-08-09,19
2008-08-10 - 2008-08-16,15
2008-08-17 - 2008-08-23,13
2008-08-24 - 2008-08-30,10
2008-08-31 - 2008-09-06,22
2008-09-07 - 2008-09-13,33
2008-09-14 - 2008-09-20,23
2008-09-21 - 2008-09-27,20
2008-09-28 - 2008-10-04,23
2008-10-05 - 2008-10-11,29
2008-10-12 - 2008-10-18,27
2008-10-19 - 2008-10-25,24
2008-10-26 - 2008-11-01,18
2008-11-02 - 2008-11-08,25
2008-11-09 - 2008-11-15,28
2008-11-16 - 2008-11-22,26
2008-11-23 - 2008-11-29,20
2008-11-30 - 2008-12-06,23
2008-12-07 - 2008-12-13,23
2008-12-14 - 2008-12-20,41
2008-12-21 - 2008-12-27,21
2008-12-28 - 2009-01-03,25
2009-01-04 - 2009-01-10,87
2009-01-11 - 2009-01-17,91
2009-01-18 - 2009-01-24,63
2009-01-25 - 2009-01-31,77
2009-02-01 - 2009-02-07,73
2009-02-08 - 2009-02-14,51
2009-02-15 - 2009-02-21,84
2009-02-22 - 2009-02-28,80
2009-03-01 - 2009-03-07,100
2009-03-08 - 2009-03-14,83
2009-03-15 - 2009-03-21,79
2009-03-22 - 2009-03-28,67
2009-03-29 - 2009-04-04,80
2009-04-05 - 2009-04-11,80
2009-04-12 - 2009-04-18,55
2009-04-19 - 2009-04-25,70
2009-04-26 - 2009-05-02,63
2009-05-03 - 2009-05-09,40
2009-05-10 - 2009-05-16,57
2009-05-17 - 2009-05-23,49
2009-05-24 - 2009-05-30,24
2009-05-31 - 2009-06-06,40
2009-06-07 - 2009-06-13,61
2009-06-14 - 2009-06-20,46
2009-06-21 - 2009-06-27,65
2009-06-28 - 2009-07-04,32
2009-07-05 - 2009-07-11,67
2009-07-12 - 2009-07-18,58
2009-07-19 - 2009-07-25,63
2009-07-26 - 2009-08-01,46
2009-08-02 - 2009-08-08,52
2009-08-09 - 2009-08-15,52
2009-08-16 - 2009-08-22,50
2009-08-23 - 2009-08-29,51
2009-08-30 - 2009-09-05,43
2009-09-06 - 2009-09-12,46
2009-09-13 - 2009-09-19,60
2009-09-20 - 2009-09-26,61
2009-09-27 - 2009-10-03,37
2009-10-04 - 2009-10-10,52
2009-10-11 - 2009-10-17,47
2009-10-18 - 2009-10-24,53
2009-10-25 - 2009-10-31,42
2009-11-01 - 2009-11-07,43
2009-11-08 - 2009-11-14,51
2009-11-15 - 2009-11-21,73
2009-11-22 - 2009-11-28,41
2009-11-29 - 2009-12-05,43
2009-12-06 - 2009-12-12,53
2009-12-13 - 2009-12-19,52
2009-12-20 - 2009-12-26,34
2009-12-27 - 2010-01-02,34
2010-01-03 - 2010-01-09,71
2010-01-10 - 2010-01-16,78
2010-01-17 - 2010-01-23,75
2010-01-24 - 2010-01-30,93
2010-01-31 - 2010-02-06,92
2010-02-07 - 2010-02-13,97
2010-02-14 - 2010-02-20,68
2010-02-21 - 2010-02-27,100
2010-02-28 - 2010-03-06,56
2010-03-07 - 2010-03-13,87
2010-03-14 - 2010-03-20,89
2010-03-21 - 2010-03-27,88
2010-03-28 - 2010-04-03,75
2010-04-04 - 2010-04-10,76
2010-04-11 - 2010-04-17,74
2010-04-18 - 2010-04-24,66
2010-04-25 - 2010-05-01,58
2010-05-02 - 2010-05-08,75
2010-05-09 - 2010-05-15,74
2010-05-16 - 2010-05-22,70
2010-05-23 - 2010-05-29,82
2010-05-30 - 2010-06-05,55
2010-06-06 - 2010-06-12,88
2010-06-13 - 2010-06-19,69
2010-06-20 - 2010-06-26,77
2010-06-27 - 2010-07-03,74
2010-07-04 - 2010-07-10,52
2010-07-11 - 2010-07-17,68
2010-07-18 - 2010-07-24,69
2010-07-25 - 2010-07-31,64
2010-08-01 - 2010-08-07,78
2010-08-08 - 2010-08-14,66
2010-08-15 - 2010-08-21,77
2010-08-22 - 2010-08-28,44
2010-08-29 - 2010-09-04,56
2010-09-05 - 2010-09-11,79
2010-09-12 - 2010-09-18,80
2010-09-19 - 2010-09-25,67
2010-09-26 - 2010-10-02,77
2010-10-03 - 2010-10-09,83
2010-10-10 - 2010-10-16,80
2010-10-17 - 2010-10-23,69
2010-10-24 - 2010-10-30,83
2010-10-31 - 2010-11-06,82
2010-11-07 - 2010-11-13,71
2010-11-14 - 2010-11-20,80
2010-11-21 - 2010-11-27,49
2010-11-28 - 2010-12-04,58
2010-12-05 - 2010-12-11,71
2010-12-12 - 2010-12-18,71
2010-12-19 - 2010-12-25,50
2010-12-26 - 2011-01-01,52
2011-01-02 - 2011-01-08,60
2011-01-09 - 2011-01-15,69
2011-01-16 - 2011-01-22,62
2011-01-23 - 2011-01-29,68
2011-01-30 - 2011-02-05,79
2011-02-06 - 2011-02-12,78
2011-02-13 - 2011-02-19,77
2011-02-20 - 2011-02-26,81
2011-02-27 - 2011-03-05,65
2011-03-06 - 2011-03-12,55
2011-03-13 - 2011-03-19,61
2011-03-20 - 2011-03-26,73
2011-03-27 - 2011-04-02,79
2011-04-03 - 2011-04-09,70
2011-04-10 - 2011-04-16,75
2011-04-17 - 2011-04-23,70
2011-04-24 - 2011-04-30,68
2011-05-01 - 2011-05-07,55
2011-05-08 - 2011-05-14,51
2011-05-15 - 2011-05-21,67
2011-05-22 - 2011-05-28,53
2011-05-29 - 2011-06-04,53
2011-06-05 - 2011-06-11,73
2011-06-12 - 2011-06-18,56
2011-06-19 - 2011-06-25,68
2011-06-26 - 2011-07-02,60
2011-07-03 - 2011-07-09,59
2011-07-10 - 2011-07-16,55
2011-07-17 - 2011-07-23,69
2011-07-24 - 2011-07-30,54
2011-07-31 - 2011-08-06,74
2011-08-07 - 2011-08-13,64
2011-08-14 - 2011-08-20,62
2011-08-21 - 2011-08-27,70
2011-08-28 - 2011-09-03,50
2011-09-04 - 2011-09-10,53
2011-09-11 - 2011-09-17,66
2011-09-18 - 2011-09-24,79
2011-09-25 - 2011-10-01,63
2011-10-02 - 2011-10-08,72
2011-10-09 - 2011-10-15,66
2011-10-16 - 2011-10-22,59
2011-10-23 - 2011-10-29,100
2011-10-30 - 2011-11-05,53
2011-11-06 - 2011-11-12,46
2011-11-13 - 2011-11-19,49
2011-11-20 - 2011-11-26,37
2011-11-27 - 2011-12-03,55
2011-12-04 - 2011-12-10,58
2011-12-11 - 2011-12-17,50
2011-12-18 - 2011-12-24,38
2011-12-25 - 2011-12-31,37
2012-01-01 - 2012-01-07,85
2012-01-08 - 2012-01-14,65
2012-01-15 - 2012-01-21,69
2012-01-22 - 2012-01-28,81
2012-01-29 - 2012-02-04,83
2012-02-05 - 2012-02-11,79
2012-02-12 - 2012-02-18,79
2012-02-19 - 2012-02-25,80
2012-02-26 - 2012-03-03,74
2012-03-04 - 2012-03-10,83
2012-03-11 - 2012-03-17,77
2012-03-18 - 2012-03-24,74
2012-03-25 - 2012-03-31,60
2012-04-01 - 2012-04-07,66
2012-04-08 - 2012-04-14,63
2012-04-15 - 2012-04-21,74
2012-04-22 - 2012-04-28,61
2012-04-29 - 2012-05-05,69
2012-05-06 - 2012-05-12,56
2012-05-13 - 2012-05-19,54
2012-05-20 - 2012-05-26,70
2012-05-27 - 2012-06-02,63
2012-06-03 - 2012-06-09,75
2012-06-10 - 2012-06-16,78
2012-06-17 - 2012-06-23,77
2012-06-24 - 2012-06-30,59
2012-07-01 - 2012-07-07,55
2012-07-08 - 2012-07-14,66
2012-07-15 - 2012-07-21,72
2012-07-22 - 2012-07-28,100
2012-07-29 - 2012-08-04,78
2012-08-05 - 2012-08-11,56
2012-08-12 - 2012-08-18,48
2012-08-19 - 2012-08-25,74
2012-08-26 - 2012-09-01,59
2012-09-02 - 2012-09-08,62
2012-09-09 - 2012-09-15,79
2012-09-16 - 2012-09-22,75
2012-09-23 - 2012-09-29,80
2012-09-30 - 2012-10-06,67
2012-10-07 - 2012-10-13,89
2012-10-14 - 2012-10-20,64
2012-10-21 - 2012-10-27,89
2012-10-28 - 2012-11-03,55
2012-11-04 - 2012-11-10,62
2012-11-11 - 2012-11-17,66
2012-11-18 - 2012-11-24,56
2012-11-25 - 2012-12-01,71
2012-12-02 - 2012-12-08,63
2012-12-09 - 2012-12-15,65
2012-12-16 - 2012-12-22,54
2012-12-23 - 2012-12-29,40
2012-12-30 - 2013-01-05,51
2013-01-06 - 2013-01-12,64
2013-01-13 - 2013-01-19,79
2013-01-20 - 2013-01-26,79
2013-01-27 - 2013-02-02,78
2013-02-03 - 2013-02-09,72
2013-02-10 - 2013-02-16,82
2013-02-17 - 2013-02-23,81
2013-02-24 - 2013-03-02,76
2013-03-03 - 2013-03-09,87
2013-03-10 - 2013-03-16,88
2013-03-17 - 2013-03-23,92
2013-03-24 - 2013-03-30,72
2013-03-31 - 2013-04-06,72
2013-04-07 - 2013-04-13,74
2013-04-14 - 2013-04-20,72
2013-04-21 - 2013-04-27,84
2013-04-28 - 2013-05-04,53
2013-05-05 - 2013-05-11,83
2013-05-12 - 2013-05-18,61
2013-05-19 - 2013-05-25,58
2013-05-26 - 2013-06-01,64
2013-06-02 - 2013-06-08,67
2013-06-09 - 2013-06-15,90
2013-06-16 - 2013-06-22,66
2013-06-23 - 2013-06-29,58
2013-06-30 - 2013-07-06,50
2013-07-07 - 2013-07-13,59
2013-07-14 - 2013-07-20,72
2013-07-21 - 2013-07-27,65
2013-07-28 - 2013-08-03,70
2013-08-04 - 2013-08-10,86
2013-08-11 - 2013-08-17,87
2013-08-18 - 2013-08-24,90
2013-08-25 - 2013-08-31,64
2013-09-01 - 2013-09-07,62
2013-09-08 - 2013-09-14,87
2013-09-15 - 2013-09-21,100
2013-09-22 - 2013-09-28,63
2013-09-29 - 2013-10-05,67
2013-10-06 - 2013-10-12,88
2013-10-13 - 2013-10-19,88
2013-10-20 - 2013-10-26,86
2013-10-27 - 2013-11-02,72
2013-11-03 - 2013-11-09,85
2013-11-10 - 2013-11-16,84
2013-11-17 - 2013-11-23,67
2013-11-24 - 2013-11-30,42
2013-12-01 - 2013-12-07,60
2013-12-08 - 2013-12-14,69
2013-12-15 - 2013-12-21,60
2013-12-22 - 2013-12-28,56
2013-12-29 - 2014-01-04,52
