# Supplementary material for: Collective Attention and Stock Prices: Evidence from Google Trends Data on Standard and Poor's 100
Source: PLoS One. 2015 Aug 10;10(8):e0135311. doi: 10.1371/journal.pone.0135311 (PMC4530949; doi:10.1371/journal.pone.0135311)
Supplement: S1 File — (ZIP) [file pone.0135311.s001.zip › Google Trends Daten/Amgen 2004-2013.csv]

Websuche-Interesse: "amgen"
Vereinigte Staaten	2004
Interesse im Laufe der Zeit
Woche,"amgen"
2004-01-04 - 2004-01-10,92
2004-01-11 - 2004-01-17,68
2004-01-18 - 2004-01-24,74
2004-01-25 - 2004-01-31,62
2004-02-01 - 2004-02-07,74
2004-02-08 - 2004-02-14,77
2004-02-15 - 2004-02-21,83
2004-02-22 - 2004-02-28,87
2004-02-29 - 2004-03-06,100
2004-03-07 - 2004-03-13,87
2004-03-14 - 2004-03-20,82
2004-03-21 - 2004-03-27,92
2004-03-28 - 2004-04-03,99
2004-04-04 - 2004-04-10,93
2004-04-11 - 2004-04-17,57
2004-04-18 - 2004-04-24,74
2004-04-25 - 2004-05-01,80
2004-05-02 - 2004-05-08,92
2004-05-09 - 2004-05-15,56
2004-05-16 - 2004-05-22,78
2004-05-23 - 2004-05-29,75
2004-05-30 - 2004-06-05,73
2004-06-06 - 2004-06-12,90
2004-06-13 - 2004-06-19,76
2004-06-20 - 2004-06-26,90
2004-06-27 - 2004-07-03,86
2004-07-04 - 2004-07-10,78
2004-07-11 - 2004-07-17,75
2004-07-18 - 2004-07-24,84
2004-07-25 - 2004-07-31,62
2004-08-01 - 2004-08-07,82
2004-08-08 - 2004-08-14,46
2004-08-15 - 2004-08-21,84
2004-08-22 - 2004-08-28,94
2004-08-29 - 2004-09-04,58
2004-09-05 - 2004-09-11,65
2004-09-12 - 2004-09-18,70
2004-09-19 - 2004-09-25,70
2004-09-26 - 2004-10-02,58
2004-10-03 - 2004-10-09,80
2004-10-10 - 2004-10-16,68
2004-10-17 - 2004-10-23,78
2004-10-24 - 2004-10-30,76
2004-10-31 - 2004-11-06,94
2004-11-07 - 2004-11-13,78
2004-11-14 - 2004-11-20,70
2004-11-21 - 2004-11-27,55
2004-11-28 - 2004-12-04,78
2004-12-05 - 2004-12-11,64
2004-12-12 - 2004-12-18,64
2004-12-19 - 2004-12-25,53
2004-12-26 - 2005-01-01,41
2005-01-02 - 2005-01-08,58
2005-01-09 - 2005-01-15,68
2005-01-16 - 2005-01-22,64
2005-01-23 - 2005-01-29,61
2005-01-30 - 2005-02-05,47
2005-02-06 - 2005-02-12,64
2005-02-13 - 2005-02-19,64
2005-02-20 - 2005-02-26,58
2005-02-27 - 2005-03-05,53
2005-03-06 - 2005-03-12,50
2005-03-13 - 2005-03-19,54
2005-03-20 - 2005-03-26,69
2005-03-27 - 2005-04-02,58
2005-04-03 - 2005-04-09,66
2005-04-10 - 2005-04-16,66
2005-04-17 - 2005-04-23,60
2005-04-24 - 2005-04-30,54
2005-05-01 - 2005-05-07,50
2005-05-08 - 2005-05-14,60
2005-05-15 - 2005-05-21,46
2005-05-22 - 2005-05-28,45
2005-05-29 - 2005-06-04,37
2005-06-05 - 2005-06-11,59
2005-06-12 - 2005-06-18,52
2005-06-19 - 2005-06-25,60
2005-06-26 - 2005-07-02,51
2005-07-03 - 2005-07-09,42
2005-07-10 - 2005-07-16,70
2005-07-17 - 2005-07-23,100
2005-07-24 - 2005-07-30,53
2005-07-31 - 2005-08-06,65
2005-08-07 - 2005-08-13,63
2005-08-14 - 2005-08-20,44
2005-08-21 - 2005-08-27,59
2005-08-28 - 2005-09-03,54
2005-09-04 - 2005-09-10,55
2005-09-11 - 2005-09-17,76
2005-09-18 - 2005-09-24,55
2005-09-25 - 2005-10-01,50
2005-10-02 - 2005-10-08,61
2005-10-09 - 2005-10-15,79
2005-10-16 - 2005-10-22,65
2005-10-23 - 2005-10-29,71
2005-10-30 - 2005-11-05,60
2005-11-06 - 2005-11-12,69
2005-11-13 - 2005-11-19,61
2005-11-20 - 2005-11-26,47
2005-11-27 - 2005-12-03,60
2005-12-04 - 2005-12-10,58
2005-12-11 - 2005-12-17,71
2005-12-18 - 2005-12-24,60
2005-12-25 - 2005-12-31,54
2006-01-01 - 2006-01-07,19
2006-01-08 - 2006-01-14,19
2006-01-15 - 2006-01-21,22
2006-01-22 - 2006-01-28,26
2006-01-29 - 2006-02-04,23
2006-02-05 - 2006-02-11,23
2006-02-12 - 2006-02-18,29
2006-02-19 - 2006-02-25,100
2006-02-26 - 2006-03-04,33
2006-03-05 - 2006-03-11,19
2006-03-12 - 2006-03-18,18
2006-03-19 - 2006-03-25,18
2006-03-26 - 2006-04-01,20
2006-04-02 - 2006-04-08,18
2006-04-09 - 2006-04-15,19
2006-04-16 - 2006-04-22,18
2006-04-23 - 2006-04-29,19
2006-04-30 - 2006-05-06,15
2006-05-07 - 2006-05-13,17
2006-05-14 - 2006-05-20,17
2006-05-21 - 2006-05-27,17
2006-05-28 - 2006-06-03,14
2006-06-04 - 2006-06-10,15
2006-06-11 - 2006-06-17,16
2006-06-18 - 2006-06-24,17
2006-06-25 - 2006-07-01,18
2006-07-02 - 2006-07-08,15
2006-07-09 - 2006-07-15,18
2006-07-16 - 2006-07-22,19
2006-07-23 - 2006-07-29,20
2006-07-30 - 2006-08-05,18
2006-08-06 - 2006-08-12,16
2006-08-13 - 2006-08-19,15
2006-08-20 - 2006-08-26,17
2006-08-27 - 2006-09-02,14
2006-09-03 - 2006-09-09,14
2006-09-10 - 2006-09-16,17
2006-09-17 - 2006-09-23,16
2006-09-24 - 2006-09-30,20
2006-10-01 - 2006-10-07,18
2006-10-08 - 2006-10-14,17
2006-10-15 - 2006-10-21,18
2006-10-22 - 2006-10-28,18
2006-10-29 - 2006-11-04,17
2006-11-05 - 2006-11-11,14
2006-11-12 - 2006-11-18,15
2006-11-19 - 2006-11-25,12
2006-11-26 - 2006-12-02,16
2006-12-03 - 2006-12-09,15
2006-12-10 - 2006-12-16,15
2006-12-17 - 2006-12-23,14
2006-12-24 - 2006-12-30,11
2006-12-31 - 2007-01-06,11
2007-01-07 - 2007-01-13,17
2007-01-14 - 2007-01-20,20
2007-01-21 - 2007-01-27,25
2007-01-28 - 2007-02-03,21
2007-02-04 - 2007-02-10,22
2007-02-11 - 2007-02-17,27
2007-02-18 - 2007-02-24,100
2007-02-25 - 2007-03-03,33
2007-03-04 - 2007-03-10,19
2007-03-11 - 2007-03-17,19
2007-03-18 - 2007-03-24,16
2007-03-25 - 2007-03-31,17
2007-04-01 - 2007-04-07,18
2007-04-08 - 2007-04-14,18
2007-04-15 - 2007-04-21,18
2007-04-22 - 2007-04-28,16
2007-04-29 - 2007-05-05,13
2007-05-06 - 2007-05-12,20
2007-05-13 - 2007-05-19,19
2007-05-20 - 2007-05-26,16
2007-05-27 - 2007-06-02,15
2007-06-03 - 2007-06-09,13
2007-06-10 - 2007-06-16,14
2007-06-17 - 2007-06-23,14
2007-06-24 - 2007-06-30,14
2007-07-01 - 2007-07-07,11
2007-07-08 - 2007-07-14,15
2007-07-15 - 2007-07-21,14
2007-07-22 - 2007-07-28,17
2007-07-29 - 2007-08-04,16
2007-08-05 - 2007-08-11,17
2007-08-12 - 2007-08-18,32
2007-08-19 - 2007-08-25,18
2007-08-26 - 2007-09-01,15
2007-09-02 - 2007-09-08,13
2007-09-09 - 2007-09-15,15
2007-09-16 - 2007-09-22,14
2007-09-23 - 2007-09-29,13
2007-09-30 - 2007-10-06,16
2007-10-07 - 2007-10-13,16
2007-10-14 - 2007-10-20,15
2007-10-21 - 2007-10-27,13
2007-10-28 - 2007-11-03,11
2007-11-04 - 2007-11-10,10
2007-11-11 - 2007-11-17,13
2007-11-18 - 2007-11-24,8
2007-11-25 - 2007-12-01,11
2007-12-02 - 2007-12-08,8
2007-12-09 - 2007-12-15,12
2007-12-16 - 2007-12-22,12
2007-12-23 - 2007-12-29,6
2007-12-30 - 2008-01-05,9
2008-01-06 - 2008-01-12,18
2008-01-13 - 2008-01-19,17
2008-01-20 - 2008-01-26,17
2008-01-27 - 2008-02-02,19
2008-02-03 - 2008-02-09,19
2008-02-10 - 2008-02-16,27
2008-02-17 - 2008-02-23,100
2008-02-24 - 2008-03-01,34
2008-03-02 - 2008-03-08,16
2008-03-09 - 2008-03-15,20
2008-03-16 - 2008-03-22,13
2008-03-23 - 2008-03-29,15
2008-03-30 - 2008-04-05,14
2008-04-06 - 2008-04-12,16
2008-04-13 - 2008-04-19,12
2008-04-20 - 2008-04-26,14
2008-04-27 - 2008-05-03,14
2008-05-04 - 2008-05-10,11
2008-05-11 - 2008-05-17,11
2008-05-18 - 2008-05-24,12
2008-05-25 - 2008-05-31,10
2008-06-01 - 2008-06-07,13
2008-06-08 - 2008-06-14,12
2008-06-15 - 2008-06-21,12
2008-06-22 - 2008-06-28,11
2008-06-29 - 2008-07-05,10
2008-07-06 - 2008-07-12,13
2008-07-13 - 2008-07-19,14
2008-07-20 - 2008-07-26,18
2008-07-27 - 2008-08-02,22
2008-08-03 - 2008-08-09,12
2008-08-10 - 2008-08-16,14
2008-08-17 - 2008-08-23,14
2008-08-24 - 2008-08-30,12
2008-08-31 - 2008-09-06,12
2008-09-07 - 2008-09-13,13
2008-09-14 - 2008-09-20,16
2008-09-21 - 2008-09-27,16
2008-09-28 - 2008-10-04,13
2008-10-05 - 2008-10-11,15
2008-10-12 - 2008-10-18,14
2008-10-19 - 2008-10-25,16
2008-10-26 - 2008-11-01,16
2008-11-02 - 2008-11-08,13
2008-11-09 - 2008-11-15,15
2008-11-16 - 2008-11-22,14
2008-11-23 - 2008-11-29,10
2008-11-30 - 2008-12-06,14
2008-12-07 - 2008-12-13,12
2008-12-14 - 2008-12-20,14
2008-12-21 - 2008-12-27,9
2008-12-28 - 2009-01-03,11
2009-01-04 - 2009-01-10,10
2009-01-11 - 2009-01-17,9
2009-01-18 - 2009-01-24,10
2009-01-25 - 2009-01-31,12
2009-02-01 - 2009-02-07,14
2009-02-08 - 2009-02-14,27
2009-02-15 - 2009-02-21,100
2009-02-22 - 2009-02-28,23
2009-03-01 - 2009-03-07,8
2009-03-08 - 2009-03-14,9
2009-03-15 - 2009-03-21,7
2009-03-22 - 2009-03-28,7
2009-03-29 - 2009-04-04,8
2009-04-05 - 2009-04-11,6
2009-04-12 - 2009-04-18,7
2009-04-19 - 2009-04-25,8
2009-04-26 - 2009-05-02,7
2009-05-03 - 2009-05-09,7
2009-05-10 - 2009-05-16,7
2009-05-17 - 2009-05-23,6
2009-05-24 - 2009-05-30,6
2009-05-31 - 2009-06-06,7
2009-06-07 - 2009-06-13,6
2009-06-14 - 2009-06-20,7
2009-06-21 - 2009-06-27,6
2009-06-28 - 2009-07-04,4
2009-07-05 - 2009-07-11,8
2009-07-12 - 2009-07-18,6
2009-07-19 - 2009-07-25,7
2009-07-26 - 2009-08-01,7
2009-08-02 - 2009-08-08,7
2009-08-09 - 2009-08-15,8
2009-08-16 - 2009-08-22,7
2009-08-23 - 2009-08-29,6
2009-08-30 - 2009-09-05,6
2009-09-06 - 2009-09-12,5
2009-09-13 - 2009-09-19,6
2009-09-20 - 2009-09-26,5
2009-09-27 - 2009-10-03,6
2009-10-04 - 2009-10-10,6
2009-10-11 - 2009-10-17,5
2009-10-18 - 2009-10-24,10
2009-10-25 - 2009-10-31,7
2009-11-01 - 2009-11-07,7
2009-11-08 - 2009-11-14,6
2009-11-15 - 2009-11-21,6
2009-11-22 - 2009-11-28,4
2009-11-29 - 2009-12-05,5
2009-12-06 - 2009-12-12,5
2009-12-13 - 2009-12-19,5
2009-12-20 - 2009-12-26,3
2009-12-27 - 2010-01-02,3
2010-01-03 - 2010-01-09,11
2010-01-10 - 2010-01-16,9
2010-01-17 - 2010-01-23,11
2010-01-24 - 2010-01-30,9
2010-01-31 - 2010-02-06,11
2010-02-07 - 2010-02-13,11
2010-02-14 - 2010-02-20,10
2010-02-21 - 2010-02-27,8
2010-02-28 - 2010-03-06,10
2010-03-07 - 2010-03-13,8
2010-03-14 - 2010-03-20,8
2010-03-21 - 2010-03-27,9
2010-03-28 - 2010-04-03,8
2010-04-04 - 2010-04-10,9
2010-04-11 - 2010-04-17,7
2010-04-18 - 2010-04-24,8
2010-04-25 - 2010-05-01,8
2010-05-02 - 2010-05-08,11
2010-05-09 - 2010-05-15,24
2010-05-16 - 2010-05-22,100
2010-05-23 - 2010-05-29,22
2010-05-30 - 2010-06-05,13
2010-06-06 - 2010-06-12,11
2010-06-13 - 2010-06-19,7
2010-06-20 - 2010-06-26,7
2010-06-27 - 2010-07-03,6
2010-07-04 - 2010-07-10,6
2010-07-11 - 2010-07-17,7
2010-07-18 - 2010-07-24,7
2010-07-25 - 2010-07-31,7
2010-08-01 - 2010-08-07,7
2010-08-08 - 2010-08-14,6
2010-08-15 - 2010-08-21,6
2010-08-22 - 2010-08-28,6
2010-08-29 - 2010-09-04,5
2010-09-05 - 2010-09-11,7
2010-09-12 - 2010-09-18,6
2010-09-19 - 2010-09-25,7
2010-09-26 - 2010-10-02,8
2010-10-03 - 2010-10-09,10
2010-10-10 - 2010-10-16,8
2010-10-17 - 2010-10-23,8
2010-10-24 - 2010-10-30,8
2010-10-31 - 2010-11-06,8
2010-11-07 - 2010-11-13,7
2010-11-14 - 2010-11-20,8
2010-11-21 - 2010-11-27,6
2010-11-28 - 2010-12-04,7
2010-12-05 - 2010-12-11,6
2010-12-12 - 2010-12-18,7
2010-12-19 - 2010-12-25,6
2010-12-26 - 2011-01-01,5
2011-01-02 - 2011-01-08,11
2011-01-09 - 2011-01-15,9
2011-01-16 - 2011-01-22,11
2011-01-23 - 2011-01-29,13
2011-01-30 - 2011-02-05,12
2011-02-06 - 2011-02-12,13
2011-02-13 - 2011-02-19,10
2011-02-20 - 2011-02-26,10
2011-02-27 - 2011-03-05,10
2011-03-06 - 2011-03-12,10
2011-03-13 - 2011-03-19,12
2011-03-20 - 2011-03-26,10
2011-03-27 - 2011-04-02,10
2011-04-03 - 2011-04-09,10
2011-04-10 - 2011-04-16,11
2011-04-17 - 2011-04-23,12
2011-04-24 - 2011-04-30,12
2011-05-01 - 2011-05-07,13
2011-05-08 - 2011-05-14,27
2011-05-15 - 2011-05-21,100
2011-05-22 - 2011-05-28,24
2011-05-29 - 2011-06-04,9
2011-06-05 - 2011-06-11,10
2011-06-12 - 2011-06-18,9
2011-06-19 - 2011-06-25,9
2011-06-26 - 2011-07-02,8
2011-07-03 - 2011-07-09,7
2011-07-10 - 2011-07-16,9
2011-07-17 - 2011-07-23,8
2011-07-24 - 2011-07-30,10
2011-07-31 - 2011-08-06,7
2011-08-07 - 2011-08-13,8
2011-08-14 - 2011-08-20,9
2011-08-21 - 2011-08-27,8
2011-08-28 - 2011-09-03,7
2011-09-04 - 2011-09-10,7
2011-09-11 - 2011-09-17,8
2011-09-18 - 2011-09-24,8
2011-09-25 - 2011-10-01,7
2011-10-02 - 2011-10-08,8
2011-10-09 - 2011-10-15,10
2011-10-16 - 2011-10-22,13
2011-10-23 - 2011-10-29,9
2011-10-30 - 2011-11-05,10
2011-11-06 - 2011-11-12,8
2011-11-13 - 2011-11-19,8
2011-11-20 - 2011-11-26,6
2011-11-27 - 2011-12-03,8
2011-12-04 - 2011-12-10,8
2011-12-11 - 2011-12-17,7
2011-12-18 - 2011-12-24,7
2011-12-25 - 2011-12-31,5
2012-01-01 - 2012-01-07,11
2012-01-08 - 2012-01-14,13
2012-01-15 - 2012-01-21,12
2012-01-22 - 2012-01-28,14
2012-01-29 - 2012-02-04,14
2012-02-05 - 2012-02-11,15
2012-02-12 - 2012-02-18,12
2012-02-19 - 2012-02-25,11
2012-02-26 - 2012-03-03,12
2012-03-04 - 2012-03-10,12
2012-03-11 - 2012-03-17,12
2012-03-18 - 2012-03-24,10
2012-03-25 - 2012-03-31,12
2012-04-01 - 2012-04-07,12
2012-04-08 - 2012-04-14,13
2012-04-15 - 2012-04-21,14
2012-04-22 - 2012-04-28,15
2012-04-29 - 2012-05-05,17
2012-05-06 - 2012-05-12,27
2012-05-13 - 2012-05-19,100
2012-05-20 - 2012-05-26,30
2012-05-27 - 2012-06-02,11
2012-06-03 - 2012-06-09,13
2012-06-10 - 2012-06-16,13
2012-06-17 - 2012-06-23,12
2012-06-24 - 2012-06-30,11
2012-07-01 - 2012-07-07,9
2012-07-08 - 2012-07-14,13
2012-07-15 - 2012-07-21,12
2012-07-22 - 2012-07-28,13
2012-07-29 - 2012-08-04,10
2012-08-05 - 2012-08-11,11
2012-08-12 - 2012-08-18,11
2012-08-19 - 2012-08-25,10
2012-08-26 - 2012-09-01,10
2012-09-02 - 2012-09-08,9
2012-09-09 - 2012-09-15,10
2012-09-16 - 2012-09-22,11
2012-09-23 - 2012-09-29,9
2012-09-30 - 2012-10-06,11
2012-10-07 - 2012-10-13,10
2012-10-14 - 2012-10-20,10
2012-10-21 - 2012-10-27,12
2012-10-28 - 2012-11-03,9
2012-11-04 - 2012-11-10,10
2012-11-11 - 2012-11-17,10
2012-11-18 - 2012-11-24,7
2012-11-25 - 2012-12-01,12
2012-12-02 - 2012-12-08,9
2012-12-09 - 2012-12-15,11
2012-12-16 - 2012-12-22,11
2012-12-23 - 2012-12-29,6
2012-12-30 - 2013-01-05,7
2013-01-06 - 2013-01-12,17
2013-01-13 - 2013-01-19,17
2013-01-20 - 2013-01-26,21
2013-01-27 - 2013-02-02,24
2013-02-03 - 2013-02-09,16
2013-02-10 - 2013-02-16,19
2013-02-17 - 2013-02-23,16
2013-02-24 - 2013-03-02,19
2013-03-03 - 2013-03-09,19
2013-03-10 - 2013-03-16,16
2013-03-17 - 2013-03-23,17
2013-03-24 - 2013-03-30,17
2013-03-31 - 2013-04-06,18
2013-04-07 - 2013-04-13,19
2013-04-14 - 2013-04-20,17
2013-04-21 - 2013-04-27,20
2013-04-28 - 2013-05-04,21
2013-05-05 - 2013-05-11,29
2013-05-12 - 2013-05-18,100
2013-05-19 - 2013-05-25,38
2013-05-26 - 2013-06-01,14
2013-06-02 - 2013-06-08,16
2013-06-09 - 2013-06-15,16
2013-06-16 - 2013-06-22,14
2013-06-23 - 2013-06-29,16
2013-06-30 - 2013-07-06,12
2013-07-07 - 2013-07-13,16
2013-07-14 - 2013-07-20,15
2013-07-21 - 2013-07-27,16
2013-07-28 - 2013-08-03,16
2013-08-04 - 2013-08-10,14
2013-08-11 - 2013-08-17,15
2013-08-18 - 2013-08-24,14
2013-08-25 - 2013-08-31,26
2013-09-01 - 2013-09-07,13
2013-09-08 - 2013-09-14,15
2013-09-15 - 2013-09-21,14
2013-09-22 - 2013-09-28,15
2013-09-29 - 2013-10-05,15
2013-10-06 - 2013-10-12,14
2013-10-13 - 2013-10-19,14
2013-10-20 - 2013-10-26,18
2013-10-27 - 2013-11-02,14
2013-11-03 - 2013-11-09,14
2013-11-10 - 2013-11-16,15
2013-11-17 - 2013-11-23,15
2013-11-24 - 2013-11-30,10
2013-12-01 - 2013-12-07,13
2013-12-08 - 2013-12-14,12
2013-12-15 - 2013-12-21,11
2013-12-22 - 2013-12-28,7
2013-12-29 - 2014-01-04,9
