# Supplementary material for: Collective Attention and Stock Prices: Evidence from Google Trends Data on Standard and Poor's 100
Source: PLoS One. 2015 Aug 10;10(8):e0135311. doi: 10.1371/journal.pone.0135311 (PMC4530949; doi:10.1371/journal.pone.0135311)
Supplement: S1 File — (ZIP) [file pone.0135311.s001.zip › Google Trends Daten/Anadarko Petroleum 2004-2013.csv]

Websuche-Interesse: "anadarko petroleum"
Vereinigte Staaten	2008
na-m
Interesse im Laufe der Zeit
Woche,"anadarko petroleum"
2008-01-06 - 2008-01-12,0
2008-01-13 - 2008-01-19,0
2008-01-20 - 2008-01-26,0
2008-01-27 - 2008-02-02,71
2008-02-03 - 2008-02-09,77
2008-02-10 - 2008-02-16,84
2008-02-17 - 2008-02-23,96
2008-02-24 - 2008-03-01,65
2008-03-02 - 2008-03-08,65
2008-03-09 - 2008-03-15,66
2008-03-16 - 2008-03-22,68
2008-03-23 - 2008-03-29,69
2008-03-30 - 2008-04-05,70
2008-04-06 - 2008-04-12,59
2008-04-13 - 2008-04-19,69
2008-04-20 - 2008-04-26,79
2008-04-27 - 2008-05-03,90
2008-05-04 - 2008-05-10,100
2008-05-11 - 2008-05-17,63
2008-05-18 - 2008-05-24,63
2008-05-25 - 2008-05-31,63
2008-06-01 - 2008-06-07,63
2008-06-08 - 2008-06-14,63
2008-06-15 - 2008-06-21,66
2008-06-22 - 2008-06-28,69
2008-06-29 - 2008-07-05,82
2008-07-06 - 2008-07-12,61
2008-07-13 - 2008-07-19,61
2008-07-20 - 2008-07-26,61
2008-07-27 - 2008-08-02,60
2008-08-03 - 2008-08-09,60
2008-08-10 - 2008-08-16,60
2008-08-17 - 2008-08-23,60
2008-08-24 - 2008-08-30,60
2008-08-31 - 2008-09-06,62
2008-09-07 - 2008-09-13,65
2008-09-14 - 2008-09-20,67
2008-09-21 - 2008-09-27,55
2008-09-28 - 2008-10-04,55
2008-10-05 - 2008-10-11,0
2008-10-12 - 2008-10-18,0
2008-10-19 - 2008-10-25,0
2008-10-26 - 2008-11-01,0
2008-11-02 - 2008-11-08,0
2008-11-09 - 2008-11-15,95
2008-11-16 - 2008-11-22,51
2008-11-23 - 2008-11-29,51
2008-11-30 - 2008-12-06,51
2008-12-07 - 2008-12-13,0
2008-12-14 - 2008-12-20,0
2008-12-21 - 2008-12-27,0
2008-12-28 - 2009-01-03,0
2009-01-04 - 2009-01-10,0
2009-01-11 - 2009-01-17,0
2009-01-18 - 2009-01-24,0
2009-01-25 - 2009-01-31,0
2009-02-01 - 2009-02-07,74
2009-02-08 - 2009-02-14,76
2009-02-15 - 2009-02-21,77
2009-02-22 - 2009-02-28,78
2009-03-01 - 2009-03-07,80
2009-03-08 - 2009-03-14,86
2009-03-15 - 2009-03-21,91
2009-03-22 - 2009-03-28,97
2009-03-29 - 2009-04-04,99
2009-04-05 - 2009-04-11,68
2009-04-12 - 2009-04-18,68
2009-04-19 - 2009-04-25,68
2009-04-26 - 2009-05-02,71
2009-05-03 - 2009-05-09,74
2009-05-10 - 2009-05-16,99
2009-05-17 - 2009-05-23,100
2009-05-24 - 2009-05-30,0
2009-05-31 - 2009-06-06,0
2009-06-07 - 2009-06-13,0
2009-06-14 - 2009-06-20,0
2009-06-21 - 2009-06-27,0
2009-06-28 - 2009-07-04,0
2009-07-05 - 2009-07-11,0
2009-07-12 - 2009-07-18,0
2009-07-19 - 2009-07-25,0
2009-07-26 - 2009-08-01,0
2009-08-02 - 2009-08-08,0
2009-08-09 - 2009-08-15,0
2009-08-16 - 2009-08-22,0
2009-08-23 - 2009-08-29,61
2009-08-30 - 2009-09-05,68
2009-09-06 - 2009-09-12,75
2009-09-13 - 2009-09-19,75
2009-09-20 - 2009-09-26,82
2009-09-27 - 2009-10-03,63
2009-10-04 - 2009-10-10,58
2009-10-11 - 2009-10-17,58
2009-10-18 - 2009-10-24,55
2009-10-25 - 2009-10-31,55
2009-11-01 - 2009-11-07,55
2009-11-08 - 2009-11-14,55
2009-11-15 - 2009-11-21,0
2009-11-22 - 2009-11-28,0
2009-11-29 - 2009-12-05,0
2009-12-06 - 2009-12-12,0
2009-12-13 - 2009-12-19,0
2009-12-20 - 2009-12-26,0
2009-12-27 - 2010-01-02,0
2010-01-03 - 2010-01-09,0
2010-01-10 - 2010-01-16,24
2010-01-17 - 2010-01-23,23
2010-01-24 - 2010-01-30,23
2010-01-31 - 2010-02-06,30
2010-02-07 - 2010-02-13,26
2010-02-14 - 2010-02-20,26
2010-02-21 - 2010-02-27,25
2010-02-28 - 2010-03-06,24
2010-03-07 - 2010-03-13,24
2010-03-14 - 2010-03-20,24
2010-03-21 - 2010-03-27,28
2010-03-28 - 2010-04-03,32
2010-04-04 - 2010-04-10,29
2010-04-11 - 2010-04-17,33
2010-04-18 - 2010-04-24,36
2010-04-25 - 2010-05-01,40
2010-05-02 - 2010-05-08,43
2010-05-09 - 2010-05-15,25
2010-05-16 - 2010-05-22,25
2010-05-23 - 2010-05-29,25
2010-05-30 - 2010-06-05,72
2010-06-06 - 2010-06-12,56
2010-06-13 - 2010-06-19,100
2010-06-20 - 2010-06-26,49
2010-06-27 - 2010-07-03,30
2010-07-04 - 2010-07-10,22
2010-07-11 - 2010-07-17,22
2010-07-18 - 2010-07-24,31
2010-07-25 - 2010-07-31,24
2010-08-01 - 2010-08-07,24
2010-08-08 - 2010-08-14,24
2010-08-15 - 2010-08-21,24
2010-08-22 - 2010-08-28,25
2010-08-29 - 2010-09-04,26
2010-09-05 - 2010-09-11,28
2010-09-12 - 2010-09-18,24
2010-09-19 - 2010-09-25,24
2010-09-26 - 2010-10-02,20
2010-10-03 - 2010-10-09,20
2010-10-10 - 2010-10-16,20
2010-10-17 - 2010-10-23,20
2010-10-24 - 2010-10-30,23
2010-10-31 - 2010-11-06,0
2010-11-07 - 2010-11-13,0
2010-11-14 - 2010-11-20,0
2010-11-21 - 2010-11-27,0
2010-11-28 - 2010-12-04,0
2010-12-05 - 2010-12-11,28
2010-12-12 - 2010-12-18,30
2010-12-19 - 2010-12-25,32
2010-12-26 - 2011-01-01,33
2011-01-02 - 2011-01-08,0
2011-01-09 - 2011-01-15,68
2011-01-16 - 2011-01-22,51
2011-01-23 - 2011-01-29,45
2011-01-30 - 2011-02-05,45
2011-02-06 - 2011-02-12,45
2011-02-13 - 2011-02-19,59
2011-02-20 - 2011-02-26,75
2011-02-27 - 2011-03-05,88
2011-03-06 - 2011-03-12,56
2011-03-13 - 2011-03-19,56
2011-03-20 - 2011-03-26,75
2011-03-27 - 2011-04-02,44
2011-04-03 - 2011-04-09,54
2011-04-10 - 2011-04-16,67
2011-04-17 - 2011-04-23,54
2011-04-24 - 2011-04-30,84
2011-05-01 - 2011-05-07,74
2011-05-08 - 2011-05-14,45
2011-05-15 - 2011-05-21,76
2011-05-22 - 2011-05-28,45
2011-05-29 - 2011-06-04,52
2011-06-05 - 2011-06-11,68
2011-06-12 - 2011-06-18,68
2011-06-19 - 2011-06-25,54
2011-06-26 - 2011-07-02,68
2011-07-03 - 2011-07-09,57
2011-07-10 - 2011-07-16,81
2011-07-17 - 2011-07-23,70
2011-07-24 - 2011-07-30,70
2011-07-31 - 2011-08-06,56
2011-08-07 - 2011-08-13,56
2011-08-14 - 2011-08-20,64
2011-08-21 - 2011-08-27,72
2011-08-28 - 2011-09-03,68
2011-09-04 - 2011-09-10,68
2011-09-11 - 2011-09-17,69
2011-09-18 - 2011-09-24,48
2011-09-25 - 2011-10-01,65
2011-10-02 - 2011-10-08,52
2011-10-09 - 2011-10-15,42
2011-10-16 - 2011-10-22,64
2011-10-23 - 2011-10-29,71
2011-10-30 - 2011-11-05,63
2011-11-06 - 2011-11-12,74
2011-11-13 - 2011-11-19,100
2011-11-20 - 2011-11-26,58
2011-11-27 - 2011-12-03,82
2011-12-04 - 2011-12-10,44
2011-12-11 - 2011-12-17,48
2011-12-18 - 2011-12-24,51
2011-12-25 - 2011-12-31,45
2012-01-01 - 2012-01-07,53
2012-01-08 - 2012-01-14,43
2012-01-15 - 2012-01-21,54
2012-01-22 - 2012-01-28,49
2012-01-29 - 2012-02-04,100
2012-02-05 - 2012-02-11,87
2012-02-12 - 2012-02-18,87
2012-02-19 - 2012-02-25,60
2012-02-26 - 2012-03-03,70
2012-03-04 - 2012-03-10,67
2012-03-11 - 2012-03-17,62
2012-03-18 - 2012-03-24,50
2012-03-25 - 2012-03-31,54
2012-04-01 - 2012-04-07,47
2012-04-08 - 2012-04-14,46
2012-04-15 - 2012-04-21,46
2012-04-22 - 2012-04-28,46
2012-04-29 - 2012-05-05,64
2012-05-06 - 2012-05-12,66
2012-05-13 - 2012-05-19,67
2012-05-20 - 2012-05-26,58
2012-05-27 - 2012-06-02,81
2012-06-03 - 2012-06-09,85
2012-06-10 - 2012-06-16,90
2012-06-17 - 2012-06-23,40
2012-06-24 - 2012-06-30,66
2012-07-01 - 2012-07-07,61
2012-07-08 - 2012-07-14,55
2012-07-15 - 2012-07-21,50
2012-07-22 - 2012-07-28,50
2012-07-29 - 2012-08-04,73
2012-08-05 - 2012-08-11,61
2012-08-12 - 2012-08-18,65
2012-08-19 - 2012-08-25,69
2012-08-26 - 2012-09-01,60
2012-09-02 - 2012-09-08,60
2012-09-09 - 2012-09-15,94
2012-09-16 - 2012-09-22,84
2012-09-23 - 2012-09-29,36
2012-09-30 - 2012-10-06,61
2012-10-07 - 2012-10-13,53
2012-10-14 - 2012-10-20,56
2012-10-21 - 2012-10-27,69
2012-10-28 - 2012-11-03,66
2012-11-04 - 2012-11-10,41
2012-11-11 - 2012-11-17,66
2012-11-18 - 2012-11-24,51
2012-11-25 - 2012-12-01,36
2012-12-02 - 2012-12-08,50
2012-12-09 - 2012-12-15,50
2012-12-16 - 2012-12-22,51
2012-12-23 - 2012-12-29,52
2012-12-30 - 2013-01-05,53
2013-01-06 - 2013-01-12,0
2013-01-13 - 2013-01-19,55
2013-01-20 - 2013-01-26,46
2013-01-27 - 2013-02-02,56
2013-02-03 - 2013-02-09,67
2013-02-10 - 2013-02-16,78
2013-02-17 - 2013-02-23,45
2013-02-24 - 2013-03-02,64
2013-03-03 - 2013-03-09,74
2013-03-10 - 2013-03-16,75
2013-03-17 - 2013-03-23,84
2013-03-24 - 2013-03-30,56
2013-03-31 - 2013-04-06,62
2013-04-07 - 2013-04-13,78
2013-04-14 - 2013-04-20,73
2013-04-21 - 2013-04-27,52
2013-04-28 - 2013-05-04,52
2013-05-05 - 2013-05-11,52
2013-05-12 - 2013-05-18,87
2013-05-19 - 2013-05-25,50
2013-05-26 - 2013-06-01,45
2013-06-02 - 2013-06-08,33
2013-06-09 - 2013-06-15,57
2013-06-16 - 2013-06-22,75
2013-06-23 - 2013-06-29,67
2013-06-30 - 2013-07-06,36
2013-07-07 - 2013-07-13,80
2013-07-14 - 2013-07-20,98
2013-07-21 - 2013-07-27,78
2013-07-28 - 2013-08-03,97
2013-08-04 - 2013-08-10,60
2013-08-11 - 2013-08-17,60
2013-08-18 - 2013-08-24,84
2013-08-25 - 2013-08-31,98
2013-09-01 - 2013-09-07,80
2013-09-08 - 2013-09-14,53
2013-09-15 - 2013-09-21,98
2013-09-22 - 2013-09-28,85
2013-09-29 - 2013-10-05,63
2013-10-06 - 2013-10-12,64
2013-10-13 - 2013-10-19,100
2013-10-20 - 2013-10-26,61
2013-10-27 - 2013-11-02,64
2013-11-03 - 2013-11-09,75
2013-11-10 - 2013-11-16,57
2013-11-17 - 2013-11-23,68
2013-11-24 - 2013-11-30,40
2013-12-01 - 2013-12-07,56
2013-12-08 - 2013-12-14,74
2013-12-15 - 2013-12-21,57
2013-12-22 - 2013-12-28,65
2013-12-29 - 2014-01-04,73
