# Supplementary material for: Collective Attention and Stock Prices: Evidence from Google Trends Data on Standard and Poor's 100
Source: PLoS One. 2015 Aug 10;10(8):e0135311. doi: 10.1371/journal.pone.0135311 (PMC4530949; doi:10.1371/journal.pone.0135311)
Supplement: S1 File — (ZIP) [file pone.0135311.s001.zip › Google Trends Daten/Apple Company 2004-2013.csv]

Websuche-Interesse: "apple company"
Vereinigte Staaten	2008
na-m
Interesse im Laufe der Zeit
Woche,"apple company"
2008-01-06 - 2008-01-12,64
2008-01-13 - 2008-01-19,62
2008-01-20 - 2008-01-26,61
2008-01-27 - 2008-02-02,61
2008-02-03 - 2008-02-09,61
2008-02-10 - 2008-02-16,55
2008-02-17 - 2008-02-23,55
2008-02-24 - 2008-03-01,55
2008-03-02 - 2008-03-08,55
2008-03-09 - 2008-03-15,59
2008-03-16 - 2008-03-22,63
2008-03-23 - 2008-03-29,67
2008-03-30 - 2008-04-05,71
2008-04-06 - 2008-04-12,75
2008-04-13 - 2008-04-19,75
2008-04-20 - 2008-04-26,75
2008-04-27 - 2008-05-03,75
2008-05-04 - 2008-05-10,50
2008-05-11 - 2008-05-17,77
2008-05-18 - 2008-05-24,77
2008-05-25 - 2008-05-31,77
2008-06-01 - 2008-06-07,54
2008-06-08 - 2008-06-14,54
2008-06-15 - 2008-06-21,0
2008-06-22 - 2008-06-28,0
2008-06-29 - 2008-07-05,0
2008-07-06 - 2008-07-12,0
2008-07-13 - 2008-07-19,0
2008-07-20 - 2008-07-26,0
2008-07-27 - 2008-08-02,52
2008-08-03 - 2008-08-09,51
2008-08-10 - 2008-08-16,51
2008-08-17 - 2008-08-23,51
2008-08-24 - 2008-08-30,51
2008-08-31 - 2008-09-06,51
2008-09-07 - 2008-09-13,52
2008-09-14 - 2008-09-20,64
2008-09-21 - 2008-09-27,76
2008-09-28 - 2008-10-04,47
2008-10-05 - 2008-10-11,79
2008-10-12 - 2008-10-18,84
2008-10-19 - 2008-10-25,74
2008-10-26 - 2008-11-01,75
2008-11-02 - 2008-11-08,54
2008-11-09 - 2008-11-15,54
2008-11-16 - 2008-11-22,58
2008-11-23 - 2008-11-29,51
2008-11-30 - 2008-12-06,100
2008-12-07 - 2008-12-13,90
2008-12-14 - 2008-12-20,61
2008-12-21 - 2008-12-27,0
2008-12-28 - 2009-01-03,0
2009-01-04 - 2009-01-10,0
2009-01-11 - 2009-01-17,45
2009-01-18 - 2009-01-24,37
2009-01-25 - 2009-01-31,50
2009-02-01 - 2009-02-07,40
2009-02-08 - 2009-02-14,48
2009-02-15 - 2009-02-21,47
2009-02-22 - 2009-02-28,46
2009-03-01 - 2009-03-07,46
2009-03-08 - 2009-03-14,65
2009-03-15 - 2009-03-21,47
2009-03-22 - 2009-03-28,50
2009-03-29 - 2009-04-04,40
2009-04-05 - 2009-04-11,71
2009-04-12 - 2009-04-18,44
2009-04-19 - 2009-04-25,50
2009-04-26 - 2009-05-02,75
2009-05-03 - 2009-05-09,54
2009-05-10 - 2009-05-16,60
2009-05-17 - 2009-05-23,66
2009-05-24 - 2009-05-30,40
2009-05-31 - 2009-06-06,40
2009-06-07 - 2009-06-13,48
2009-06-14 - 2009-06-20,56
2009-06-21 - 2009-06-27,56
2009-06-28 - 2009-07-04,56
2009-07-05 - 2009-07-11,37
2009-07-12 - 2009-07-18,37
2009-07-19 - 2009-07-25,0
2009-07-26 - 2009-08-01,0
2009-08-02 - 2009-08-08,0
2009-08-09 - 2009-08-15,0
2009-08-16 - 2009-08-22,0
2009-08-23 - 2009-08-29,36
2009-08-30 - 2009-09-05,49
2009-09-06 - 2009-09-12,40
2009-09-13 - 2009-09-19,50
2009-09-20 - 2009-09-26,47
2009-09-27 - 2009-10-03,47
2009-10-04 - 2009-10-10,47
2009-10-11 - 2009-10-17,67
2009-10-18 - 2009-10-24,67
2009-10-25 - 2009-10-31,53
2009-11-01 - 2009-11-07,46
2009-11-08 - 2009-11-14,62
2009-11-15 - 2009-11-21,57
2009-11-22 - 2009-11-28,40
2009-11-29 - 2009-12-05,100
2009-12-06 - 2009-12-12,57
2009-12-13 - 2009-12-19,42
2009-12-20 - 2009-12-26,0
2009-12-27 - 2010-01-02,0
2010-01-03 - 2010-01-09,38
2010-01-10 - 2010-01-16,48
2010-01-17 - 2010-01-23,36
2010-01-24 - 2010-01-30,44
2010-01-31 - 2010-02-06,63
2010-02-07 - 2010-02-13,35
2010-02-14 - 2010-02-20,36
2010-02-21 - 2010-02-27,24
2010-02-28 - 2010-03-06,53
2010-03-07 - 2010-03-13,46
2010-03-14 - 2010-03-20,44
2010-03-21 - 2010-03-27,53
2010-03-28 - 2010-04-03,28
2010-04-04 - 2010-04-10,60
2010-04-11 - 2010-04-17,42
2010-04-18 - 2010-04-24,59
2010-04-25 - 2010-05-01,66
2010-05-02 - 2010-05-08,27
2010-05-09 - 2010-05-15,64
2010-05-16 - 2010-05-22,42
2010-05-23 - 2010-05-29,47
2010-05-30 - 2010-06-05,38
2010-06-06 - 2010-06-12,41
2010-06-13 - 2010-06-19,34
2010-06-20 - 2010-06-26,34
2010-06-27 - 2010-07-03,28
2010-07-04 - 2010-07-10,32
2010-07-11 - 2010-07-17,39
2010-07-18 - 2010-07-24,39
2010-07-25 - 2010-07-31,100
2010-08-01 - 2010-08-07,37
2010-08-08 - 2010-08-14,26
2010-08-15 - 2010-08-21,22
2010-08-22 - 2010-08-28,28
2010-08-29 - 2010-09-04,43
2010-09-05 - 2010-09-11,34
2010-09-12 - 2010-09-18,36
2010-09-19 - 2010-09-25,47
2010-09-26 - 2010-10-02,58
2010-10-03 - 2010-10-09,63
2010-10-10 - 2010-10-16,44
2010-10-17 - 2010-10-23,61
2010-10-24 - 2010-10-30,62
2010-10-31 - 2010-11-06,27
2010-11-07 - 2010-11-13,44
2010-11-14 - 2010-11-20,54
2010-11-21 - 2010-11-27,45
2010-11-28 - 2010-12-04,43
2010-12-05 - 2010-12-11,59
2010-12-12 - 2010-12-18,36
2010-12-19 - 2010-12-25,0
2010-12-26 - 2011-01-01,0
2011-01-02 - 2011-01-08,18
2011-01-09 - 2011-01-15,29
2011-01-16 - 2011-01-22,37
2011-01-23 - 2011-01-29,35
2011-01-30 - 2011-02-05,31
2011-02-06 - 2011-02-12,34
2011-02-13 - 2011-02-19,35
2011-02-20 - 2011-02-26,25
2011-02-27 - 2011-03-05,38
2011-03-06 - 2011-03-12,39
2011-03-13 - 2011-03-19,36
2011-03-20 - 2011-03-26,33
2011-03-27 - 2011-04-02,55
2011-04-03 - 2011-04-09,55
2011-04-10 - 2011-04-16,20
2011-04-17 - 2011-04-23,29
2011-04-24 - 2011-04-30,37
2011-05-01 - 2011-05-07,27
2011-05-08 - 2011-05-14,40
2011-05-15 - 2011-05-21,28
2011-05-22 - 2011-05-28,34
2011-05-29 - 2011-06-04,29
2011-06-05 - 2011-06-11,22
2011-06-12 - 2011-06-18,20
2011-06-19 - 2011-06-25,18
2011-06-26 - 2011-07-02,18
2011-07-03 - 2011-07-09,12
2011-07-10 - 2011-07-16,22
2011-07-17 - 2011-07-23,16
2011-07-24 - 2011-07-30,28
2011-07-31 - 2011-08-06,19
2011-08-07 - 2011-08-13,18
2011-08-14 - 2011-08-20,27
2011-08-21 - 2011-08-27,35
2011-08-28 - 2011-09-03,19
2011-09-04 - 2011-09-10,33
2011-09-11 - 2011-09-17,30
2011-09-18 - 2011-09-24,34
2011-09-25 - 2011-10-01,26
2011-10-02 - 2011-10-08,100
2011-10-09 - 2011-10-15,57
2011-10-16 - 2011-10-22,37
2011-10-23 - 2011-10-29,46
2011-10-30 - 2011-11-05,41
2011-11-06 - 2011-11-12,41
2011-11-13 - 2011-11-19,36
2011-11-20 - 2011-11-26,30
2011-11-27 - 2011-12-03,37
2011-12-04 - 2011-12-10,45
2011-12-11 - 2011-12-17,33
2011-12-18 - 2011-12-24,15
2011-12-25 - 2011-12-31,26
2012-01-01 - 2012-01-07,45
2012-01-08 - 2012-01-14,63
2012-01-15 - 2012-01-21,56
2012-01-22 - 2012-01-28,87
2012-01-29 - 2012-02-04,65
2012-02-05 - 2012-02-11,89
2012-02-12 - 2012-02-18,59
2012-02-19 - 2012-02-25,69
2012-02-26 - 2012-03-03,76
2012-03-04 - 2012-03-10,75
2012-03-11 - 2012-03-17,64
2012-03-18 - 2012-03-24,67
2012-03-25 - 2012-03-31,80
2012-04-01 - 2012-04-07,80
2012-04-08 - 2012-04-14,100
2012-04-15 - 2012-04-21,98
2012-04-22 - 2012-04-28,81
2012-04-29 - 2012-05-05,72
2012-05-06 - 2012-05-12,60
2012-05-13 - 2012-05-19,80
2012-05-20 - 2012-05-26,49
2012-05-27 - 2012-06-02,40
2012-06-03 - 2012-06-09,56
2012-06-10 - 2012-06-16,38
2012-06-17 - 2012-06-23,55
2012-06-24 - 2012-06-30,37
2012-07-01 - 2012-07-07,30
2012-07-08 - 2012-07-14,60
2012-07-15 - 2012-07-21,51
2012-07-22 - 2012-07-28,50
2012-07-29 - 2012-08-04,61
2012-08-05 - 2012-08-11,35
2012-08-12 - 2012-08-18,39
2012-08-19 - 2012-08-25,80
2012-08-26 - 2012-09-01,63
2012-09-02 - 2012-09-08,52
2012-09-09 - 2012-09-15,80
2012-09-16 - 2012-09-22,81
2012-09-23 - 2012-09-29,91
2012-09-30 - 2012-10-06,81
2012-10-07 - 2012-10-13,71
2012-10-14 - 2012-10-20,78
2012-10-21 - 2012-10-27,93
2012-10-28 - 2012-11-03,73
2012-11-04 - 2012-11-10,56
2012-11-11 - 2012-11-17,92
2012-11-18 - 2012-11-24,52
2012-11-25 - 2012-12-01,65
2012-12-02 - 2012-12-08,85
2012-12-09 - 2012-12-15,63
2012-12-16 - 2012-12-22,42
2012-12-23 - 2012-12-29,37
2012-12-30 - 2013-01-05,42
2013-01-06 - 2013-01-12,59
2013-01-13 - 2013-01-19,78
2013-01-20 - 2013-01-26,68
2013-01-27 - 2013-02-02,75
2013-02-03 - 2013-02-09,69
2013-02-10 - 2013-02-16,76
2013-02-17 - 2013-02-23,76
2013-02-24 - 2013-03-02,83
2013-03-03 - 2013-03-09,69
2013-03-10 - 2013-03-16,82
2013-03-17 - 2013-03-23,61
2013-03-24 - 2013-03-30,72
2013-03-31 - 2013-04-06,85
2013-04-07 - 2013-04-13,79
2013-04-14 - 2013-04-20,57
2013-04-21 - 2013-04-27,87
2013-04-28 - 2013-05-04,82
2013-05-05 - 2013-05-11,70
2013-05-12 - 2013-05-18,60
2013-05-19 - 2013-05-25,65
2013-05-26 - 2013-06-01,55
2013-06-02 - 2013-06-08,85
2013-06-09 - 2013-06-15,64
2013-06-16 - 2013-06-22,54
2013-06-23 - 2013-06-29,38
2013-06-30 - 2013-07-06,32
2013-07-07 - 2013-07-13,37
2013-07-14 - 2013-07-20,40
2013-07-21 - 2013-07-27,55
2013-07-28 - 2013-08-03,54
2013-08-04 - 2013-08-10,55
2013-08-11 - 2013-08-17,63
2013-08-18 - 2013-08-24,64
2013-08-25 - 2013-08-31,65
2013-09-01 - 2013-09-07,63
2013-09-08 - 2013-09-14,88
2013-09-15 - 2013-09-21,100
2013-09-22 - 2013-09-28,79
2013-09-29 - 2013-10-05,87
2013-10-06 - 2013-10-12,79
2013-10-13 - 2013-10-19,68
2013-10-20 - 2013-10-26,81
2013-10-27 - 2013-11-02,89
2013-11-03 - 2013-11-09,93
2013-11-10 - 2013-11-16,84
2013-11-17 - 2013-11-23,94
2013-11-24 - 2013-11-30,62
2013-12-01 - 2013-12-07,97
2013-12-08 - 2013-12-14,80
2013-12-15 - 2013-12-21,57
2013-12-22 - 2013-12-28,42
2013-12-29 - 2014-01-04,43
