# Supplementary material for: Collective Attention and Stock Prices: Evidence from Google Trends Data on Standard and Poor's 100
Source: PLoS One. 2015 Aug 10;10(8):e0135311. doi: 10.1371/journal.pone.0135311 (PMC4530949; doi:10.1371/journal.pone.0135311)
Supplement: S1 File — (ZIP) [file pone.0135311.s001.zip › Google Trends Daten/Baxter International 2004-2013.csv]

Websuche-Interesse: "baxter international"
Vereinigte Staaten	2008
na-m
Interesse im Laufe der Zeit
Woche,"baxter international"
2008-01-06 - 2008-01-12,89
2008-01-13 - 2008-01-19,79
2008-01-20 - 2008-01-26,79
2008-01-27 - 2008-02-02,79
2008-02-03 - 2008-02-09,79
2008-02-10 - 2008-02-16,100
2008-02-17 - 2008-02-23,71
2008-02-24 - 2008-03-01,98
2008-03-02 - 2008-03-08,99
2008-03-09 - 2008-03-15,100
2008-03-16 - 2008-03-22,71
2008-03-23 - 2008-03-29,71
2008-03-30 - 2008-04-05,71
2008-04-06 - 2008-04-12,71
2008-04-13 - 2008-04-19,71
2008-04-20 - 2008-04-26,74
2008-04-27 - 2008-05-03,76
2008-05-04 - 2008-05-10,77
2008-05-11 - 2008-05-17,0
2008-05-18 - 2008-05-24,0
2008-05-25 - 2008-05-31,0
2008-06-01 - 2008-06-07,0
2008-06-08 - 2008-06-14,0
2008-06-15 - 2008-06-21,77
2008-06-22 - 2008-06-28,0
2008-06-29 - 2008-07-05,0
2008-07-06 - 2008-07-12,0
2008-07-13 - 2008-07-19,0
2008-07-20 - 2008-07-26,0
2008-07-27 - 2008-08-02,0
2008-08-03 - 2008-08-09,0
2008-08-10 - 2008-08-16,0
2008-08-17 - 2008-08-23,0
2008-08-24 - 2008-08-30,71
2008-08-31 - 2008-09-06,71
2008-09-07 - 2008-09-13,72
2008-09-14 - 2008-09-20,72
2008-09-21 - 2008-09-27,73
2008-09-28 - 2008-10-04,0
2008-10-05 - 2008-10-11,0
2008-10-12 - 2008-10-18,0
2008-10-19 - 2008-10-25,0
2008-10-26 - 2008-11-01,0
2008-11-02 - 2008-11-08,0
2008-11-09 - 2008-11-15,69
2008-11-16 - 2008-11-22,72
2008-11-23 - 2008-11-29,75
2008-11-30 - 2008-12-06,77
2008-12-07 - 2008-12-13,80
2008-12-14 - 2008-12-20,0
2008-12-21 - 2008-12-27,0
2008-12-28 - 2009-01-03,0
2009-01-04 - 2009-01-10,0
2009-01-11 - 2009-01-17,40
2009-01-18 - 2009-01-24,32
2009-01-25 - 2009-01-31,32
2009-02-01 - 2009-02-07,32
2009-02-08 - 2009-02-14,49
2009-02-15 - 2009-02-21,43
2009-02-22 - 2009-02-28,39
2009-03-01 - 2009-03-07,87
2009-03-08 - 2009-03-14,49
2009-03-15 - 2009-03-21,46
2009-03-22 - 2009-03-28,33
2009-03-29 - 2009-04-04,33
2009-04-05 - 2009-04-11,41
2009-04-12 - 2009-04-18,49
2009-04-19 - 2009-04-25,74
2009-04-26 - 2009-05-02,100
2009-05-03 - 2009-05-09,36
2009-05-10 - 2009-05-16,52
2009-05-17 - 2009-05-23,33
2009-05-24 - 2009-05-30,41
2009-05-31 - 2009-06-06,49
2009-06-07 - 2009-06-13,47
2009-06-14 - 2009-06-20,47
2009-06-21 - 2009-06-27,47
2009-06-28 - 2009-07-04,48
2009-07-05 - 2009-07-11,49
2009-07-12 - 2009-07-18,51
2009-07-19 - 2009-07-25,37
2009-07-26 - 2009-08-01,37
2009-08-02 - 2009-08-08,53
2009-08-09 - 2009-08-15,37
2009-08-16 - 2009-08-22,55
2009-08-23 - 2009-08-29,42
2009-08-30 - 2009-09-05,33
2009-09-06 - 2009-09-12,33
2009-09-13 - 2009-09-19,33
2009-09-20 - 2009-09-26,40
2009-09-27 - 2009-10-03,39
2009-10-04 - 2009-10-10,39
2009-10-11 - 2009-10-17,39
2009-10-18 - 2009-10-24,36
2009-10-25 - 2009-10-31,36
2009-11-01 - 2009-11-07,62
2009-11-08 - 2009-11-14,47
2009-11-15 - 2009-11-21,72
2009-11-22 - 2009-11-28,37
2009-11-29 - 2009-12-05,37
2009-12-06 - 2009-12-12,37
2009-12-13 - 2009-12-19,32
2009-12-20 - 2009-12-26,0
2009-12-27 - 2010-01-02,0
2011-01-02 - 2011-01-08,0
2011-01-09 - 2011-01-15,69
2011-01-16 - 2011-01-22,83
2011-01-23 - 2011-01-29,100
2011-01-30 - 2011-02-05,62
2011-02-06 - 2011-02-12,62
2011-02-13 - 2011-02-19,63
2011-02-20 - 2011-02-26,61
2011-02-27 - 2011-03-05,74
2011-03-06 - 2011-03-12,86
2011-03-13 - 2011-03-19,86
2011-03-20 - 2011-03-26,86
2011-03-27 - 2011-04-02,93
2011-04-03 - 2011-04-09,99
2011-04-10 - 2011-04-16,86
2011-04-17 - 2011-04-23,93
2011-04-24 - 2011-04-30,67
2011-05-01 - 2011-05-07,72
2011-05-08 - 2011-05-14,76
2011-05-15 - 2011-05-21,80
2011-05-22 - 2011-05-28,83
2011-05-29 - 2011-06-04,85
2011-06-05 - 2011-06-11,88
2011-06-12 - 2011-06-18,69
2011-06-19 - 2011-06-25,69
2011-06-26 - 2011-07-02,70
2011-07-03 - 2011-07-09,69
2011-07-10 - 2011-07-16,69
2011-07-17 - 2011-07-23,77
2011-07-24 - 2011-07-30,85
2011-07-31 - 2011-08-06,60
2011-08-07 - 2011-08-13,60
2011-08-14 - 2011-08-20,60
2011-08-21 - 2011-08-27,57
2011-08-28 - 2011-09-03,57
2011-09-04 - 2011-09-10,57
2011-09-11 - 2011-09-17,57
2011-09-18 - 2011-09-24,56
2011-09-25 - 2011-10-01,56
2011-10-02 - 2011-10-08,56
2011-10-09 - 2011-10-15,64
2011-10-16 - 2011-10-22,0
2011-10-23 - 2011-10-29,0
2011-10-30 - 2011-11-05,0
2011-11-06 - 2011-11-12,0
2011-11-13 - 2011-11-19,0
2011-11-20 - 2011-11-26,0
2011-11-27 - 2011-12-03,62
2011-12-04 - 2011-12-10,51
2011-12-11 - 2011-12-17,51
2011-12-18 - 2011-12-24,0
2011-12-25 - 2011-12-31,0
2012-01-01 - 2012-01-07,0
2012-01-08 - 2012-01-14,25
2012-01-15 - 2012-01-21,30
2012-01-22 - 2012-01-28,28
2012-01-29 - 2012-02-04,19
2012-02-05 - 2012-02-11,20
2012-02-12 - 2012-02-18,22
2012-02-19 - 2012-02-25,23
2012-02-26 - 2012-03-03,27
2012-03-04 - 2012-03-10,23
2012-03-11 - 2012-03-17,23
2012-03-18 - 2012-03-24,23
2012-03-25 - 2012-03-31,23
2012-04-01 - 2012-04-07,49
2012-04-08 - 2012-04-14,74
2012-04-15 - 2012-04-21,100
2012-04-22 - 2012-04-28,33
2012-04-29 - 2012-05-05,38
2012-05-06 - 2012-05-12,21
2012-05-13 - 2012-05-19,23
2012-05-20 - 2012-05-26,34
2012-05-27 - 2012-06-02,25
2012-06-03 - 2012-06-09,25
2012-06-10 - 2012-06-16,21
2012-06-17 - 2012-06-23,23
2012-06-24 - 2012-06-30,25
2012-07-01 - 2012-07-07,32
2012-07-08 - 2012-07-14,39
2012-07-15 - 2012-07-21,46
2012-07-22 - 2012-07-28,23
2012-07-29 - 2012-08-04,30
2012-08-05 - 2012-08-11,17
2012-08-12 - 2012-08-18,18
2012-08-19 - 2012-08-25,18
2012-08-26 - 2012-09-01,19
2012-09-02 - 2012-09-08,19
2012-09-09 - 2012-09-15,18
2012-09-16 - 2012-09-22,18
2012-09-23 - 2012-09-29,20
2012-09-30 - 2012-10-06,21
2012-10-07 - 2012-10-13,21
2012-10-14 - 2012-10-20,21
2012-10-21 - 2012-10-27,30
2012-10-28 - 2012-11-03,24
2012-11-04 - 2012-11-10,24
2012-11-11 - 2012-11-17,24
2012-11-18 - 2012-11-24,20
2012-11-25 - 2012-12-01,20
2012-12-02 - 2012-12-08,29
2012-12-09 - 2012-12-15,17
2012-12-16 - 2012-12-22,17
2012-12-23 - 2012-12-29,21
2012-12-30 - 2013-01-05,24
2013-01-06 - 2013-01-12,62
2013-01-13 - 2013-01-19,60
2013-01-20 - 2013-01-26,66
2013-01-27 - 2013-02-02,56
2013-02-03 - 2013-02-09,65
2013-02-10 - 2013-02-16,74
2013-02-17 - 2013-02-23,69
2013-02-24 - 2013-03-02,69
2013-03-03 - 2013-03-09,46
2013-03-10 - 2013-03-16,74
2013-03-17 - 2013-03-23,83
2013-03-24 - 2013-03-30,90
2013-03-31 - 2013-04-06,85
2013-04-07 - 2013-04-13,60
2013-04-14 - 2013-04-20,45
2013-04-21 - 2013-04-27,98
2013-04-28 - 2013-05-04,88
2013-05-05 - 2013-05-11,51
2013-05-12 - 2013-05-18,62
2013-05-19 - 2013-05-25,52
2013-05-26 - 2013-06-01,59
2013-06-02 - 2013-06-08,67
2013-06-09 - 2013-06-15,73
2013-06-16 - 2013-06-22,53
2013-06-23 - 2013-06-29,62
2013-06-30 - 2013-07-06,66
2013-07-07 - 2013-07-13,57
2013-07-14 - 2013-07-20,72
2013-07-21 - 2013-07-27,62
2013-07-28 - 2013-08-03,62
2013-08-04 - 2013-08-10,62
2013-08-11 - 2013-08-17,77
2013-08-18 - 2013-08-24,100
2013-08-25 - 2013-08-31,51
2013-09-01 - 2013-09-07,76
2013-09-08 - 2013-09-14,54
2013-09-15 - 2013-09-21,76
2013-09-22 - 2013-09-28,98
2013-09-29 - 2013-10-05,91
2013-10-06 - 2013-10-12,51
2013-10-13 - 2013-10-19,69
2013-10-20 - 2013-10-26,87
2013-10-27 - 2013-11-02,87
2013-11-03 - 2013-11-09,99
2013-11-10 - 2013-11-16,67
2013-11-17 - 2013-11-23,79
2013-11-24 - 2013-11-30,75
2013-12-01 - 2013-12-07,75
2013-12-08 - 2013-12-14,75
2013-12-15 - 2013-12-21,51
2013-12-22 - 2013-12-28,51
2013-12-29 - 2014-01-04,52
