# Supplementary material for: Collective Attention and Stock Prices: Evidence from Google Trends Data on Standard and Poor's 100
Source: PLoS One. 2015 Aug 10;10(8):e0135311. doi: 10.1371/journal.pone.0135311 (PMC4530949; doi:10.1371/journal.pone.0135311)
Supplement: S1 File — (ZIP) [file pone.0135311.s001.zip › Google Trends Daten/Berkshire Hathaway 2004-2013.csv]

Websuche-Interesse: "berkshire hathaway"
Vereinigte Staaten	2004
Interesse im Laufe der Zeit
Woche,"berkshire hathaway"
2004-01-04 - 2004-01-10,17
2004-01-11 - 2004-01-17,23
2004-01-18 - 2004-01-24,20
2004-01-25 - 2004-01-31,21
2004-02-01 - 2004-02-07,15
2004-02-08 - 2004-02-14,16
2004-02-15 - 2004-02-21,22
2004-02-22 - 2004-02-28,31
2004-02-29 - 2004-03-06,88
2004-03-07 - 2004-03-13,100
2004-03-14 - 2004-03-20,49
2004-03-21 - 2004-03-27,17
2004-03-28 - 2004-04-03,27
2004-04-04 - 2004-04-10,22
2004-04-11 - 2004-04-17,21
2004-04-18 - 2004-04-24,22
2004-04-25 - 2004-05-01,44
2004-05-02 - 2004-05-08,58
2004-05-09 - 2004-05-15,17
2004-05-16 - 2004-05-22,18
2004-05-23 - 2004-05-29,13
2004-05-30 - 2004-06-05,18
2004-06-06 - 2004-06-12,14
2004-06-13 - 2004-06-19,17
2004-06-20 - 2004-06-26,21
2004-06-27 - 2004-07-03,12
2004-07-04 - 2004-07-10,15
2004-07-11 - 2004-07-17,14
2004-07-18 - 2004-07-24,19
2004-07-25 - 2004-07-31,29
2004-08-01 - 2004-08-07,19
2004-08-08 - 2004-08-14,22
2004-08-15 - 2004-08-21,26
2004-08-22 - 2004-08-28,13
2004-08-29 - 2004-09-04,21
2004-09-05 - 2004-09-11,15
2004-09-12 - 2004-09-18,13
2004-09-19 - 2004-09-25,19
2004-09-26 - 2004-10-02,11
2004-10-03 - 2004-10-09,13
2004-10-10 - 2004-10-16,15
2004-10-17 - 2004-10-23,14
2004-10-24 - 2004-10-30,16
2004-10-31 - 2004-11-06,17
2004-11-07 - 2004-11-13,15
2004-11-14 - 2004-11-20,13
2004-11-21 - 2004-11-27,15
2004-11-28 - 2004-12-04,13
2004-12-05 - 2004-12-11,14
2004-12-12 - 2004-12-18,19
2004-12-19 - 2004-12-25,22
2004-12-26 - 2005-01-01,25
2005-01-02 - 2005-01-08,26
2005-01-09 - 2005-01-15,27
2005-01-16 - 2005-01-22,25
2005-01-23 - 2005-01-29,38
2005-01-30 - 2005-02-05,30
2005-02-06 - 2005-02-12,23
2005-02-13 - 2005-02-19,23
2005-02-20 - 2005-02-26,16
2005-02-27 - 2005-03-05,41
2005-03-06 - 2005-03-12,100
2005-03-13 - 2005-03-19,46
2005-03-20 - 2005-03-26,29
2005-03-27 - 2005-04-02,38
2005-04-03 - 2005-04-09,29
2005-04-10 - 2005-04-16,28
2005-04-17 - 2005-04-23,33
2005-04-24 - 2005-04-30,45
2005-05-01 - 2005-05-07,65
2005-05-08 - 2005-05-14,24
2005-05-15 - 2005-05-21,20
2005-05-22 - 2005-05-28,23
2005-05-29 - 2005-06-04,23
2005-06-05 - 2005-06-11,18
2005-06-12 - 2005-06-18,18
2005-06-19 - 2005-06-25,20
2005-06-26 - 2005-07-02,29
2005-07-03 - 2005-07-09,16
2005-07-10 - 2005-07-16,23
2005-07-17 - 2005-07-23,25
2005-07-24 - 2005-07-30,24
2005-07-31 - 2005-08-06,19
2005-08-07 - 2005-08-13,22
2005-08-14 - 2005-08-20,24
2005-08-21 - 2005-08-27,17
2005-08-28 - 2005-09-03,19
2005-09-04 - 2005-09-10,18
2005-09-11 - 2005-09-17,29
2005-09-18 - 2005-09-24,24
2005-09-25 - 2005-10-01,21
2005-10-02 - 2005-10-08,17
2005-10-09 - 2005-10-15,16
2005-10-16 - 2005-10-22,20
2005-10-23 - 2005-10-29,23
2005-10-30 - 2005-11-05,21
2005-11-06 - 2005-11-12,20
2005-11-13 - 2005-11-19,24
2005-11-20 - 2005-11-26,29
2005-11-27 - 2005-12-03,22
2005-12-04 - 2005-12-10,14
2005-12-11 - 2005-12-17,17
2005-12-18 - 2005-12-24,20
2005-12-25 - 2005-12-31,15
2006-01-01 - 2006-01-07,23
2006-01-08 - 2006-01-14,22
2006-01-15 - 2006-01-21,25
2006-01-22 - 2006-01-28,19
2006-01-29 - 2006-02-04,18
2006-02-05 - 2006-02-11,19
2006-02-12 - 2006-02-18,15
2006-02-19 - 2006-02-25,15
2006-02-26 - 2006-03-04,35
2006-03-05 - 2006-03-11,72
2006-03-12 - 2006-03-18,25
2006-03-19 - 2006-03-25,24
2006-03-26 - 2006-04-01,20
2006-04-02 - 2006-04-08,23
2006-04-09 - 2006-04-15,19
2006-04-16 - 2006-04-22,26
2006-04-23 - 2006-04-29,27
2006-04-30 - 2006-05-06,31
2006-05-07 - 2006-05-13,64
2006-05-14 - 2006-05-20,21
2006-05-21 - 2006-05-27,19
2006-05-28 - 2006-06-03,17
2006-06-04 - 2006-06-10,12
2006-06-11 - 2006-06-17,15
2006-06-18 - 2006-06-24,15
2006-06-25 - 2006-07-01,100
2006-07-02 - 2006-07-08,23
2006-07-09 - 2006-07-15,30
2006-07-16 - 2006-07-22,20
2006-07-23 - 2006-07-29,13
2006-07-30 - 2006-08-05,18
2006-08-06 - 2006-08-12,15
2006-08-13 - 2006-08-19,16
2006-08-20 - 2006-08-26,14
2006-08-27 - 2006-09-02,22
2006-09-03 - 2006-09-09,14
2006-09-10 - 2006-09-16,16
2006-09-17 - 2006-09-23,23
2006-09-24 - 2006-09-30,18
2006-10-01 - 2006-10-07,19
2006-10-08 - 2006-10-14,19
2006-10-15 - 2006-10-21,22
2006-10-22 - 2006-10-28,42
2006-10-29 - 2006-11-04,25
2006-11-05 - 2006-11-11,26
2006-11-12 - 2006-11-18,16
2006-11-19 - 2006-11-25,35
2006-11-26 - 2006-12-02,24
2006-12-03 - 2006-12-09,21
2006-12-10 - 2006-12-16,24
2006-12-17 - 2006-12-23,17
2006-12-24 - 2006-12-30,23
2006-12-31 - 2007-01-06,21
2007-01-07 - 2007-01-13,39
2007-01-14 - 2007-01-20,26
2007-01-21 - 2007-01-27,36
2007-01-28 - 2007-02-03,25
2007-02-04 - 2007-02-10,31
2007-02-11 - 2007-02-17,33
2007-02-18 - 2007-02-24,28
2007-02-25 - 2007-03-03,100
2007-03-04 - 2007-03-10,69
2007-03-11 - 2007-03-17,38
2007-03-18 - 2007-03-24,37
2007-03-25 - 2007-03-31,32
2007-04-01 - 2007-04-07,37
2007-04-08 - 2007-04-14,45
2007-04-15 - 2007-04-21,36
2007-04-22 - 2007-04-28,42
2007-04-29 - 2007-05-05,61
2007-05-06 - 2007-05-12,82
2007-05-13 - 2007-05-19,41
2007-05-20 - 2007-05-26,31
2007-05-27 - 2007-06-02,36
2007-06-03 - 2007-06-09,35
2007-06-10 - 2007-06-16,28
2007-06-17 - 2007-06-23,28
2007-06-24 - 2007-06-30,29
2007-07-01 - 2007-07-07,32
2007-07-08 - 2007-07-14,28
2007-07-15 - 2007-07-21,36
2007-07-22 - 2007-07-28,28
2007-07-29 - 2007-08-04,36
2007-08-05 - 2007-08-11,34
2007-08-12 - 2007-08-18,38
2007-08-19 - 2007-08-25,47
2007-08-26 - 2007-09-01,33
2007-09-02 - 2007-09-08,30
2007-09-09 - 2007-09-15,37
2007-09-16 - 2007-09-22,43
2007-09-23 - 2007-09-29,37
2007-09-30 - 2007-10-06,32
2007-10-07 - 2007-10-13,37
2007-10-14 - 2007-10-20,38
2007-10-21 - 2007-10-27,31
2007-10-28 - 2007-11-03,44
2007-11-04 - 2007-11-10,52
2007-11-11 - 2007-11-17,41
2007-11-18 - 2007-11-24,27
2007-11-25 - 2007-12-01,47
2007-12-02 - 2007-12-08,50
2007-12-09 - 2007-12-15,46
2007-12-16 - 2007-12-22,44
2007-12-23 - 2007-12-29,58
2007-12-30 - 2008-01-05,50
2008-01-06 - 2008-01-12,30
2008-01-13 - 2008-01-19,31
2008-01-20 - 2008-01-26,36
2008-01-27 - 2008-02-02,34
2008-02-03 - 2008-02-09,30
2008-02-10 - 2008-02-16,35
2008-02-17 - 2008-02-23,26
2008-02-24 - 2008-03-01,43
2008-03-02 - 2008-03-08,100
2008-03-09 - 2008-03-15,44
2008-03-16 - 2008-03-22,34
2008-03-23 - 2008-03-29,32
2008-03-30 - 2008-04-05,27
2008-04-06 - 2008-04-12,31
2008-04-13 - 2008-04-19,33
2008-04-20 - 2008-04-26,28
2008-04-27 - 2008-05-03,57
2008-05-04 - 2008-05-10,58
2008-05-11 - 2008-05-17,28
2008-05-18 - 2008-05-24,39
2008-05-25 - 2008-05-31,24
2008-06-01 - 2008-06-07,23
2008-06-08 - 2008-06-14,21
2008-06-15 - 2008-06-21,20
2008-06-22 - 2008-06-28,24
2008-06-29 - 2008-07-05,27
2008-07-06 - 2008-07-12,23
2008-07-13 - 2008-07-19,26
2008-07-20 - 2008-07-26,20
2008-07-27 - 2008-08-02,24
2008-08-03 - 2008-08-09,23
2008-08-10 - 2008-08-16,19
2008-08-17 - 2008-08-23,21
2008-08-24 - 2008-08-30,14
2008-08-31 - 2008-09-06,17
2008-09-07 - 2008-09-13,22
2008-09-14 - 2008-09-20,59
2008-09-21 - 2008-09-27,63
2008-09-28 - 2008-10-04,83
2008-10-05 - 2008-10-11,74
2008-10-12 - 2008-10-18,63
2008-10-19 - 2008-10-25,45
2008-10-26 - 2008-11-01,37
2008-11-02 - 2008-11-08,36
2008-11-09 - 2008-11-15,40
2008-11-16 - 2008-11-22,49
2008-11-23 - 2008-11-29,28
2008-11-30 - 2008-12-06,33
2008-12-07 - 2008-12-13,23
2008-12-14 - 2008-12-20,17
2008-12-21 - 2008-12-27,17
2008-12-28 - 2009-01-03,21
2009-01-04 - 2009-01-10,24
2009-01-11 - 2009-01-17,22
2009-01-18 - 2009-01-24,29
2009-01-25 - 2009-01-31,28
2009-02-01 - 2009-02-07,24
2009-02-08 - 2009-02-14,27
2009-02-15 - 2009-02-21,33
2009-02-22 - 2009-02-28,68
2009-03-01 - 2009-03-07,100
2009-03-08 - 2009-03-14,63
2009-03-15 - 2009-03-21,30
2009-03-22 - 2009-03-28,25
2009-03-29 - 2009-04-04,26
2009-04-05 - 2009-04-11,27
2009-04-12 - 2009-04-18,28
2009-04-19 - 2009-04-25,22
2009-04-26 - 2009-05-02,40
2009-05-03 - 2009-05-09,48
2009-05-10 - 2009-05-16,21
2009-05-17 - 2009-05-23,17
2009-05-24 - 2009-05-30,16
2009-05-31 - 2009-06-06,15
2009-06-07 - 2009-06-13,16
2009-06-14 - 2009-06-20,18
2009-06-21 - 2009-06-27,21
2009-06-28 - 2009-07-04,13
2009-07-05 - 2009-07-11,14
2009-07-12 - 2009-07-18,15
2009-07-19 - 2009-07-25,23
2009-07-26 - 2009-08-01,17
2009-08-02 - 2009-08-08,22
2009-08-09 - 2009-08-15,20
2009-08-16 - 2009-08-22,18
2009-08-23 - 2009-08-29,17
2009-08-30 - 2009-09-05,18
2009-09-06 - 2009-09-12,16
2009-09-13 - 2009-09-19,17
2009-09-20 - 2009-09-26,17
2009-09-27 - 2009-10-03,19
2009-10-04 - 2009-10-10,17
2009-10-11 - 2009-10-17,16
2009-10-18 - 2009-10-24,17
2009-10-25 - 2009-10-31,17
2009-11-01 - 2009-11-07,77
2009-11-08 - 2009-11-14,48
2009-11-15 - 2009-11-21,32
2009-11-22 - 2009-11-28,19
2009-11-29 - 2009-12-05,22
2009-12-06 - 2009-12-12,20
2009-12-13 - 2009-12-19,19
2009-12-20 - 2009-12-26,20
2009-12-27 - 2010-01-02,24
2010-01-03 - 2010-01-09,36
2010-01-10 - 2010-01-16,27
2010-01-17 - 2010-01-23,100
2010-01-24 - 2010-01-30,63
2010-01-31 - 2010-02-06,45
2010-02-07 - 2010-02-13,45
2010-02-14 - 2010-02-20,40
2010-02-21 - 2010-02-27,50
2010-02-28 - 2010-03-06,88
2010-03-07 - 2010-03-13,48
2010-03-14 - 2010-03-20,31
2010-03-21 - 2010-03-27,33
2010-03-28 - 2010-04-03,31
2010-04-04 - 2010-04-10,32
2010-04-11 - 2010-04-17,30
2010-04-18 - 2010-04-24,36
2010-04-25 - 2010-05-01,49
2010-05-02 - 2010-05-08,55
2010-05-09 - 2010-05-15,25
2010-05-16 - 2010-05-22,26
2010-05-23 - 2010-05-29,19
2010-05-30 - 2010-06-05,23
2010-06-06 - 2010-06-12,21
2010-06-13 - 2010-06-19,21
2010-06-20 - 2010-06-26,16
2010-06-27 - 2010-07-03,16
2010-07-04 - 2010-07-10,19
2010-07-11 - 2010-07-17,15
2010-07-18 - 2010-07-24,17
2010-07-25 - 2010-07-31,17
2010-08-01 - 2010-08-07,22
2010-08-08 - 2010-08-14,16
2010-08-15 - 2010-08-21,14
2010-08-22 - 2010-08-28,12
2010-08-29 - 2010-09-04,20
2010-09-05 - 2010-09-11,15
2010-09-12 - 2010-09-18,21
2010-09-19 - 2010-09-25,25
2010-09-26 - 2010-10-02,18
2010-10-03 - 2010-10-09,20
2010-10-10 - 2010-10-16,20
2010-10-17 - 2010-10-23,23
2010-10-24 - 2010-10-30,25
2010-10-31 - 2010-11-06,19
2010-11-07 - 2010-11-13,20
2010-11-14 - 2010-11-20,20
2010-11-21 - 2010-11-27,13
2010-11-28 - 2010-12-04,23
2010-12-05 - 2010-12-11,20
2010-12-12 - 2010-12-18,18
2010-12-19 - 2010-12-25,18
2010-12-26 - 2011-01-01,16
2011-01-02 - 2011-01-08,33
2011-01-09 - 2011-01-15,31
2011-01-16 - 2011-01-22,32
2011-01-23 - 2011-01-29,35
2011-01-30 - 2011-02-05,27
2011-02-06 - 2011-02-12,33
2011-02-13 - 2011-02-19,38
2011-02-20 - 2011-02-26,56
2011-02-27 - 2011-03-05,100
2011-03-06 - 2011-03-12,51
2011-03-13 - 2011-03-19,49
2011-03-20 - 2011-03-26,48
2011-03-27 - 2011-04-02,68
2011-04-03 - 2011-04-09,39
2011-04-10 - 2011-04-16,38
2011-04-17 - 2011-04-23,35
2011-04-24 - 2011-04-30,65
2011-05-01 - 2011-05-07,60
2011-05-08 - 2011-05-14,30
2011-05-15 - 2011-05-21,28
2011-05-22 - 2011-05-28,26
2011-05-29 - 2011-06-04,27
2011-06-05 - 2011-06-11,28
2011-06-12 - 2011-06-18,31
2011-06-19 - 2011-06-25,28
2011-06-26 - 2011-07-02,22
2011-07-03 - 2011-07-09,26
2011-07-10 - 2011-07-16,24
2011-07-17 - 2011-07-23,26
2011-07-24 - 2011-07-30,25
2011-07-31 - 2011-08-06,34
2011-08-07 - 2011-08-13,54
2011-08-14 - 2011-08-20,56
2011-08-21 - 2011-08-27,51
2011-08-28 - 2011-09-03,36
2011-09-04 - 2011-09-10,28
2011-09-11 - 2011-09-17,36
2011-09-18 - 2011-09-24,47
2011-09-25 - 2011-10-01,51
2011-10-02 - 2011-10-08,36
2011-10-09 - 2011-10-15,29
2011-10-16 - 2011-10-22,28
2011-10-23 - 2011-10-29,31
2011-10-30 - 2011-11-05,27
2011-11-06 - 2011-11-12,30
2011-11-13 - 2011-11-19,33
2011-11-20 - 2011-11-26,21
2011-11-27 - 2011-12-03,25
2011-12-04 - 2011-12-10,28
2011-12-11 - 2011-12-17,33
2011-12-18 - 2011-12-24,19
2011-12-25 - 2011-12-31,22
2012-01-01 - 2012-01-07,31
2012-01-08 - 2012-01-14,41
2012-01-15 - 2012-01-21,40
2012-01-22 - 2012-01-28,55
2012-01-29 - 2012-02-04,42
2012-02-05 - 2012-02-11,52
2012-02-12 - 2012-02-18,46
2012-02-19 - 2012-02-25,69
2012-02-26 - 2012-03-03,100
2012-03-04 - 2012-03-10,49
2012-03-11 - 2012-03-17,42
2012-03-18 - 2012-03-24,49
2012-03-25 - 2012-03-31,51
2012-04-01 - 2012-04-07,39
2012-04-08 - 2012-04-14,45
2012-04-15 - 2012-04-21,65
2012-04-22 - 2012-04-28,39
2012-04-29 - 2012-05-05,77
2012-05-06 - 2012-05-12,86
2012-05-13 - 2012-05-19,54
2012-05-20 - 2012-05-26,39
2012-05-27 - 2012-06-02,30
2012-06-03 - 2012-06-09,35
2012-06-10 - 2012-06-16,35
2012-06-17 - 2012-06-23,33
2012-06-24 - 2012-06-30,38
2012-07-01 - 2012-07-07,31
2012-07-08 - 2012-07-14,32
2012-07-15 - 2012-07-21,29
2012-07-22 - 2012-07-28,29
2012-07-29 - 2012-08-04,38
2012-08-05 - 2012-08-11,29
2012-08-12 - 2012-08-18,34
2012-08-19 - 2012-08-25,35
2012-08-26 - 2012-09-01,31
2012-09-02 - 2012-09-08,29
2012-09-09 - 2012-09-15,28
2012-09-16 - 2012-09-22,40
2012-09-23 - 2012-09-29,34
2012-09-30 - 2012-10-06,33
2012-10-07 - 2012-10-13,30
2012-10-14 - 2012-10-20,28
2012-10-21 - 2012-10-27,36
2012-10-28 - 2012-11-03,39
2012-11-04 - 2012-11-10,38
2012-11-11 - 2012-11-17,41
2012-11-18 - 2012-11-24,28
2012-11-25 - 2012-12-01,56
2012-12-02 - 2012-12-08,37
2012-12-09 - 2012-12-15,48
2012-12-16 - 2012-12-22,31
2012-12-23 - 2012-12-29,30
2012-12-30 - 2013-01-05,37
2013-01-06 - 2013-01-12,31
2013-01-13 - 2013-01-19,36
2013-01-20 - 2013-01-26,44
2013-01-27 - 2013-02-02,46
2013-02-03 - 2013-02-09,43
2013-02-10 - 2013-02-16,80
2013-02-17 - 2013-02-23,56
2013-02-24 - 2013-03-02,83
2013-03-03 - 2013-03-09,90
2013-03-10 - 2013-03-16,57
2013-03-17 - 2013-03-23,48
2013-03-24 - 2013-03-30,50
2013-03-31 - 2013-04-06,50
2013-04-07 - 2013-04-13,46
2013-04-14 - 2013-04-20,44
2013-04-21 - 2013-04-27,50
2013-04-28 - 2013-05-04,95
2013-05-05 - 2013-05-11,100
2013-05-12 - 2013-05-18,55
2013-05-19 - 2013-05-25,43
2013-05-26 - 2013-06-01,46
2013-06-02 - 2013-06-08,45
2013-06-09 - 2013-06-15,52
2013-06-16 - 2013-06-22,46
2013-06-23 - 2013-06-29,39
2013-06-30 - 2013-07-06,33
2013-07-07 - 2013-07-13,44
2013-07-14 - 2013-07-20,40
2013-07-21 - 2013-07-27,43
2013-07-28 - 2013-08-03,45
2013-08-04 - 2013-08-10,45
2013-08-11 - 2013-08-17,46
2013-08-18 - 2013-08-24,37
2013-08-25 - 2013-08-31,35
2013-09-01 - 2013-09-07,35
2013-09-08 - 2013-09-14,33
2013-09-15 - 2013-09-21,56
2013-09-22 - 2013-09-28,51
2013-09-29 - 2013-10-05,53
2013-10-06 - 2013-10-12,55
2013-10-13 - 2013-10-19,69
2013-10-20 - 2013-10-26,64
2013-10-27 - 2013-11-02,64
2013-11-03 - 2013-11-09,64
2013-11-10 - 2013-11-16,75
2013-11-17 - 2013-11-23,69
2013-11-24 - 2013-11-30,52
2013-12-01 - 2013-12-07,58
2013-12-08 - 2013-12-14,56
2013-12-15 - 2013-12-21,61
2013-12-22 - 2013-12-28,57
2013-12-29 - 2014-01-04,64
