# Supplementary material for: Collective Attention and Stock Prices: Evidence from Google Trends Data on Standard and Poor's 100
Source: PLoS One. 2015 Aug 10;10(8):e0135311. doi: 10.1371/journal.pone.0135311 (PMC4530949; doi:10.1371/journal.pone.0135311)
Supplement: S1 File — (ZIP) [file pone.0135311.s001.zip › Google Trends Daten/Biogen Idec 2004-2013.csv]

Websuche-Interesse: "biogen idec"
Vereinigte Staaten	2005
na-m
Interesse im Laufe der Zeit
Woche,"biogen idec"
2005-01-02 - 2005-01-08,0
2005-01-09 - 2005-01-15,0
2005-01-16 - 2005-01-22,28
2005-01-23 - 2005-01-29,32
2005-01-30 - 2005-02-05,35
2005-02-06 - 2005-02-12,41
2005-02-13 - 2005-02-19,35
2005-02-20 - 2005-02-26,37
2005-02-27 - 2005-03-05,100
2005-03-06 - 2005-03-12,66
2005-03-13 - 2005-03-19,32
2005-03-20 - 2005-03-26,47
2005-03-27 - 2005-04-02,32
2005-04-03 - 2005-04-09,26
2005-04-10 - 2005-04-16,26
2005-04-17 - 2005-04-23,26
2005-04-24 - 2005-04-30,33
2005-05-01 - 2005-05-07,27
2005-05-08 - 2005-05-14,31
2005-05-15 - 2005-05-21,28
2005-05-22 - 2005-05-28,32
2005-05-29 - 2005-06-04,35
2005-06-05 - 2005-06-11,39
2005-06-12 - 2005-06-18,42
2005-06-19 - 2005-06-25,40
2005-06-26 - 2005-07-02,40
2005-07-03 - 2005-07-09,28
2005-07-10 - 2005-07-16,28
2005-07-17 - 2005-07-23,28
2005-07-24 - 2005-07-30,28
2005-07-31 - 2005-08-06,0
2005-08-07 - 2005-08-13,0
2005-08-14 - 2005-08-20,0
2005-08-21 - 2005-08-27,0
2005-08-28 - 2005-09-03,0
2005-09-04 - 2005-09-10,54
2005-09-11 - 2005-09-17,0
2005-09-18 - 2005-09-24,0
2005-09-25 - 2005-10-01,0
2005-10-02 - 2005-10-08,0
2005-10-09 - 2005-10-15,0
2005-10-16 - 2005-10-22,0
2005-10-23 - 2005-10-29,23
2005-10-30 - 2005-11-05,24
2005-11-06 - 2005-11-12,24
2005-11-13 - 2005-11-19,24
2005-11-20 - 2005-11-26,26
2005-11-27 - 2005-12-03,19
2005-12-04 - 2005-12-10,19
2005-12-11 - 2005-12-17,0
2005-12-18 - 2005-12-24,0
2005-12-25 - 2005-12-31,0
2006-01-01 - 2006-01-07,76
2006-01-08 - 2006-01-14,100
2006-01-15 - 2006-01-21,82
2006-01-22 - 2006-01-28,82
2006-01-29 - 2006-02-04,83
2006-02-05 - 2006-02-11,83
2006-02-12 - 2006-02-18,82
2006-02-19 - 2006-02-25,87
2006-02-26 - 2006-03-04,93
2006-03-05 - 2006-03-11,93
2006-03-12 - 2006-03-18,94
2006-03-19 - 2006-03-25,75
2006-03-26 - 2006-04-01,86
2006-04-02 - 2006-04-08,78
2006-04-09 - 2006-04-15,78
2006-04-16 - 2006-04-22,80
2006-04-23 - 2006-04-29,88
2006-04-30 - 2006-05-06,96
2006-05-07 - 2006-05-13,63
2006-05-14 - 2006-05-20,63
2006-05-21 - 2006-05-27,58
2006-05-28 - 2006-06-03,58
2006-06-04 - 2006-06-10,58
2006-06-11 - 2006-06-17,96
2006-06-18 - 2006-06-24,61
2006-06-25 - 2006-07-01,61
2006-07-02 - 2006-07-08,62
2006-07-09 - 2006-07-15,62
2006-07-16 - 2006-07-22,68
2006-07-23 - 2006-07-29,79
2006-07-30 - 2006-08-05,100
2006-08-06 - 2006-08-12,83
2006-08-13 - 2006-08-19,65
2006-08-20 - 2006-08-26,65
2006-08-27 - 2006-09-02,60
2006-09-03 - 2006-09-09,60
2006-09-10 - 2006-09-16,60
2006-09-17 - 2006-09-23,55
2006-09-24 - 2006-09-30,60
2006-10-01 - 2006-10-07,70
2006-10-08 - 2006-10-14,81
2006-10-15 - 2006-10-21,88
2006-10-22 - 2006-10-28,78
2006-10-29 - 2006-11-04,92
2006-11-05 - 2006-11-11,94
2006-11-12 - 2006-11-18,47
2006-11-19 - 2006-11-25,55
2006-11-26 - 2006-12-02,63
2006-12-03 - 2006-12-09,84
2006-12-10 - 2006-12-16,59
2006-12-17 - 2006-12-23,54
2006-12-24 - 2006-12-30,54
2006-12-31 - 2007-01-06,54
2007-01-07 - 2007-01-13,47
2007-01-14 - 2007-01-20,23
2007-01-21 - 2007-01-27,36
2007-01-28 - 2007-02-03,42
2007-02-04 - 2007-02-10,40
2007-02-11 - 2007-02-17,40
2007-02-18 - 2007-02-24,45
2007-02-25 - 2007-03-03,33
2007-03-04 - 2007-03-10,30
2007-03-11 - 2007-03-17,34
2007-03-18 - 2007-03-24,39
2007-03-25 - 2007-03-31,26
2007-04-01 - 2007-04-07,32
2007-04-08 - 2007-04-14,35
2007-04-15 - 2007-04-21,23
2007-04-22 - 2007-04-28,38
2007-04-29 - 2007-05-05,40
2007-05-06 - 2007-05-12,36
2007-05-13 - 2007-05-19,35
2007-05-20 - 2007-05-26,35
2007-05-27 - 2007-06-02,32
2007-06-03 - 2007-06-09,32
2007-06-10 - 2007-06-16,21
2007-06-17 - 2007-06-23,48
2007-06-24 - 2007-06-30,32
2007-07-01 - 2007-07-07,24
2007-07-08 - 2007-07-14,43
2007-07-15 - 2007-07-21,31
2007-07-22 - 2007-07-28,35
2007-07-29 - 2007-08-04,45
2007-08-05 - 2007-08-11,45
2007-08-12 - 2007-08-18,41
2007-08-19 - 2007-08-25,40
2007-08-26 - 2007-09-01,40
2007-09-02 - 2007-09-08,35
2007-09-09 - 2007-09-15,33
2007-09-16 - 2007-09-22,28
2007-09-23 - 2007-09-29,38
2007-09-30 - 2007-10-06,39
2007-10-07 - 2007-10-13,54
2007-10-14 - 2007-10-20,100
2007-10-21 - 2007-10-27,48
2007-10-28 - 2007-11-03,38
2007-11-04 - 2007-11-10,47
2007-11-11 - 2007-11-17,39
2007-11-18 - 2007-11-24,31
2007-11-25 - 2007-12-01,21
2007-12-02 - 2007-12-08,30
2007-12-09 - 2007-12-15,42
2007-12-16 - 2007-12-22,21
2007-12-23 - 2007-12-29,22
2007-12-30 - 2008-01-05,24
2008-01-06 - 2008-01-12,40
2008-01-13 - 2008-01-19,71
2008-01-20 - 2008-01-26,86
2008-01-27 - 2008-02-02,65
2008-02-03 - 2008-02-09,57
2008-02-10 - 2008-02-16,64
2008-02-17 - 2008-02-23,61
2008-02-24 - 2008-03-01,100
2008-03-02 - 2008-03-08,72
2008-03-09 - 2008-03-15,48
2008-03-16 - 2008-03-22,76
2008-03-23 - 2008-03-29,81
2008-03-30 - 2008-04-05,59
2008-04-06 - 2008-04-12,41
2008-04-13 - 2008-04-19,44
2008-04-20 - 2008-04-26,78
2008-04-27 - 2008-05-03,46
2008-05-04 - 2008-05-10,78
2008-05-11 - 2008-05-17,67
2008-05-18 - 2008-05-24,51
2008-05-25 - 2008-05-31,34
2008-06-01 - 2008-06-07,62
2008-06-08 - 2008-06-14,67
2008-06-15 - 2008-06-21,72
2008-06-22 - 2008-06-28,40
2008-06-29 - 2008-07-05,44
2008-07-06 - 2008-07-12,73
2008-07-13 - 2008-07-19,72
2008-07-20 - 2008-07-26,52
2008-07-27 - 2008-08-02,80
2008-08-03 - 2008-08-09,75
2008-08-10 - 2008-08-16,65
2008-08-17 - 2008-08-23,48
2008-08-24 - 2008-08-30,82
2008-08-31 - 2008-09-06,55
2008-09-07 - 2008-09-13,58
2008-09-14 - 2008-09-20,63
2008-09-21 - 2008-09-27,65
2008-09-28 - 2008-10-04,44
2008-10-05 - 2008-10-11,69
2008-10-12 - 2008-10-18,81
2008-10-19 - 2008-10-25,78
2008-10-26 - 2008-11-01,74
2008-11-02 - 2008-11-08,55
2008-11-09 - 2008-11-15,86
2008-11-16 - 2008-11-22,64
2008-11-23 - 2008-11-29,57
2008-11-30 - 2008-12-06,59
2008-12-07 - 2008-12-13,58
2008-12-14 - 2008-12-20,61
2008-12-21 - 2008-12-27,45
2008-12-28 - 2009-01-03,0
2009-01-04 - 2009-01-10,81
2009-01-11 - 2009-01-17,59
2009-01-18 - 2009-01-24,95
2009-01-25 - 2009-01-31,60
2009-02-01 - 2009-02-07,49
2009-02-08 - 2009-02-14,68
2009-02-15 - 2009-02-21,57
2009-02-22 - 2009-02-28,86
2009-03-01 - 2009-03-07,82
2009-03-08 - 2009-03-14,79
2009-03-15 - 2009-03-21,71
2009-03-22 - 2009-03-28,80
2009-03-29 - 2009-04-04,99
2009-04-05 - 2009-04-11,100
2009-04-12 - 2009-04-18,91
2009-04-19 - 2009-04-25,75
2009-04-26 - 2009-05-02,72
2009-05-03 - 2009-05-09,46
2009-05-10 - 2009-05-16,50
2009-05-17 - 2009-05-23,71
2009-05-24 - 2009-05-30,42
2009-05-31 - 2009-06-06,84
2009-06-07 - 2009-06-13,53
2009-06-14 - 2009-06-20,62
2009-06-21 - 2009-06-27,62
2009-06-28 - 2009-07-04,51
2009-07-05 - 2009-07-11,65
2009-07-12 - 2009-07-18,84
2009-07-19 - 2009-07-25,62
2009-07-26 - 2009-08-01,87
2009-08-02 - 2009-08-08,74
2009-08-09 - 2009-08-15,69
2009-08-16 - 2009-08-22,37
2009-08-23 - 2009-08-29,31
2009-08-30 - 2009-09-05,84
2009-09-06 - 2009-09-12,83
2009-09-13 - 2009-09-19,61
2009-09-20 - 2009-09-26,64
2009-09-27 - 2009-10-03,71
2009-10-04 - 2009-10-10,46
2009-10-11 - 2009-10-17,53
2009-10-18 - 2009-10-24,55
2009-10-25 - 2009-10-31,59
2009-11-01 - 2009-11-07,78
2009-11-08 - 2009-11-14,73
2009-11-15 - 2009-11-21,53
2009-11-22 - 2009-11-28,39
2009-11-29 - 2009-12-05,45
2009-12-06 - 2009-12-12,43
2009-12-13 - 2009-12-19,49
2009-12-20 - 2009-12-26,32
2009-12-27 - 2010-01-02,37
2010-01-03 - 2010-01-09,46
2010-01-10 - 2010-01-16,25
2010-01-17 - 2010-01-23,31
2010-01-24 - 2010-01-30,22
2010-01-31 - 2010-02-06,28
2010-02-07 - 2010-02-13,40
2010-02-14 - 2010-02-20,28
2010-02-21 - 2010-02-27,31
2010-02-28 - 2010-03-06,33
2010-03-07 - 2010-03-13,38
2010-03-14 - 2010-03-20,27
2010-03-21 - 2010-03-27,31
2010-03-28 - 2010-04-03,41
2010-04-04 - 2010-04-10,45
2010-04-11 - 2010-04-17,44
2010-04-18 - 2010-04-24,34
2010-04-25 - 2010-05-01,47
2010-05-02 - 2010-05-08,32
2010-05-09 - 2010-05-15,38
2010-05-16 - 2010-05-22,41
2010-05-23 - 2010-05-29,40
2010-05-30 - 2010-06-05,28
2010-06-06 - 2010-06-12,44
2010-06-13 - 2010-06-19,35
2010-06-20 - 2010-06-26,33
2010-06-27 - 2010-07-03,55
2010-07-04 - 2010-07-10,23
2010-07-11 - 2010-07-17,44
2010-07-18 - 2010-07-24,49
2010-07-25 - 2010-07-31,30
2010-08-01 - 2010-08-07,39
2010-08-08 - 2010-08-14,40
2010-08-15 - 2010-08-21,43
2010-08-22 - 2010-08-28,33
2010-08-29 - 2010-09-04,31
2010-09-05 - 2010-09-11,30
2010-09-12 - 2010-09-18,40
2010-09-19 - 2010-09-25,32
2010-09-26 - 2010-10-02,43
2010-10-03 - 2010-10-09,37
2010-10-10 - 2010-10-16,33
2010-10-17 - 2010-10-23,39
2010-10-24 - 2010-10-30,50
2010-10-31 - 2010-11-06,100
2010-11-07 - 2010-11-13,39
2010-11-14 - 2010-11-20,39
2010-11-21 - 2010-11-27,15
2010-11-28 - 2010-12-04,34
2010-12-05 - 2010-12-11,31
2010-12-12 - 2010-12-18,35
2010-12-19 - 2010-12-25,22
2010-12-26 - 2011-01-01,25
2011-01-02 - 2011-01-08,69
2011-01-09 - 2011-01-15,55
2011-01-16 - 2011-01-22,39
2011-01-23 - 2011-01-29,49
2011-01-30 - 2011-02-05,59
2011-02-06 - 2011-02-12,60
2011-02-13 - 2011-02-19,48
2011-02-20 - 2011-02-26,38
2011-02-27 - 2011-03-05,59
2011-03-06 - 2011-03-12,38
2011-03-13 - 2011-03-19,58
2011-03-20 - 2011-03-26,61
2011-03-27 - 2011-04-02,58
2011-04-03 - 2011-04-09,50
2011-04-10 - 2011-04-16,64
2011-04-17 - 2011-04-23,100
2011-04-24 - 2011-04-30,47
2011-05-01 - 2011-05-07,50
2011-05-08 - 2011-05-14,53
2011-05-15 - 2011-05-21,40
2011-05-22 - 2011-05-28,59
2011-05-29 - 2011-06-04,30
2011-06-05 - 2011-06-11,56
2011-06-12 - 2011-06-18,59
2011-06-19 - 2011-06-25,49
2011-06-26 - 2011-07-02,51
2011-07-03 - 2011-07-09,41
2011-07-10 - 2011-07-16,59
2011-07-17 - 2011-07-23,45
2011-07-24 - 2011-07-30,56
2011-07-31 - 2011-08-06,49
2011-08-07 - 2011-08-13,44
2011-08-14 - 2011-08-20,47
2011-08-21 - 2011-08-27,51
2011-08-28 - 2011-09-03,34
2011-09-04 - 2011-09-10,38
2011-09-11 - 2011-09-17,38
2011-09-18 - 2011-09-24,56
2011-09-25 - 2011-10-01,34
2011-10-02 - 2011-10-08,50
2011-10-09 - 2011-10-15,34
2011-10-16 - 2011-10-22,59
2011-10-23 - 2011-10-29,57
2011-10-30 - 2011-11-05,30
2011-11-06 - 2011-11-12,43
2011-11-13 - 2011-11-19,34
2011-11-20 - 2011-11-26,33
2011-11-27 - 2011-12-03,52
2011-12-04 - 2011-12-10,42
2011-12-11 - 2011-12-17,35
2011-12-18 - 2011-12-24,32
2011-12-25 - 2011-12-31,38
2012-01-01 - 2012-01-07,68
2012-01-08 - 2012-01-14,49
2012-01-15 - 2012-01-21,63
2012-01-22 - 2012-01-28,81
2012-01-29 - 2012-02-04,86
2012-02-05 - 2012-02-11,69
2012-02-12 - 2012-02-18,88
2012-02-19 - 2012-02-25,96
2012-02-26 - 2012-03-03,100
2012-03-04 - 2012-03-10,72
2012-03-11 - 2012-03-17,66
2012-03-18 - 2012-03-24,73
2012-03-25 - 2012-03-31,56
2012-04-01 - 2012-04-07,57
2012-04-08 - 2012-04-14,48
2012-04-15 - 2012-04-21,57
2012-04-22 - 2012-04-28,71
2012-04-29 - 2012-05-05,68
2012-05-06 - 2012-05-12,62
2012-05-13 - 2012-05-19,46
2012-05-20 - 2012-05-26,54
2012-05-27 - 2012-06-02,53
2012-06-03 - 2012-06-09,46
2012-06-10 - 2012-06-16,64
2012-06-17 - 2012-06-23,77
2012-06-24 - 2012-06-30,59
2012-07-01 - 2012-07-07,55
2012-07-08 - 2012-07-14,70
2012-07-15 - 2012-07-21,64
2012-07-22 - 2012-07-28,66
2012-07-29 - 2012-08-04,73
2012-08-05 - 2012-08-11,64
2012-08-12 - 2012-08-18,56
2012-08-19 - 2012-08-25,73
2012-08-26 - 2012-09-01,48
2012-09-02 - 2012-09-08,48
2012-09-09 - 2012-09-15,70
2012-09-16 - 2012-09-22,78
2012-09-23 - 2012-09-29,81
2012-09-30 - 2012-10-06,56
2012-10-07 - 2012-10-13,62
2012-10-14 - 2012-10-20,52
2012-10-21 - 2012-10-27,71
2012-10-28 - 2012-11-03,68
2012-11-04 - 2012-11-10,44
2012-11-11 - 2012-11-17,54
2012-11-18 - 2012-11-24,42
2012-11-25 - 2012-12-01,53
2012-12-02 - 2012-12-08,75
2012-12-09 - 2012-12-15,57
2012-12-16 - 2012-12-22,64
2012-12-23 - 2012-12-29,29
2012-12-30 - 2013-01-05,85
2013-01-06 - 2013-01-12,60
2013-01-13 - 2013-01-19,51
2013-01-20 - 2013-01-26,47
2013-01-27 - 2013-02-02,62
2013-02-03 - 2013-02-09,66
2013-02-10 - 2013-02-16,52
2013-02-17 - 2013-02-23,46
2013-02-24 - 2013-03-02,55
2013-03-03 - 2013-03-09,61
2013-03-10 - 2013-03-16,59
2013-03-17 - 2013-03-23,63
2013-03-24 - 2013-03-30,100
2013-03-31 - 2013-04-06,56
2013-04-07 - 2013-04-13,58
2013-04-14 - 2013-04-20,44
2013-04-21 - 2013-04-27,44
2013-04-28 - 2013-05-04,69
2013-05-05 - 2013-05-11,51
2013-05-12 - 2013-05-18,56
2013-05-19 - 2013-05-25,46
2013-05-26 - 2013-06-01,46
2013-06-02 - 2013-06-08,61
2013-06-09 - 2013-06-15,53
2013-06-16 - 2013-06-22,46
2013-06-23 - 2013-06-29,49
2013-06-30 - 2013-07-06,36
2013-07-07 - 2013-07-13,54
2013-07-14 - 2013-07-20,49
2013-07-21 - 2013-07-27,57
2013-07-28 - 2013-08-03,38
2013-08-04 - 2013-08-10,51
2013-08-11 - 2013-08-17,32
2013-08-18 - 2013-08-24,50
2013-08-25 - 2013-08-31,49
2013-09-01 - 2013-09-07,58
2013-09-08 - 2013-09-14,54
2013-09-15 - 2013-09-21,51
2013-09-22 - 2013-09-28,54
2013-09-29 - 2013-10-05,53
2013-10-06 - 2013-10-12,57
2013-10-13 - 2013-10-19,56
2013-10-20 - 2013-10-26,44
2013-10-27 - 2013-11-02,56
2013-11-03 - 2013-11-09,45
2013-11-10 - 2013-11-16,45
2013-11-17 - 2013-11-23,53
2013-11-24 - 2013-11-30,34
2013-12-01 - 2013-12-07,45
2013-12-08 - 2013-12-14,45
2013-12-15 - 2013-12-21,49
2013-12-22 - 2013-12-28,28
2013-12-29 - 2014-01-04,30
