# Supplementary material for: Collective Attention and Stock Prices: Evidence from Google Trends Data on Standard and Poor's 100
Source: PLoS One. 2015 Aug 10;10(8):e0135311. doi: 10.1371/journal.pone.0135311 (PMC4530949; doi:10.1371/journal.pone.0135311)
Supplement: S1 File — (ZIP) [file pone.0135311.s001.zip › Google Trends Daten/Boeing 2004-2013.csv]

Websuche-Interesse: "boeing"
Vereinigte Staaten	2004
Interesse im Laufe der Zeit
Woche,"boeing"
2004-01-04 - 2004-01-10,80
2004-01-11 - 2004-01-17,80
2004-01-18 - 2004-01-24,84
2004-01-25 - 2004-01-31,79
2004-02-01 - 2004-02-07,72
2004-02-08 - 2004-02-14,70
2004-02-15 - 2004-02-21,76
2004-02-22 - 2004-02-28,80
2004-02-29 - 2004-03-06,71
2004-03-07 - 2004-03-13,68
2004-03-14 - 2004-03-20,79
2004-03-21 - 2004-03-27,69
2004-03-28 - 2004-04-03,75
2004-04-04 - 2004-04-10,89
2004-04-11 - 2004-04-17,72
2004-04-18 - 2004-04-24,75
2004-04-25 - 2004-05-01,100
2004-05-02 - 2004-05-08,79
2004-05-09 - 2004-05-15,87
2004-05-16 - 2004-05-22,77
2004-05-23 - 2004-05-29,86
2004-05-30 - 2004-06-05,77
2004-06-06 - 2004-06-12,88
2004-06-13 - 2004-06-19,92
2004-06-20 - 2004-06-26,80
2004-06-27 - 2004-07-03,73
2004-07-04 - 2004-07-10,77
2004-07-11 - 2004-07-17,84
2004-07-18 - 2004-07-24,89
2004-07-25 - 2004-07-31,87
2004-08-01 - 2004-08-07,81
2004-08-08 - 2004-08-14,77
2004-08-15 - 2004-08-21,77
2004-08-22 - 2004-08-28,84
2004-08-29 - 2004-09-04,78
2004-09-05 - 2004-09-11,79
2004-09-12 - 2004-09-18,73
2004-09-19 - 2004-09-25,75
2004-09-26 - 2004-10-02,76
2004-10-03 - 2004-10-09,76
2004-10-10 - 2004-10-16,74
2004-10-17 - 2004-10-23,78
2004-10-24 - 2004-10-30,70
2004-10-31 - 2004-11-06,71
2004-11-07 - 2004-11-13,80
2004-11-14 - 2004-11-20,72
2004-11-21 - 2004-11-27,63
2004-11-28 - 2004-12-04,74
2004-12-05 - 2004-12-11,70
2004-12-12 - 2004-12-18,71
2004-12-19 - 2004-12-25,72
2004-12-26 - 2005-01-01,78
2005-01-02 - 2005-01-08,55
2005-01-09 - 2005-01-15,59
2005-01-16 - 2005-01-22,73
2005-01-23 - 2005-01-29,61
2005-01-30 - 2005-02-05,58
2005-02-06 - 2005-02-12,54
2005-02-13 - 2005-02-19,63
2005-02-20 - 2005-02-26,62
2005-02-27 - 2005-03-05,56
2005-03-06 - 2005-03-12,100
2005-03-13 - 2005-03-19,63
2005-03-20 - 2005-03-26,56
2005-03-27 - 2005-04-02,53
2005-04-03 - 2005-04-09,51
2005-04-10 - 2005-04-16,55
2005-04-17 - 2005-04-23,56
2005-04-24 - 2005-04-30,95
2005-05-01 - 2005-05-07,64
2005-05-08 - 2005-05-14,61
2005-05-15 - 2005-05-21,54
2005-05-22 - 2005-05-28,58
2005-05-29 - 2005-06-04,66
2005-06-05 - 2005-06-11,59
2005-06-12 - 2005-06-18,71
2005-06-19 - 2005-06-25,62
2005-06-26 - 2005-07-02,64
2005-07-03 - 2005-07-09,57
2005-07-10 - 2005-07-16,57
2005-07-17 - 2005-07-23,57
2005-07-24 - 2005-07-30,57
2005-07-31 - 2005-08-06,58
2005-08-07 - 2005-08-13,59
2005-08-14 - 2005-08-20,60
2005-08-21 - 2005-08-27,54
2005-08-28 - 2005-09-03,62
2005-09-04 - 2005-09-10,56
2005-09-11 - 2005-09-17,55
2005-09-18 - 2005-09-24,56
2005-09-25 - 2005-10-01,60
2005-10-02 - 2005-10-08,62
2005-10-09 - 2005-10-15,51
2005-10-16 - 2005-10-22,47
2005-10-23 - 2005-10-29,54
2005-10-30 - 2005-11-05,52
2005-11-06 - 2005-11-12,62
2005-11-13 - 2005-11-19,63
2005-11-20 - 2005-11-26,58
2005-11-27 - 2005-12-03,50
2005-12-04 - 2005-12-10,54
2005-12-11 - 2005-12-17,59
2005-12-18 - 2005-12-24,59
2005-12-25 - 2005-12-31,49
2006-01-01 - 2006-01-07,73
2006-01-08 - 2006-01-14,78
2006-01-15 - 2006-01-21,79
2006-01-22 - 2006-01-28,71
2006-01-29 - 2006-02-04,77
2006-02-05 - 2006-02-11,68
2006-02-12 - 2006-02-18,74
2006-02-19 - 2006-02-25,73
2006-02-26 - 2006-03-04,71
2006-03-05 - 2006-03-11,82
2006-03-12 - 2006-03-18,71
2006-03-19 - 2006-03-25,72
2006-03-26 - 2006-04-01,83
2006-04-02 - 2006-04-08,74
2006-04-09 - 2006-04-15,82
2006-04-16 - 2006-04-22,85
2006-04-23 - 2006-04-29,83
2006-04-30 - 2006-05-06,79
2006-05-07 - 2006-05-13,81
2006-05-14 - 2006-05-20,90
2006-05-21 - 2006-05-27,82
2006-05-28 - 2006-06-03,78
2006-06-04 - 2006-06-10,77
2006-06-11 - 2006-06-17,91
2006-06-18 - 2006-06-24,89
2006-06-25 - 2006-07-01,92
2006-07-02 - 2006-07-08,87
2006-07-09 - 2006-07-15,85
2006-07-16 - 2006-07-22,100
2006-07-23 - 2006-07-29,83
2006-07-30 - 2006-08-05,78
2006-08-06 - 2006-08-12,82
2006-08-13 - 2006-08-19,85
2006-08-20 - 2006-08-26,78
2006-08-27 - 2006-09-02,76
2006-09-03 - 2006-09-09,77
2006-09-10 - 2006-09-16,72
2006-09-17 - 2006-09-23,78
2006-09-24 - 2006-09-30,77
2006-10-01 - 2006-10-07,81
2006-10-08 - 2006-10-14,74
2006-10-15 - 2006-10-21,73
2006-10-22 - 2006-10-28,75
2006-10-29 - 2006-11-04,75
2006-11-05 - 2006-11-11,90
2006-11-12 - 2006-11-18,75
2006-11-19 - 2006-11-25,70
2006-11-26 - 2006-12-02,73
2006-12-03 - 2006-12-09,76
2006-12-10 - 2006-12-16,72
2006-12-17 - 2006-12-23,67
2006-12-24 - 2006-12-30,67
2006-12-31 - 2007-01-06,74
2007-01-07 - 2007-01-13,36
2007-01-14 - 2007-01-20,34
2007-01-21 - 2007-01-27,39
2007-01-28 - 2007-02-03,36
2007-02-04 - 2007-02-10,39
2007-02-11 - 2007-02-17,36
2007-02-18 - 2007-02-24,37
2007-02-25 - 2007-03-03,35
2007-03-04 - 2007-03-10,37
2007-03-11 - 2007-03-17,37
2007-03-18 - 2007-03-24,47
2007-03-25 - 2007-03-31,37
2007-04-01 - 2007-04-07,37
2007-04-08 - 2007-04-14,37
2007-04-15 - 2007-04-21,37
2007-04-22 - 2007-04-28,37
2007-04-29 - 2007-05-05,38
2007-05-06 - 2007-05-12,36
2007-05-13 - 2007-05-19,36
2007-05-20 - 2007-05-26,45
2007-05-27 - 2007-06-02,43
2007-06-03 - 2007-06-09,39
2007-06-10 - 2007-06-16,41
2007-06-17 - 2007-06-23,48
2007-06-24 - 2007-06-30,41
2007-07-01 - 2007-07-07,45
2007-07-08 - 2007-07-14,100
2007-07-15 - 2007-07-21,46
2007-07-22 - 2007-07-28,39
2007-07-29 - 2007-08-04,37
2007-08-05 - 2007-08-11,36
2007-08-12 - 2007-08-18,34
2007-08-19 - 2007-08-25,36
2007-08-26 - 2007-09-01,38
2007-09-02 - 2007-09-08,35
2007-09-09 - 2007-09-15,34
2007-09-16 - 2007-09-22,36
2007-09-23 - 2007-09-29,34
2007-09-30 - 2007-10-06,35
2007-10-07 - 2007-10-13,41
2007-10-14 - 2007-10-20,34
2007-10-21 - 2007-10-27,34
2007-10-28 - 2007-11-03,33
2007-11-04 - 2007-11-10,30
2007-11-11 - 2007-11-17,35
2007-11-18 - 2007-11-24,28
2007-11-25 - 2007-12-01,30
2007-12-02 - 2007-12-08,30
2007-12-09 - 2007-12-15,33
2007-12-16 - 2007-12-22,29
2007-12-23 - 2007-12-29,30
2007-12-30 - 2008-01-05,29
2008-01-06 - 2008-01-12,75
2008-01-13 - 2008-01-19,97
2008-01-20 - 2008-01-26,76
2008-01-27 - 2008-02-02,78
2008-02-03 - 2008-02-09,76
2008-02-10 - 2008-02-16,75
2008-02-17 - 2008-02-23,73
2008-02-24 - 2008-03-01,100
2008-03-02 - 2008-03-08,97
2008-03-09 - 2008-03-15,95
2008-03-16 - 2008-03-22,80
2008-03-23 - 2008-03-29,77
2008-03-30 - 2008-04-05,79
2008-04-06 - 2008-04-12,94
2008-04-13 - 2008-04-19,79
2008-04-20 - 2008-04-26,72
2008-04-27 - 2008-05-03,67
2008-05-04 - 2008-05-10,71
2008-05-11 - 2008-05-17,76
2008-05-18 - 2008-05-24,78
2008-05-25 - 2008-05-31,71
2008-06-01 - 2008-06-07,78
2008-06-08 - 2008-06-14,73
2008-06-15 - 2008-06-21,91
2008-06-22 - 2008-06-28,79
2008-06-29 - 2008-07-05,75
2008-07-06 - 2008-07-12,84
2008-07-13 - 2008-07-19,79
2008-07-20 - 2008-07-26,77
2008-07-27 - 2008-08-02,71
2008-08-03 - 2008-08-09,72
2008-08-10 - 2008-08-16,71
2008-08-17 - 2008-08-23,72
2008-08-24 - 2008-08-30,80
2008-08-31 - 2008-09-06,100
2008-09-07 - 2008-09-13,82
2008-09-14 - 2008-09-20,78
2008-09-21 - 2008-09-27,75
2008-09-28 - 2008-10-04,70
2008-10-05 - 2008-10-11,73
2008-10-12 - 2008-10-18,82
2008-10-19 - 2008-10-25,84
2008-10-26 - 2008-11-01,85
2008-11-02 - 2008-11-08,71
2008-11-09 - 2008-11-15,68
2008-11-16 - 2008-11-22,64
2008-11-23 - 2008-11-29,55
2008-11-30 - 2008-12-06,61
2008-12-07 - 2008-12-13,60
2008-12-14 - 2008-12-20,52
2008-12-21 - 2008-12-27,54
2008-12-28 - 2009-01-03,51
2009-01-04 - 2009-01-10,31
2009-01-11 - 2009-01-17,32
2009-01-18 - 2009-01-24,29
2009-01-25 - 2009-01-31,35
2009-02-01 - 2009-02-07,28
2009-02-08 - 2009-02-14,29
2009-02-15 - 2009-02-21,31
2009-02-22 - 2009-02-28,32
2009-03-01 - 2009-03-07,29
2009-03-08 - 2009-03-14,28
2009-03-15 - 2009-03-21,28
2009-03-22 - 2009-03-28,30
2009-03-29 - 2009-04-04,33
2009-04-05 - 2009-04-11,31
2009-04-12 - 2009-04-18,29
2009-04-19 - 2009-04-25,29
2009-04-26 - 2009-05-02,33
2009-05-03 - 2009-05-09,28
2009-05-10 - 2009-05-16,30
2009-05-17 - 2009-05-23,29
2009-05-24 - 2009-05-30,28
2009-05-31 - 2009-06-06,37
2009-06-07 - 2009-06-13,36
2009-06-14 - 2009-06-20,38
2009-06-21 - 2009-06-27,44
2009-06-28 - 2009-07-04,31
2009-07-05 - 2009-07-11,34
2009-07-12 - 2009-07-18,34
2009-07-19 - 2009-07-25,32
2009-07-26 - 2009-08-01,30
2009-08-02 - 2009-08-08,31
2009-08-09 - 2009-08-15,30
2009-08-16 - 2009-08-22,29
2009-08-23 - 2009-08-29,37
2009-08-30 - 2009-09-05,31
2009-09-06 - 2009-09-12,28
2009-09-13 - 2009-09-19,28
2009-09-20 - 2009-09-26,30
2009-09-27 - 2009-10-03,28
2009-10-04 - 2009-10-10,31
2009-10-11 - 2009-10-17,27
2009-10-18 - 2009-10-24,28
2009-10-25 - 2009-10-31,35
2009-11-01 - 2009-11-07,30
2009-11-08 - 2009-11-14,29
2009-11-15 - 2009-11-21,30
2009-11-22 - 2009-11-28,26
2009-11-29 - 2009-12-05,28
2009-12-06 - 2009-12-12,32
2009-12-13 - 2009-12-19,100
2009-12-20 - 2009-12-26,36
2009-12-27 - 2010-01-02,28
2010-01-03 - 2010-01-09,75
2010-01-10 - 2010-01-16,72
2010-01-17 - 2010-01-23,71
2010-01-24 - 2010-01-30,77
2010-01-31 - 2010-02-06,69
2010-02-07 - 2010-02-13,82
2010-02-14 - 2010-02-20,68
2010-02-21 - 2010-02-27,72
2010-02-28 - 2010-03-06,70
2010-03-07 - 2010-03-13,76
2010-03-14 - 2010-03-20,75
2010-03-21 - 2010-03-27,68
2010-03-28 - 2010-04-03,73
2010-04-04 - 2010-04-10,75
2010-04-11 - 2010-04-17,75
2010-04-18 - 2010-04-24,76
2010-04-25 - 2010-05-01,73
2010-05-02 - 2010-05-08,70
2010-05-09 - 2010-05-15,71
2010-05-16 - 2010-05-22,74
2010-05-23 - 2010-05-29,75
2010-05-30 - 2010-06-05,65
2010-06-06 - 2010-06-12,74
2010-06-13 - 2010-06-19,72
2010-06-20 - 2010-06-26,73
2010-06-27 - 2010-07-03,75
2010-07-04 - 2010-07-10,62
2010-07-11 - 2010-07-17,71
2010-07-18 - 2010-07-24,100
2010-07-25 - 2010-07-31,67
2010-08-01 - 2010-08-07,68
2010-08-08 - 2010-08-14,62
2010-08-15 - 2010-08-21,65
2010-08-22 - 2010-08-28,72
2010-08-29 - 2010-09-04,63
2010-09-05 - 2010-09-11,59
2010-09-12 - 2010-09-18,82
2010-09-19 - 2010-09-25,64
2010-09-26 - 2010-10-02,69
2010-10-03 - 2010-10-09,62
2010-10-10 - 2010-10-16,60
2010-10-17 - 2010-10-23,68
2010-10-24 - 2010-10-30,62
2010-10-31 - 2010-11-06,68
2010-11-07 - 2010-11-13,82
2010-11-14 - 2010-11-20,63
2010-11-21 - 2010-11-27,55
2010-11-28 - 2010-12-04,62
2010-12-05 - 2010-12-11,59
2010-12-12 - 2010-12-18,55
2010-12-19 - 2010-12-25,59
2010-12-26 - 2011-01-01,51
2011-01-02 - 2011-01-08,49
2011-01-09 - 2011-01-15,50
2011-01-16 - 2011-01-22,57
2011-01-23 - 2011-01-29,50
2011-01-30 - 2011-02-05,45
2011-02-06 - 2011-02-12,48
2011-02-13 - 2011-02-19,67
2011-02-20 - 2011-02-26,74
2011-02-27 - 2011-03-05,60
2011-03-06 - 2011-03-12,60
2011-03-13 - 2011-03-19,51
2011-03-20 - 2011-03-26,63
2011-03-27 - 2011-04-02,54
2011-04-03 - 2011-04-09,61
2011-04-10 - 2011-04-16,55
2011-04-17 - 2011-04-23,54
2011-04-24 - 2011-04-30,58
2011-05-01 - 2011-05-07,52
2011-05-08 - 2011-05-14,56
2011-05-15 - 2011-05-21,54
2011-05-22 - 2011-05-28,54
2011-05-29 - 2011-06-04,48
2011-06-05 - 2011-06-11,54
2011-06-12 - 2011-06-18,60
2011-06-19 - 2011-06-25,70
2011-06-26 - 2011-07-02,58
2011-07-03 - 2011-07-09,54
2011-07-10 - 2011-07-16,56
2011-07-17 - 2011-07-23,59
2011-07-24 - 2011-07-30,55
2011-07-31 - 2011-08-06,54
2011-08-07 - 2011-08-13,59
2011-08-14 - 2011-08-20,53
2011-08-21 - 2011-08-27,61
2011-08-28 - 2011-09-03,52
2011-09-04 - 2011-09-10,50
2011-09-11 - 2011-09-17,55
2011-09-18 - 2011-09-24,51
2011-09-25 - 2011-10-01,100
2011-10-02 - 2011-10-08,54
2011-10-09 - 2011-10-15,48
2011-10-16 - 2011-10-22,51
2011-10-23 - 2011-10-29,61
2011-10-30 - 2011-11-05,54
2011-11-06 - 2011-11-12,49
2011-11-13 - 2011-11-19,60
2011-11-20 - 2011-11-26,44
2011-11-27 - 2011-12-03,53
2011-12-04 - 2011-12-10,50
2011-12-11 - 2011-12-17,53
2011-12-18 - 2011-12-24,46
2011-12-25 - 2011-12-31,43
2012-01-01 - 2012-01-07,100
2012-01-08 - 2012-01-14,86
2012-01-15 - 2012-01-21,82
2012-01-22 - 2012-01-28,84
2012-01-29 - 2012-02-04,82
2012-02-05 - 2012-02-11,86
2012-02-12 - 2012-02-18,94
2012-02-19 - 2012-02-25,83
2012-02-26 - 2012-03-03,81
2012-03-04 - 2012-03-10,81
2012-03-11 - 2012-03-17,82
2012-03-18 - 2012-03-24,77
2012-03-25 - 2012-03-31,74
2012-04-01 - 2012-04-07,73
2012-04-08 - 2012-04-14,84
2012-04-15 - 2012-04-21,88
2012-04-22 - 2012-04-28,90
2012-04-29 - 2012-05-05,84
2012-05-06 - 2012-05-12,79
2012-05-13 - 2012-05-19,80
2012-05-20 - 2012-05-26,81
2012-05-27 - 2012-06-02,79
2012-06-03 - 2012-06-09,91
2012-06-10 - 2012-06-16,76
2012-06-17 - 2012-06-23,80
2012-06-24 - 2012-06-30,76
2012-07-01 - 2012-07-07,76
2012-07-08 - 2012-07-14,95
2012-07-15 - 2012-07-21,79
2012-07-22 - 2012-07-28,79
2012-07-29 - 2012-08-04,80
2012-08-05 - 2012-08-11,76
2012-08-12 - 2012-08-18,71
2012-08-19 - 2012-08-25,77
2012-08-26 - 2012-09-01,78
2012-09-02 - 2012-09-08,70
2012-09-09 - 2012-09-15,78
2012-09-16 - 2012-09-22,76
2012-09-23 - 2012-09-29,72
2012-09-30 - 2012-10-06,76
2012-10-07 - 2012-10-13,72
2012-10-14 - 2012-10-20,69
2012-10-21 - 2012-10-27,67
2012-10-28 - 2012-11-03,61
2012-11-04 - 2012-11-10,88
2012-11-11 - 2012-11-17,72
2012-11-18 - 2012-11-24,60
2012-11-25 - 2012-12-01,68
2012-12-02 - 2012-12-08,72
2012-12-09 - 2012-12-15,62
2012-12-16 - 2012-12-22,62
2012-12-23 - 2012-12-29,52
2012-12-30 - 2013-01-05,65
2013-01-06 - 2013-01-12,59
2013-01-13 - 2013-01-19,77
2013-01-20 - 2013-01-26,50
2013-01-27 - 2013-02-02,50
2013-02-03 - 2013-02-09,45
2013-02-10 - 2013-02-16,43
2013-02-17 - 2013-02-23,44
2013-02-24 - 2013-03-02,43
2013-03-03 - 2013-03-09,40
2013-03-10 - 2013-03-16,42
2013-03-17 - 2013-03-23,43
2013-03-24 - 2013-03-30,42
2013-03-31 - 2013-04-06,40
2013-04-07 - 2013-04-13,43
2013-04-14 - 2013-04-20,42
2013-04-21 - 2013-04-27,46
2013-04-28 - 2013-05-04,50
2013-05-05 - 2013-05-11,40
2013-05-12 - 2013-05-18,41
2013-05-19 - 2013-05-25,42
2013-05-26 - 2013-06-01,38
2013-06-02 - 2013-06-08,40
2013-06-09 - 2013-06-15,41
2013-06-16 - 2013-06-22,47
2013-06-23 - 2013-06-29,41
2013-06-30 - 2013-07-06,89
2013-07-07 - 2013-07-13,100
2013-07-14 - 2013-07-20,50
2013-07-21 - 2013-07-27,47
2013-07-28 - 2013-08-03,43
2013-08-04 - 2013-08-10,41
2013-08-11 - 2013-08-17,41
2013-08-18 - 2013-08-24,42
2013-08-25 - 2013-08-31,40
2013-09-01 - 2013-09-07,37
2013-09-08 - 2013-09-14,38
2013-09-15 - 2013-09-21,44
2013-09-22 - 2013-09-28,43
2013-09-29 - 2013-10-05,41
2013-10-06 - 2013-10-12,39
2013-10-13 - 2013-10-19,39
2013-10-20 - 2013-10-26,45
2013-10-27 - 2013-11-02,40
2013-11-03 - 2013-11-09,45
2013-11-10 - 2013-11-16,55
2013-11-17 - 2013-11-23,76
2013-11-24 - 2013-11-30,40
2013-12-01 - 2013-12-07,40
2013-12-08 - 2013-12-14,46
2013-12-15 - 2013-12-21,41
2013-12-22 - 2013-12-28,37
2013-12-29 - 2014-01-04,52
