# Supplementary material for: Collective Attention and Stock Prices: Evidence from Google Trends Data on Standard and Poor's 100
Source: PLoS One. 2015 Aug 10;10(8):e0135311. doi: 10.1371/journal.pone.0135311 (PMC4530949; doi:10.1371/journal.pone.0135311)
Supplement: S1 File — (ZIP) [file pone.0135311.s001.zip › Google Trends Daten/Bristol-Myers Squibb 2004-2013.csv]

Websuche-Interesse: "bristol-myers squibb"
Vereinigte Staaten	2004
Interesse im Laufe der Zeit
Woche,"bristol-myers squibb"
2004-01-04 - 2004-01-10,0
2004-01-11 - 2004-01-17,76
2004-01-18 - 2004-01-24,0
2004-01-25 - 2004-01-31,0
2004-02-01 - 2004-02-07,0
2004-02-08 - 2004-02-14,0
2004-02-15 - 2004-02-21,0
2004-02-22 - 2004-02-28,0
2004-02-29 - 2004-03-06,0
2004-03-07 - 2004-03-13,0
2004-03-14 - 2004-03-20,0
2004-03-21 - 2004-03-27,0
2004-03-28 - 2004-04-03,0
2004-04-04 - 2004-04-10,0
2004-04-11 - 2004-04-17,0
2004-04-18 - 2004-04-24,0
2004-04-25 - 2004-05-01,61
2004-05-02 - 2004-05-08,62
2004-05-09 - 2004-05-15,64
2004-05-16 - 2004-05-22,65
2004-05-23 - 2004-05-29,66
2004-05-30 - 2004-06-05,68
2004-06-06 - 2004-06-12,65
2004-06-13 - 2004-06-19,65
2004-06-20 - 2004-06-26,65
2004-06-27 - 2004-07-03,65
2004-07-04 - 2004-07-10,66
2004-07-11 - 2004-07-17,67
2004-07-18 - 2004-07-24,69
2004-07-25 - 2004-07-31,69
2004-08-01 - 2004-08-07,69
2004-08-08 - 2004-08-14,59
2004-08-15 - 2004-08-21,59
2004-08-22 - 2004-08-28,59
2004-08-29 - 2004-09-04,59
2004-09-05 - 2004-09-11,59
2004-09-12 - 2004-09-18,59
2004-09-19 - 2004-09-25,59
2004-09-26 - 2004-10-02,63
2004-10-03 - 2004-10-09,67
2004-10-10 - 2004-10-16,71
2004-10-17 - 2004-10-23,84
2004-10-24 - 2004-10-30,51
2004-10-31 - 2004-11-06,51
2004-11-07 - 2004-11-13,100
2004-11-14 - 2004-11-20,59
2004-11-21 - 2004-11-27,68
2004-11-28 - 2004-12-04,78
2004-12-05 - 2004-12-11,76
2004-12-12 - 2004-12-18,76
2004-12-19 - 2004-12-25,0
2004-12-26 - 2005-01-01,0
2005-01-02 - 2005-01-08,72
2005-01-09 - 2005-01-15,70
2005-01-16 - 2005-01-22,100
2005-01-23 - 2005-01-29,45
2005-01-30 - 2005-02-05,45
2005-02-06 - 2005-02-12,54
2005-02-13 - 2005-02-19,49
2005-02-20 - 2005-02-26,48
2005-02-27 - 2005-03-05,53
2005-03-06 - 2005-03-12,58
2005-03-13 - 2005-03-19,64
2005-03-20 - 2005-03-26,69
2005-03-27 - 2005-04-02,50
2005-04-03 - 2005-04-09,58
2005-04-10 - 2005-04-16,66
2005-04-17 - 2005-04-23,75
2005-04-24 - 2005-04-30,46
2005-05-01 - 2005-05-07,55
2005-05-08 - 2005-05-14,64
2005-05-15 - 2005-05-21,73
2005-05-22 - 2005-05-28,56
2005-05-29 - 2005-06-04,56
2005-06-05 - 2005-06-11,48
2005-06-12 - 2005-06-18,44
2005-06-19 - 2005-06-25,45
2005-06-26 - 2005-07-02,50
2005-07-03 - 2005-07-09,62
2005-07-10 - 2005-07-16,74
2005-07-17 - 2005-07-23,86
2005-07-24 - 2005-07-30,43
2005-07-31 - 2005-08-06,43
2005-08-07 - 2005-08-13,50
2005-08-14 - 2005-08-20,46
2005-08-21 - 2005-08-27,51
2005-08-28 - 2005-09-03,57
2005-09-04 - 2005-09-10,62
2005-09-11 - 2005-09-17,45
2005-09-18 - 2005-09-24,56
2005-09-25 - 2005-10-01,66
2005-10-02 - 2005-10-08,40
2005-10-09 - 2005-10-15,35
2005-10-16 - 2005-10-22,35
2005-10-23 - 2005-10-29,35
2005-10-30 - 2005-11-05,35
2005-11-06 - 2005-11-12,47
2005-11-13 - 2005-11-19,58
2005-11-20 - 2005-11-26,44
2005-11-27 - 2005-12-03,32
2005-12-04 - 2005-12-10,32
2005-12-11 - 2005-12-17,36
2005-12-18 - 2005-12-24,0
2005-12-25 - 2005-12-31,0
2006-01-01 - 2006-01-07,0
2006-01-08 - 2006-01-14,38
2006-01-15 - 2006-01-21,58
2006-01-22 - 2006-01-28,45
2006-01-29 - 2006-02-04,41
2006-02-05 - 2006-02-11,70
2006-02-12 - 2006-02-18,47
2006-02-19 - 2006-02-25,45
2006-02-26 - 2006-03-04,46
2006-03-05 - 2006-03-11,49
2006-03-12 - 2006-03-18,51
2006-03-19 - 2006-03-25,39
2006-03-26 - 2006-04-01,39
2006-04-02 - 2006-04-08,60
2006-04-09 - 2006-04-15,41
2006-04-16 - 2006-04-22,39
2006-04-23 - 2006-04-29,56
2006-04-30 - 2006-05-06,46
2006-05-07 - 2006-05-13,49
2006-05-14 - 2006-05-20,43
2006-05-21 - 2006-05-27,40
2006-05-28 - 2006-06-03,55
2006-06-04 - 2006-06-10,45
2006-06-11 - 2006-06-17,45
2006-06-18 - 2006-06-24,64
2006-06-25 - 2006-07-01,44
2006-07-02 - 2006-07-08,44
2006-07-09 - 2006-07-15,91
2006-07-16 - 2006-07-22,56
2006-07-23 - 2006-07-29,56
2006-07-30 - 2006-08-05,45
2006-08-06 - 2006-08-12,45
2006-08-13 - 2006-08-19,79
2006-08-20 - 2006-08-26,60
2006-08-27 - 2006-09-02,52
2006-09-03 - 2006-09-09,76
2006-09-10 - 2006-09-16,100
2006-09-17 - 2006-09-23,34
2006-09-24 - 2006-09-30,34
2006-10-01 - 2006-10-07,37
2006-10-08 - 2006-10-14,40
2006-10-15 - 2006-10-21,49
2006-10-22 - 2006-10-28,42
2006-10-29 - 2006-11-04,42
2006-11-05 - 2006-11-11,35
2006-11-12 - 2006-11-18,55
2006-11-19 - 2006-11-25,47
2006-11-26 - 2006-12-02,33
2006-12-03 - 2006-12-09,74
2006-12-10 - 2006-12-16,62
2006-12-17 - 2006-12-23,40
2006-12-24 - 2006-12-30,31
2006-12-31 - 2007-01-06,31
2007-01-07 - 2007-01-13,41
2007-01-14 - 2007-01-20,65
2007-01-21 - 2007-01-27,82
2007-01-28 - 2007-02-03,100
2007-02-04 - 2007-02-10,58
2007-02-11 - 2007-02-17,41
2007-02-18 - 2007-02-24,45
2007-02-25 - 2007-03-03,46
2007-03-04 - 2007-03-10,46
2007-03-11 - 2007-03-17,56
2007-03-18 - 2007-03-24,38
2007-03-25 - 2007-03-31,32
2007-04-01 - 2007-04-07,50
2007-04-08 - 2007-04-14,50
2007-04-15 - 2007-04-21,50
2007-04-22 - 2007-04-28,56
2007-04-29 - 2007-05-05,42
2007-05-06 - 2007-05-12,46
2007-05-13 - 2007-05-19,32
2007-05-20 - 2007-05-26,65
2007-05-27 - 2007-06-02,49
2007-06-03 - 2007-06-09,49
2007-06-10 - 2007-06-16,33
2007-06-17 - 2007-06-23,58
2007-06-24 - 2007-06-30,44
2007-07-01 - 2007-07-07,36
2007-07-08 - 2007-07-14,46
2007-07-15 - 2007-07-21,38
2007-07-22 - 2007-07-28,43
2007-07-29 - 2007-08-04,48
2007-08-05 - 2007-08-11,29
2007-08-12 - 2007-08-18,50
2007-08-19 - 2007-08-25,36
2007-08-26 - 2007-09-01,26
2007-09-02 - 2007-09-08,34
2007-09-09 - 2007-09-15,49
2007-09-16 - 2007-09-22,44
2007-09-23 - 2007-09-29,63
2007-09-30 - 2007-10-06,55
2007-10-07 - 2007-10-13,29
2007-10-14 - 2007-10-20,42
2007-10-21 - 2007-10-27,30
2007-10-28 - 2007-11-03,40
2007-11-04 - 2007-11-10,43
2007-11-11 - 2007-11-17,42
2007-11-18 - 2007-11-24,36
2007-11-25 - 2007-12-01,22
2007-12-02 - 2007-12-08,33
2007-12-09 - 2007-12-15,28
2007-12-16 - 2007-12-22,26
2007-12-23 - 2007-12-29,0
2007-12-30 - 2008-01-05,0
2008-01-06 - 2008-01-12,52
2008-01-13 - 2008-01-19,77
2008-01-20 - 2008-01-26,57
2008-01-27 - 2008-02-02,53
2008-02-03 - 2008-02-09,77
2008-02-10 - 2008-02-16,73
2008-02-17 - 2008-02-23,100
2008-02-24 - 2008-03-01,57
2008-03-02 - 2008-03-08,64
2008-03-09 - 2008-03-15,61
2008-03-16 - 2008-03-22,41
2008-03-23 - 2008-03-29,66
2008-03-30 - 2008-04-05,90
2008-04-06 - 2008-04-12,67
2008-04-13 - 2008-04-19,45
2008-04-20 - 2008-04-26,64
2008-04-27 - 2008-05-03,44
2008-05-04 - 2008-05-10,87
2008-05-11 - 2008-05-17,69
2008-05-18 - 2008-05-24,62
2008-05-25 - 2008-05-31,65
2008-06-01 - 2008-06-07,39
2008-06-08 - 2008-06-14,57
2008-06-15 - 2008-06-21,41
2008-06-22 - 2008-06-28,61
2008-06-29 - 2008-07-05,70
2008-07-06 - 2008-07-12,61
2008-07-13 - 2008-07-19,71
2008-07-20 - 2008-07-26,43
2008-07-27 - 2008-08-02,55
2008-08-03 - 2008-08-09,67
2008-08-10 - 2008-08-16,74
2008-08-17 - 2008-08-23,84
2008-08-24 - 2008-08-30,95
2008-08-31 - 2008-09-06,54
2008-09-07 - 2008-09-13,84
2008-09-14 - 2008-09-20,54
2008-09-21 - 2008-09-27,39
2008-09-28 - 2008-10-04,35
2008-10-05 - 2008-10-11,52
2008-10-12 - 2008-10-18,66
2008-10-19 - 2008-10-25,42
2008-10-26 - 2008-11-01,52
2008-11-02 - 2008-11-08,63
2008-11-09 - 2008-11-15,44
2008-11-16 - 2008-11-22,50
2008-11-23 - 2008-11-29,42
2008-11-30 - 2008-12-06,69
2008-12-07 - 2008-12-13,47
2008-12-14 - 2008-12-20,56
2008-12-21 - 2008-12-27,51
2008-12-28 - 2009-01-03,51
2009-01-04 - 2009-01-10,70
2009-01-11 - 2009-01-17,100
2009-01-18 - 2009-01-24,74
2009-01-25 - 2009-01-31,46
2009-02-01 - 2009-02-07,72
2009-02-08 - 2009-02-14,89
2009-02-15 - 2009-02-21,80
2009-02-22 - 2009-02-28,85
2009-03-01 - 2009-03-07,58
2009-03-08 - 2009-03-14,72
2009-03-15 - 2009-03-21,55
2009-03-22 - 2009-03-28,63
2009-03-29 - 2009-04-04,72
2009-04-05 - 2009-04-11,69
2009-04-12 - 2009-04-18,68
2009-04-19 - 2009-04-25,67
2009-04-26 - 2009-05-02,67
2009-05-03 - 2009-05-09,63
2009-05-10 - 2009-05-16,51
2009-05-17 - 2009-05-23,72
2009-05-24 - 2009-05-30,54
2009-05-31 - 2009-06-06,55
2009-06-07 - 2009-06-13,82
2009-06-14 - 2009-06-20,74
2009-06-21 - 2009-06-27,52
2009-06-28 - 2009-07-04,54
2009-07-05 - 2009-07-11,55
2009-07-12 - 2009-07-18,57
2009-07-19 - 2009-07-25,56
2009-07-26 - 2009-08-01,68
2009-08-02 - 2009-08-08,47
2009-08-09 - 2009-08-15,82
2009-08-16 - 2009-08-22,59
2009-08-23 - 2009-08-29,74
2009-08-30 - 2009-09-05,70
2009-09-06 - 2009-09-12,73
2009-09-13 - 2009-09-19,75
2009-09-20 - 2009-09-26,67
2009-09-27 - 2009-10-03,43
2009-10-04 - 2009-10-10,43
2009-10-11 - 2009-10-17,62
2009-10-18 - 2009-10-24,54
2009-10-25 - 2009-10-31,46
2009-11-01 - 2009-11-07,62
2009-11-08 - 2009-11-14,42
2009-11-15 - 2009-11-21,52
2009-11-22 - 2009-11-28,58
2009-11-29 - 2009-12-05,65
2009-12-06 - 2009-12-12,48
2009-12-13 - 2009-12-19,53
2009-12-20 - 2009-12-26,48
2009-12-27 - 2010-01-02,0
2010-01-03 - 2010-01-09,46
2010-01-10 - 2010-01-16,79
2010-01-17 - 2010-01-23,72
2010-01-24 - 2010-01-30,73
2010-01-31 - 2010-02-06,54
2010-02-07 - 2010-02-13,54
2010-02-14 - 2010-02-20,59
2010-02-21 - 2010-02-27,53
2010-02-28 - 2010-03-06,100
2010-03-07 - 2010-03-13,62
2010-03-14 - 2010-03-20,67
2010-03-21 - 2010-03-27,73
2010-03-28 - 2010-04-03,77
2010-04-04 - 2010-04-10,40
2010-04-11 - 2010-04-17,69
2010-04-18 - 2010-04-24,69
2010-04-25 - 2010-05-01,54
2010-05-02 - 2010-05-08,60
2010-05-09 - 2010-05-15,64
2010-05-16 - 2010-05-22,53
2010-05-23 - 2010-05-29,58
2010-05-30 - 2010-06-05,62
2010-06-06 - 2010-06-12,88
2010-06-13 - 2010-06-19,86
2010-06-20 - 2010-06-26,72
2010-06-27 - 2010-07-03,70
2010-07-04 - 2010-07-10,60
2010-07-11 - 2010-07-17,71
2010-07-18 - 2010-07-24,72
2010-07-25 - 2010-07-31,57
2010-08-01 - 2010-08-07,46
2010-08-08 - 2010-08-14,78
2010-08-15 - 2010-08-21,46
2010-08-22 - 2010-08-28,45
2010-08-29 - 2010-09-04,44
2010-09-05 - 2010-09-11,42
2010-09-12 - 2010-09-18,40
2010-09-19 - 2010-09-25,43
2010-09-26 - 2010-10-02,68
2010-10-03 - 2010-10-09,57
2010-10-10 - 2010-10-16,40
2010-10-17 - 2010-10-23,48
2010-10-24 - 2010-10-30,48
2010-10-31 - 2010-11-06,56
2010-11-07 - 2010-11-13,67
2010-11-14 - 2010-11-20,45
2010-11-21 - 2010-11-27,45
2010-11-28 - 2010-12-04,52
2010-12-05 - 2010-12-11,55
2010-12-12 - 2010-12-18,47
2010-12-19 - 2010-12-25,0
2010-12-26 - 2011-01-01,0
2011-01-02 - 2011-01-08,48
2011-01-09 - 2011-01-15,65
2011-01-16 - 2011-01-22,95
2011-01-23 - 2011-01-29,55
2011-01-30 - 2011-02-05,92
2011-02-06 - 2011-02-12,95
2011-02-13 - 2011-02-19,68
2011-02-20 - 2011-02-26,66
2011-02-27 - 2011-03-05,69
2011-03-06 - 2011-03-12,73
2011-03-13 - 2011-03-19,67
2011-03-20 - 2011-03-26,78
2011-03-27 - 2011-04-02,100
2011-04-03 - 2011-04-09,67
2011-04-10 - 2011-04-16,64
2011-04-17 - 2011-04-23,48
2011-04-24 - 2011-04-30,63
2011-05-01 - 2011-05-07,85
2011-05-08 - 2011-05-14,70
2011-05-15 - 2011-05-21,63
2011-05-22 - 2011-05-28,59
2011-05-29 - 2011-06-04,34
2011-06-05 - 2011-06-11,81
2011-06-12 - 2011-06-18,42
2011-06-19 - 2011-06-25,55
2011-06-26 - 2011-07-02,46
2011-07-03 - 2011-07-09,67
2011-07-10 - 2011-07-16,35
2011-07-17 - 2011-07-23,44
2011-07-24 - 2011-07-30,65
2011-07-31 - 2011-08-06,52
2011-08-07 - 2011-08-13,64
2011-08-14 - 2011-08-20,49
2011-08-21 - 2011-08-27,45
2011-08-28 - 2011-09-03,84
2011-09-04 - 2011-09-10,39
2011-09-11 - 2011-09-17,73
2011-09-18 - 2011-09-24,75
2011-09-25 - 2011-10-01,58
2011-10-02 - 2011-10-08,46
2011-10-09 - 2011-10-15,58
2011-10-16 - 2011-10-22,57
2011-10-23 - 2011-10-29,59
2011-10-30 - 2011-11-05,48
2011-11-06 - 2011-11-12,50
2011-11-13 - 2011-11-19,76
2011-11-20 - 2011-11-26,47
2011-11-27 - 2011-12-03,40
2011-12-04 - 2011-12-10,37
2011-12-11 - 2011-12-17,48
2011-12-18 - 2011-12-24,31
2011-12-25 - 2011-12-31,0
2012-01-01 - 2012-01-07,57
2012-01-08 - 2012-01-14,57
2012-01-15 - 2012-01-21,77
2012-01-22 - 2012-01-28,59
2012-01-29 - 2012-02-04,77
2012-02-05 - 2012-02-11,76
2012-02-12 - 2012-02-18,46
2012-02-19 - 2012-02-25,61
2012-02-26 - 2012-03-03,48
2012-03-04 - 2012-03-10,64
2012-03-11 - 2012-03-17,56
2012-03-18 - 2012-03-24,45
2012-03-25 - 2012-03-31,62
2012-04-01 - 2012-04-07,51
2012-04-08 - 2012-04-14,84
2012-04-15 - 2012-04-21,41
2012-04-22 - 2012-04-28,67
2012-04-29 - 2012-05-05,64
2012-05-06 - 2012-05-12,38
2012-05-13 - 2012-05-19,42
2012-05-20 - 2012-05-26,75
2012-05-27 - 2012-06-02,65
2012-06-03 - 2012-06-09,46
2012-06-10 - 2012-06-16,81
2012-06-17 - 2012-06-23,64
2012-06-24 - 2012-06-30,64
2012-07-01 - 2012-07-07,68
2012-07-08 - 2012-07-14,60
2012-07-15 - 2012-07-21,54
2012-07-22 - 2012-07-28,47
2012-07-29 - 2012-08-04,62
2012-08-05 - 2012-08-11,100
2012-08-12 - 2012-08-18,67
2012-08-19 - 2012-08-25,65
2012-08-26 - 2012-09-01,49
2012-09-02 - 2012-09-08,40
2012-09-09 - 2012-09-15,67
2012-09-16 - 2012-09-22,57
2012-09-23 - 2012-09-29,44
2012-09-30 - 2012-10-06,61
2012-10-07 - 2012-10-13,41
2012-10-14 - 2012-10-20,51
2012-10-21 - 2012-10-27,54
2012-10-28 - 2012-11-03,32
2012-11-04 - 2012-11-10,53
2012-11-11 - 2012-11-17,54
2012-11-18 - 2012-11-24,46
2012-11-25 - 2012-12-01,46
2012-12-02 - 2012-12-08,41
2012-12-09 - 2012-12-15,52
2012-12-16 - 2012-12-22,37
2012-12-23 - 2012-12-29,0
2012-12-30 - 2013-01-05,0
2013-01-06 - 2013-01-12,60
2013-01-13 - 2013-01-19,49
2013-01-20 - 2013-01-26,47
2013-01-27 - 2013-02-02,77
2013-02-03 - 2013-02-09,78
2013-02-10 - 2013-02-16,80
2013-02-17 - 2013-02-23,73
2013-02-24 - 2013-03-02,63
2013-03-03 - 2013-03-09,100
2013-03-10 - 2013-03-16,60
2013-03-17 - 2013-03-23,73
2013-03-24 - 2013-03-30,56
2013-03-31 - 2013-04-06,56
2013-04-07 - 2013-04-13,70
2013-04-14 - 2013-04-20,71
2013-04-21 - 2013-04-27,46
2013-04-28 - 2013-05-04,76
2013-05-05 - 2013-05-11,46
2013-05-12 - 2013-05-18,85
2013-05-19 - 2013-05-25,50
2013-05-26 - 2013-06-01,68
2013-06-02 - 2013-06-08,41
2013-06-09 - 2013-06-15,45
2013-06-16 - 2013-06-22,52
2013-06-23 - 2013-06-29,63
2013-06-30 - 2013-07-06,47
2013-07-07 - 2013-07-13,48
2013-07-14 - 2013-07-20,67
2013-07-21 - 2013-07-27,54
2013-07-28 - 2013-08-03,63
2013-08-04 - 2013-08-10,60
2013-08-11 - 2013-08-17,63
2013-08-18 - 2013-08-24,57
2013-08-25 - 2013-08-31,49
2013-09-01 - 2013-09-07,85
2013-09-08 - 2013-09-14,89
2013-09-15 - 2013-09-21,48
2013-09-22 - 2013-09-28,83
2013-09-29 - 2013-10-05,51
2013-10-06 - 2013-10-12,76
2013-10-13 - 2013-10-19,61
2013-10-20 - 2013-10-26,69
2013-10-27 - 2013-11-02,91
2013-11-03 - 2013-11-09,53
2013-11-10 - 2013-11-16,74
2013-11-17 - 2013-11-23,49
2013-11-24 - 2013-11-30,31
2013-12-01 - 2013-12-07,56
2013-12-08 - 2013-12-14,78
2013-12-15 - 2013-12-21,67
2013-12-22 - 2013-12-28,45
2013-12-29 - 2014-01-04,66
