# Supplementary material for: Collective Attention and Stock Prices: Evidence from Google Trends Data on Standard and Poor's 100
Source: PLoS One. 2015 Aug 10;10(8):e0135311. doi: 10.1371/journal.pone.0135311 (PMC4530949; doi:10.1371/journal.pone.0135311)
Supplement: S1 File — (ZIP) [file pone.0135311.s001.zip › Google Trends Daten/Citigroup 2004-2013.csv]

Websuche-Interesse: "citigroup"
Vereinigte Staaten	2004
Interesse im Laufe der Zeit
Woche,"citigroup"
2004-01-04 - 2004-01-10,29
2004-01-11 - 2004-01-17,37
2004-01-18 - 2004-01-24,42
2004-01-25 - 2004-01-31,54
2004-02-01 - 2004-02-07,39
2004-02-08 - 2004-02-14,35
2004-02-15 - 2004-02-21,34
2004-02-22 - 2004-02-28,35
2004-02-29 - 2004-03-06,39
2004-03-07 - 2004-03-13,36
2004-03-14 - 2004-03-20,35
2004-03-21 - 2004-03-27,27
2004-03-28 - 2004-04-03,38
2004-04-04 - 2004-04-10,33
2004-04-11 - 2004-04-17,27
2004-04-18 - 2004-04-24,40
2004-04-25 - 2004-05-01,38
2004-05-02 - 2004-05-08,32
2004-05-09 - 2004-05-15,47
2004-05-16 - 2004-05-22,39
2004-05-23 - 2004-05-29,38
2004-05-30 - 2004-06-05,32
2004-06-06 - 2004-06-12,42
2004-06-13 - 2004-06-19,34
2004-06-20 - 2004-06-26,40
2004-06-27 - 2004-07-03,40
2004-07-04 - 2004-07-10,37
2004-07-11 - 2004-07-17,48
2004-07-18 - 2004-07-24,43
2004-07-25 - 2004-07-31,35
2004-08-01 - 2004-08-07,100
2004-08-08 - 2004-08-14,51
2004-08-15 - 2004-08-21,42
2004-08-22 - 2004-08-28,33
2004-08-29 - 2004-09-04,32
2004-09-05 - 2004-09-11,39
2004-09-12 - 2004-09-18,39
2004-09-19 - 2004-09-25,43
2004-09-26 - 2004-10-02,50
2004-10-03 - 2004-10-09,42
2004-10-10 - 2004-10-16,34
2004-10-17 - 2004-10-23,46
2004-10-24 - 2004-10-30,43
2004-10-31 - 2004-11-06,36
2004-11-07 - 2004-11-13,38
2004-11-14 - 2004-11-20,45
2004-11-21 - 2004-11-27,32
2004-11-28 - 2004-12-04,43
2004-12-05 - 2004-12-11,45
2004-12-12 - 2004-12-18,39
2004-12-19 - 2004-12-25,33
2004-12-26 - 2005-01-01,34
2005-01-02 - 2005-01-08,50
2005-01-09 - 2005-01-15,62
2005-01-16 - 2005-01-22,58
2005-01-23 - 2005-01-29,56
2005-01-30 - 2005-02-05,62
2005-02-06 - 2005-02-12,65
2005-02-13 - 2005-02-19,68
2005-02-20 - 2005-02-26,47
2005-02-27 - 2005-03-05,58
2005-03-06 - 2005-03-12,59
2005-03-13 - 2005-03-19,50
2005-03-20 - 2005-03-26,65
2005-03-27 - 2005-04-02,51
2005-04-03 - 2005-04-09,60
2005-04-10 - 2005-04-16,55
2005-04-17 - 2005-04-23,54
2005-04-24 - 2005-04-30,46
2005-05-01 - 2005-05-07,46
2005-05-08 - 2005-05-14,49
2005-05-15 - 2005-05-21,49
2005-05-22 - 2005-05-28,49
2005-05-29 - 2005-06-04,53
2005-06-05 - 2005-06-11,100
2005-06-12 - 2005-06-18,65
2005-06-19 - 2005-06-25,70
2005-06-26 - 2005-07-02,66
2005-07-03 - 2005-07-09,52
2005-07-10 - 2005-07-16,57
2005-07-17 - 2005-07-23,77
2005-07-24 - 2005-07-30,56
2005-07-31 - 2005-08-06,55
2005-08-07 - 2005-08-13,52
2005-08-14 - 2005-08-20,56
2005-08-21 - 2005-08-27,58
2005-08-28 - 2005-09-03,56
2005-09-04 - 2005-09-10,51
2005-09-11 - 2005-09-17,52
2005-09-18 - 2005-09-24,54
2005-09-25 - 2005-10-01,48
2005-10-02 - 2005-10-08,57
2005-10-09 - 2005-10-15,53
2005-10-16 - 2005-10-22,59
2005-10-23 - 2005-10-29,52
2005-10-30 - 2005-11-05,52
2005-11-06 - 2005-11-12,51
2005-11-13 - 2005-11-19,56
2005-11-20 - 2005-11-26,45
2005-11-27 - 2005-12-03,44
2005-12-04 - 2005-12-10,40
2005-12-11 - 2005-12-17,39
2005-12-18 - 2005-12-24,48
2005-12-25 - 2005-12-31,38
2006-01-01 - 2006-01-07,73
2006-01-08 - 2006-01-14,75
2006-01-15 - 2006-01-21,88
2006-01-22 - 2006-01-28,89
2006-01-29 - 2006-02-04,83
2006-02-05 - 2006-02-11,74
2006-02-12 - 2006-02-18,81
2006-02-19 - 2006-02-25,71
2006-02-26 - 2006-03-04,86
2006-03-05 - 2006-03-11,73
2006-03-12 - 2006-03-18,79
2006-03-19 - 2006-03-25,78
2006-03-26 - 2006-04-01,79
2006-04-02 - 2006-04-08,100
2006-04-09 - 2006-04-15,82
2006-04-16 - 2006-04-22,72
2006-04-23 - 2006-04-29,89
2006-04-30 - 2006-05-06,63
2006-05-07 - 2006-05-13,73
2006-05-14 - 2006-05-20,74
2006-05-21 - 2006-05-27,68
2006-05-28 - 2006-06-03,74
2006-06-04 - 2006-06-10,80
2006-06-11 - 2006-06-17,73
2006-06-18 - 2006-06-24,86
2006-06-25 - 2006-07-01,75
2006-07-02 - 2006-07-08,60
2006-07-09 - 2006-07-15,76
2006-07-16 - 2006-07-22,85
2006-07-23 - 2006-07-29,75
2006-07-30 - 2006-08-05,81
2006-08-06 - 2006-08-12,66
2006-08-13 - 2006-08-19,77
2006-08-20 - 2006-08-26,67
2006-08-27 - 2006-09-02,73
2006-09-03 - 2006-09-09,70
2006-09-10 - 2006-09-16,77
2006-09-17 - 2006-09-23,74
2006-09-24 - 2006-09-30,81
2006-10-01 - 2006-10-07,81
2006-10-08 - 2006-10-14,81
2006-10-15 - 2006-10-21,71
2006-10-22 - 2006-10-28,93
2006-10-29 - 2006-11-04,72
2006-11-05 - 2006-11-11,66
2006-11-12 - 2006-11-18,70
2006-11-19 - 2006-11-25,70
2006-11-26 - 2006-12-02,71
2006-12-03 - 2006-12-09,99
2006-12-10 - 2006-12-16,83
2006-12-17 - 2006-12-23,62
2006-12-24 - 2006-12-30,52
2006-12-31 - 2007-01-06,72
2007-01-07 - 2007-01-13,40
2007-01-14 - 2007-01-20,47
2007-01-21 - 2007-01-27,56
2007-01-28 - 2007-02-03,56
2007-02-04 - 2007-02-10,50
2007-02-11 - 2007-02-17,48
2007-02-18 - 2007-02-24,39
2007-02-25 - 2007-03-03,46
2007-03-04 - 2007-03-10,52
2007-03-11 - 2007-03-17,54
2007-03-18 - 2007-03-24,47
2007-03-25 - 2007-03-31,60
2007-04-01 - 2007-04-07,39
2007-04-08 - 2007-04-14,100
2007-04-15 - 2007-04-21,47
2007-04-22 - 2007-04-28,37
2007-04-29 - 2007-05-05,38
2007-05-06 - 2007-05-12,42
2007-05-13 - 2007-05-19,41
2007-05-20 - 2007-05-26,43
2007-05-27 - 2007-06-02,33
2007-06-03 - 2007-06-09,36
2007-06-10 - 2007-06-16,36
2007-06-17 - 2007-06-23,36
2007-06-24 - 2007-06-30,43
2007-07-01 - 2007-07-07,33
2007-07-08 - 2007-07-14,39
2007-07-15 - 2007-07-21,37
2007-07-22 - 2007-07-28,39
2007-07-29 - 2007-08-04,37
2007-08-05 - 2007-08-11,43
2007-08-12 - 2007-08-18,38
2007-08-19 - 2007-08-25,36
2007-08-26 - 2007-09-01,35
2007-09-02 - 2007-09-08,34
2007-09-09 - 2007-09-15,38
2007-09-16 - 2007-09-22,33
2007-09-23 - 2007-09-29,40
2007-09-30 - 2007-10-06,43
2007-10-07 - 2007-10-13,43
2007-10-14 - 2007-10-20,45
2007-10-21 - 2007-10-27,35
2007-10-28 - 2007-11-03,51
2007-11-04 - 2007-11-10,87
2007-11-11 - 2007-11-17,53
2007-11-18 - 2007-11-24,40
2007-11-25 - 2007-12-01,72
2007-12-02 - 2007-12-08,45
2007-12-09 - 2007-12-15,54
2007-12-16 - 2007-12-22,36
2007-12-23 - 2007-12-29,36
2007-12-30 - 2008-01-05,41
2008-01-06 - 2008-01-12,28
2008-01-13 - 2008-01-19,51
2008-01-20 - 2008-01-26,31
2008-01-27 - 2008-02-02,23
2008-02-03 - 2008-02-09,19
2008-02-10 - 2008-02-16,21
2008-02-17 - 2008-02-23,19
2008-02-24 - 2008-03-01,21
2008-03-02 - 2008-03-08,27
2008-03-09 - 2008-03-15,24
2008-03-16 - 2008-03-22,28
2008-03-23 - 2008-03-29,23
2008-03-30 - 2008-04-05,25
2008-04-06 - 2008-04-12,23
2008-04-13 - 2008-04-19,31
2008-04-20 - 2008-04-26,24
2008-04-27 - 2008-05-03,21
2008-05-04 - 2008-05-10,22
2008-05-11 - 2008-05-17,20
2008-05-18 - 2008-05-24,17
2008-05-25 - 2008-05-31,16
2008-06-01 - 2008-06-07,16
2008-06-08 - 2008-06-14,17
2008-06-15 - 2008-06-21,17
2008-06-22 - 2008-06-28,28
2008-06-29 - 2008-07-05,18
2008-07-06 - 2008-07-12,20
2008-07-13 - 2008-07-19,22
2008-07-20 - 2008-07-26,20
2008-07-27 - 2008-08-02,17
2008-08-03 - 2008-08-09,20
2008-08-10 - 2008-08-16,14
2008-08-17 - 2008-08-23,14
2008-08-24 - 2008-08-30,15
2008-08-31 - 2008-09-06,14
2008-09-07 - 2008-09-13,18
2008-09-14 - 2008-09-20,33
2008-09-21 - 2008-09-27,28
2008-09-28 - 2008-10-04,88
2008-10-05 - 2008-10-11,38
2008-10-12 - 2008-10-18,28
2008-10-19 - 2008-10-25,21
2008-10-26 - 2008-11-01,23
2008-11-02 - 2008-11-08,17
2008-11-09 - 2008-11-15,32
2008-11-16 - 2008-11-22,93
2008-11-23 - 2008-11-29,100
2008-11-30 - 2008-12-06,40
2008-12-07 - 2008-12-13,25
2008-12-14 - 2008-12-20,18
2008-12-21 - 2008-12-27,17
2008-12-28 - 2009-01-03,16
2009-01-04 - 2009-01-10,40
2009-01-11 - 2009-01-17,78
2009-01-18 - 2009-01-24,46
2009-01-25 - 2009-01-31,64
2009-02-01 - 2009-02-07,42
2009-02-08 - 2009-02-14,35
2009-02-15 - 2009-02-21,38
2009-02-22 - 2009-02-28,73
2009-03-01 - 2009-03-07,77
2009-03-08 - 2009-03-14,100
2009-03-15 - 2009-03-21,92
2009-03-22 - 2009-03-28,69
2009-03-29 - 2009-04-04,50
2009-04-05 - 2009-04-11,49
2009-04-12 - 2009-04-18,85
2009-04-19 - 2009-04-25,50
2009-04-26 - 2009-05-02,42
2009-05-03 - 2009-05-09,45
2009-05-10 - 2009-05-16,41
2009-05-17 - 2009-05-23,30
2009-05-24 - 2009-05-30,33
2009-05-31 - 2009-06-06,44
2009-06-07 - 2009-06-13,37
2009-06-14 - 2009-06-20,32
2009-06-21 - 2009-06-27,34
2009-06-28 - 2009-07-04,34
2009-07-05 - 2009-07-11,31
2009-07-12 - 2009-07-18,47
2009-07-19 - 2009-07-25,37
2009-07-26 - 2009-08-01,42
2009-08-02 - 2009-08-08,38
2009-08-09 - 2009-08-15,39
2009-08-16 - 2009-08-22,35
2009-08-23 - 2009-08-29,43
2009-08-30 - 2009-09-05,36
2009-09-06 - 2009-09-12,34
2009-09-13 - 2009-09-19,40
2009-09-20 - 2009-09-26,33
2009-09-27 - 2009-10-03,33
2009-10-04 - 2009-10-10,34
2009-10-11 - 2009-10-17,37
2009-10-18 - 2009-10-24,32
2009-10-25 - 2009-10-31,29
2009-11-01 - 2009-11-07,42
2009-11-08 - 2009-11-14,28
2009-11-15 - 2009-11-21,24
2009-11-22 - 2009-11-28,20
2009-11-29 - 2009-12-05,22
2009-12-06 - 2009-12-12,28
2009-12-13 - 2009-12-19,42
2009-12-20 - 2009-12-26,27
2009-12-27 - 2010-01-02,21
2010-01-03 - 2010-01-09,71
2010-01-10 - 2010-01-16,68
2010-01-17 - 2010-01-23,74
2010-01-24 - 2010-01-30,67
2010-01-31 - 2010-02-06,64
2010-02-07 - 2010-02-13,54
2010-02-14 - 2010-02-20,55
2010-02-21 - 2010-02-27,64
2010-02-28 - 2010-03-06,57
2010-03-07 - 2010-03-13,83
2010-03-14 - 2010-03-20,70
2010-03-21 - 2010-03-27,74
2010-03-28 - 2010-04-03,78
2010-04-04 - 2010-04-10,80
2010-04-11 - 2010-04-17,92
2010-04-18 - 2010-04-24,100
2010-04-25 - 2010-05-01,78
2010-05-02 - 2010-05-08,79
2010-05-09 - 2010-05-15,58
2010-05-16 - 2010-05-22,65
2010-05-23 - 2010-05-29,58
2010-05-30 - 2010-06-05,64
2010-06-06 - 2010-06-12,67
2010-06-13 - 2010-06-19,55
2010-06-20 - 2010-06-26,53
2010-06-27 - 2010-07-03,57
2010-07-04 - 2010-07-10,48
2010-07-11 - 2010-07-17,69
2010-07-18 - 2010-07-24,48
2010-07-25 - 2010-07-31,53
2010-08-01 - 2010-08-07,47
2010-08-08 - 2010-08-14,45
2010-08-15 - 2010-08-21,44
2010-08-22 - 2010-08-28,36
2010-08-29 - 2010-09-04,50
2010-09-05 - 2010-09-11,42
2010-09-12 - 2010-09-18,48
2010-09-19 - 2010-09-25,51
2010-09-26 - 2010-10-02,51
2010-10-03 - 2010-10-09,60
2010-10-10 - 2010-10-16,55
2010-10-17 - 2010-10-23,62
2010-10-24 - 2010-10-30,49
2010-10-31 - 2010-11-06,50
2010-11-07 - 2010-11-13,52
2010-11-14 - 2010-11-20,47
2010-11-21 - 2010-11-27,30
2010-11-28 - 2010-12-04,45
2010-12-05 - 2010-12-11,60
2010-12-12 - 2010-12-18,48
2010-12-19 - 2010-12-25,44
2010-12-26 - 2011-01-01,40
2011-01-02 - 2011-01-08,67
2011-01-09 - 2011-01-15,60
2011-01-16 - 2011-01-22,91
2011-01-23 - 2011-01-29,68
2011-01-30 - 2011-02-05,56
2011-02-06 - 2011-02-12,58
2011-02-13 - 2011-02-19,56
2011-02-20 - 2011-02-26,50
2011-02-27 - 2011-03-05,56
2011-03-06 - 2011-03-12,50
2011-03-13 - 2011-03-19,43
2011-03-20 - 2011-03-26,65
2011-03-27 - 2011-04-02,49
2011-04-03 - 2011-04-09,52
2011-04-10 - 2011-04-16,50
2011-04-17 - 2011-04-23,50
2011-04-24 - 2011-04-30,48
2011-05-01 - 2011-05-07,55
2011-05-08 - 2011-05-14,100
2011-05-15 - 2011-05-21,57
2011-05-22 - 2011-05-28,50
2011-05-29 - 2011-06-04,46
2011-06-05 - 2011-06-11,55
2011-06-12 - 2011-06-18,50
2011-06-19 - 2011-06-25,43
2011-06-26 - 2011-07-02,55
2011-07-03 - 2011-07-09,39
2011-07-10 - 2011-07-16,48
2011-07-17 - 2011-07-23,46
2011-07-24 - 2011-07-30,41
2011-07-31 - 2011-08-06,42
2011-08-07 - 2011-08-13,55
2011-08-14 - 2011-08-20,39
2011-08-21 - 2011-08-27,42
2011-08-28 - 2011-09-03,33
2011-09-04 - 2011-09-10,41
2011-09-11 - 2011-09-17,38
2011-09-18 - 2011-09-24,40
2011-09-25 - 2011-10-01,38
2011-10-02 - 2011-10-08,42
2011-10-09 - 2011-10-15,38
2011-10-16 - 2011-10-22,55
2011-10-23 - 2011-10-29,41
2011-10-30 - 2011-11-05,36
2011-11-06 - 2011-11-12,33
2011-11-13 - 2011-11-19,34
2011-11-20 - 2011-11-26,26
2011-11-27 - 2011-12-03,43
2011-12-04 - 2011-12-10,40
2011-12-11 - 2011-12-17,30
2011-12-18 - 2011-12-24,27
2011-12-25 - 2011-12-31,24
2012-01-01 - 2012-01-07,44
2012-01-08 - 2012-01-14,53
2012-01-15 - 2012-01-21,59
2012-01-22 - 2012-01-28,53
2012-01-29 - 2012-02-04,52
2012-02-05 - 2012-02-11,54
2012-02-12 - 2012-02-18,53
2012-02-19 - 2012-02-25,54
2012-02-26 - 2012-03-03,58
2012-03-04 - 2012-03-10,51
2012-03-11 - 2012-03-17,61
2012-03-18 - 2012-03-24,51
2012-03-25 - 2012-03-31,50
2012-04-01 - 2012-04-07,45
2012-04-08 - 2012-04-14,50
2012-04-15 - 2012-04-21,64
2012-04-22 - 2012-04-28,47
2012-04-29 - 2012-05-05,43
2012-05-06 - 2012-05-12,45
2012-05-13 - 2012-05-19,49
2012-05-20 - 2012-05-26,43
2012-05-27 - 2012-06-02,40
2012-06-03 - 2012-06-09,51
2012-06-10 - 2012-06-16,43
2012-06-17 - 2012-06-23,50
2012-06-24 - 2012-06-30,45
2012-07-01 - 2012-07-07,36
2012-07-08 - 2012-07-14,45
2012-07-15 - 2012-07-21,51
2012-07-22 - 2012-07-28,48
2012-07-29 - 2012-08-04,38
2012-08-05 - 2012-08-11,38
2012-08-12 - 2012-08-18,42
2012-08-19 - 2012-08-25,42
2012-08-26 - 2012-09-01,38
2012-09-02 - 2012-09-08,39
2012-09-09 - 2012-09-15,49
2012-09-16 - 2012-09-22,42
2012-09-23 - 2012-09-29,36
2012-09-30 - 2012-10-06,41
2012-10-07 - 2012-10-13,41
2012-10-14 - 2012-10-20,100
2012-10-21 - 2012-10-27,49
2012-10-28 - 2012-11-03,43
2012-11-04 - 2012-11-10,40
2012-11-11 - 2012-11-17,42
2012-11-18 - 2012-11-24,30
2012-11-25 - 2012-12-01,43
2012-12-02 - 2012-12-08,80
2012-12-09 - 2012-12-15,41
2012-12-16 - 2012-12-22,39
2012-12-23 - 2012-12-29,29
2012-12-30 - 2013-01-05,40
2013-01-06 - 2013-01-12,94
2013-01-13 - 2013-01-19,100
2013-01-20 - 2013-01-26,89
2013-01-27 - 2013-02-02,87
2013-02-03 - 2013-02-09,75
2013-02-10 - 2013-02-16,75
2013-02-17 - 2013-02-23,71
2013-02-24 - 2013-03-02,79
2013-03-03 - 2013-03-09,93
2013-03-10 - 2013-03-16,85
2013-03-17 - 2013-03-23,82
2013-03-24 - 2013-03-30,68
2013-03-31 - 2013-04-06,73
2013-04-07 - 2013-04-13,87
2013-04-14 - 2013-04-20,87
2013-04-21 - 2013-04-27,67
2013-04-28 - 2013-05-04,69
2013-05-05 - 2013-05-11,72
2013-05-12 - 2013-05-18,75
2013-05-19 - 2013-05-25,75
2013-05-26 - 2013-06-01,77
2013-06-02 - 2013-06-08,64
2013-06-09 - 2013-06-15,66
2013-06-16 - 2013-06-22,73
2013-06-23 - 2013-06-29,68
2013-06-30 - 2013-07-06,60
2013-07-07 - 2013-07-13,76
2013-07-14 - 2013-07-20,94
2013-07-21 - 2013-07-27,68
2013-07-28 - 2013-08-03,74
2013-08-04 - 2013-08-10,68
2013-08-11 - 2013-08-17,62
2013-08-18 - 2013-08-24,68
2013-08-25 - 2013-08-31,61
2013-09-01 - 2013-09-07,62
2013-09-08 - 2013-09-14,64
2013-09-15 - 2013-09-21,74
2013-09-22 - 2013-09-28,72
2013-09-29 - 2013-10-05,74
2013-10-06 - 2013-10-12,73
2013-10-13 - 2013-10-19,74
2013-10-20 - 2013-10-26,69
2013-10-27 - 2013-11-02,64
2013-11-03 - 2013-11-09,70
2013-11-10 - 2013-11-16,67
2013-11-17 - 2013-11-23,63
2013-11-24 - 2013-11-30,54
2013-12-01 - 2013-12-07,63
2013-12-08 - 2013-12-14,61
2013-12-15 - 2013-12-21,63
2013-12-22 - 2013-12-28,43
2013-12-29 - 2014-01-04,53
