# Supplementary material for: Collective Attention and Stock Prices: Evidence from Google Trends Data on Standard and Poor's 100
Source: PLoS One. 2015 Aug 10;10(8):e0135311. doi: 10.1371/journal.pone.0135311 (PMC4530949; doi:10.1371/journal.pone.0135311)
Supplement: S1 File — (ZIP) [file pone.0135311.s001.zip › Google Trends Daten/Colgate-Palmolive 2004-2013.csv]

Websuche-Interesse: "colgate-palmolive"
Vereinigte Staaten	2008
na-m
Interesse im Laufe der Zeit
Woche,"colgate-palmolive"
2008-01-06 - 2008-01-12,0
2008-01-13 - 2008-01-19,96
2008-01-20 - 2008-01-26,0
2008-01-27 - 2008-02-02,0
2008-02-03 - 2008-02-09,0
2008-02-10 - 2008-02-16,0
2008-02-17 - 2008-02-23,0
2008-02-24 - 2008-03-01,93
2008-03-02 - 2008-03-08,79
2008-03-09 - 2008-03-15,79
2008-03-16 - 2008-03-22,79
2008-03-23 - 2008-03-29,79
2008-03-30 - 2008-04-05,77
2008-04-06 - 2008-04-12,77
2008-04-13 - 2008-04-19,77
2008-04-20 - 2008-04-26,80
2008-04-27 - 2008-05-03,83
2008-05-04 - 2008-05-10,83
2008-05-11 - 2008-05-17,83
2008-05-18 - 2008-05-24,84
2008-05-25 - 2008-05-31,84
2008-06-01 - 2008-06-07,87
2008-06-08 - 2008-06-14,90
2008-06-15 - 2008-06-21,93
2008-06-22 - 2008-06-28,95
2008-06-29 - 2008-07-05,98
2008-07-06 - 2008-07-12,0
2008-07-13 - 2008-07-19,0
2008-07-20 - 2008-07-26,0
2008-07-27 - 2008-08-02,0
2008-08-03 - 2008-08-09,0
2008-08-10 - 2008-08-16,0
2008-08-17 - 2008-08-23,0
2008-08-24 - 2008-08-30,0
2008-08-31 - 2008-09-06,0
2008-09-07 - 2008-09-13,0
2008-09-14 - 2008-09-20,0
2008-09-21 - 2008-09-27,0
2008-09-28 - 2008-10-04,0
2008-10-05 - 2008-10-11,0
2008-10-12 - 2008-10-18,0
2008-10-19 - 2008-10-25,0
2008-10-26 - 2008-11-01,100
2008-11-02 - 2008-11-08,75
2008-11-09 - 2008-11-15,75
2008-11-16 - 2008-11-22,68
2008-11-23 - 2008-11-29,0
2008-11-30 - 2008-12-06,0
2008-12-07 - 2008-12-13,0
2008-12-14 - 2008-12-20,0
2008-12-21 - 2008-12-27,0
2008-12-28 - 2009-01-03,0
2010-01-03 - 2010-01-09,0
2010-01-10 - 2010-01-16,0
2010-01-17 - 2010-01-23,0
2010-01-24 - 2010-01-30,73
2010-01-31 - 2010-02-06,87
2010-02-07 - 2010-02-13,100
2010-02-14 - 2010-02-20,72
2010-02-21 - 2010-02-27,72
2010-02-28 - 2010-03-06,0
2010-03-07 - 2010-03-13,0
2010-03-14 - 2010-03-20,0
2010-03-21 - 2010-03-27,0
2010-03-28 - 2010-04-03,0
2010-04-04 - 2010-04-10,0
2010-04-11 - 2010-04-17,0
2010-04-18 - 2010-04-24,0
2010-04-25 - 2010-05-01,94
2010-05-02 - 2010-05-08,0
2010-05-09 - 2010-05-15,0
2010-05-16 - 2010-05-22,0
2010-05-23 - 2010-05-29,0
2010-05-30 - 2010-06-05,0
2010-06-06 - 2010-06-12,0
2010-06-13 - 2010-06-19,0
2010-06-20 - 2010-06-26,0
2010-06-27 - 2010-07-03,0
2010-07-04 - 2010-07-10,0
2010-07-11 - 2010-07-17,0
2010-07-18 - 2010-07-24,0
2010-07-25 - 2010-07-31,68
2010-08-01 - 2010-08-07,68
2010-08-08 - 2010-08-14,68
2010-08-15 - 2010-08-21,60
2010-08-22 - 2010-08-28,60
2010-08-29 - 2010-09-04,60
2010-09-05 - 2010-09-11,60
2010-09-12 - 2010-09-18,0
2010-09-19 - 2010-09-25,0
2010-09-26 - 2010-10-02,0
2010-10-03 - 2010-10-09,0
2010-10-10 - 2010-10-16,0
2010-10-17 - 2010-10-23,67
2010-10-24 - 2010-10-30,65
2010-10-31 - 2010-11-06,65
2010-11-07 - 2010-11-13,60
2010-11-14 - 2010-11-20,60
2010-11-21 - 2010-11-27,60
2010-11-28 - 2010-12-04,60
2010-12-05 - 2010-12-11,60
2010-12-12 - 2010-12-18,60
2010-12-19 - 2010-12-25,0
2010-12-26 - 2011-01-01,0
2011-01-02 - 2011-01-08,0
2011-01-09 - 2011-01-15,0
2011-01-16 - 2011-01-22,94
2011-01-23 - 2011-01-29,84
2011-01-30 - 2011-02-05,84
2011-02-06 - 2011-02-12,84
2011-02-13 - 2011-02-19,88
2011-02-20 - 2011-02-26,93
2011-02-27 - 2011-03-05,97
2011-03-06 - 2011-03-12,84
2011-03-13 - 2011-03-19,74
2011-03-20 - 2011-03-26,90
2011-03-27 - 2011-04-02,70
2011-04-03 - 2011-04-09,70
2011-04-10 - 2011-04-16,70
2011-04-17 - 2011-04-23,80
2011-04-24 - 2011-04-30,90
2011-05-01 - 2011-05-07,91
2011-05-08 - 2011-05-14,92
2011-05-15 - 2011-05-21,77
2011-05-22 - 2011-05-28,100
2011-05-29 - 2011-06-04,0
2011-06-05 - 2011-06-11,0
2011-06-12 - 2011-06-18,0
2011-06-19 - 2011-06-25,0
2011-06-26 - 2011-07-02,0
2011-07-03 - 2011-07-09,0
2011-07-10 - 2011-07-16,0
2011-07-17 - 2011-07-23,83
2011-07-24 - 2011-07-30,67
2011-07-31 - 2011-08-06,67
2011-08-07 - 2011-08-13,67
2011-08-14 - 2011-08-20,69
2011-08-21 - 2011-08-27,71
2011-08-28 - 2011-09-03,73
2011-09-04 - 2011-09-10,75
2011-09-11 - 2011-09-17,77
2011-09-18 - 2011-09-24,61
2011-09-25 - 2011-10-01,61
2011-10-02 - 2011-10-08,61
2011-10-09 - 2011-10-15,61
2011-10-16 - 2011-10-22,69
2011-10-23 - 2011-10-29,67
2011-10-30 - 2011-11-05,67
2011-11-06 - 2011-11-12,67
2011-11-13 - 2011-11-19,67
2011-11-20 - 2011-11-26,59
2011-11-27 - 2011-12-03,59
2011-12-04 - 2011-12-10,81
2011-12-11 - 2011-12-17,0
2011-12-18 - 2011-12-24,0
2011-12-25 - 2011-12-31,0
2012-01-01 - 2012-01-07,0
2012-01-08 - 2012-01-14,53
2012-01-15 - 2012-01-21,68
2012-01-22 - 2012-01-28,83
2012-01-29 - 2012-02-04,53
2012-02-05 - 2012-02-11,57
2012-02-12 - 2012-02-18,52
2012-02-19 - 2012-02-25,52
2012-02-26 - 2012-03-03,55
2012-03-04 - 2012-03-10,58
2012-03-11 - 2012-03-17,61
2012-03-18 - 2012-03-24,64
2012-03-25 - 2012-03-31,58
2012-04-01 - 2012-04-07,58
2012-04-08 - 2012-04-14,58
2012-04-15 - 2012-04-21,58
2012-04-22 - 2012-04-28,57
2012-04-29 - 2012-05-05,57
2012-05-06 - 2012-05-12,61
2012-05-13 - 2012-05-19,65
2012-05-20 - 2012-05-26,69
2012-05-27 - 2012-06-02,61
2012-06-03 - 2012-06-09,54
2012-06-10 - 2012-06-16,53
2012-06-17 - 2012-06-23,53
2012-06-24 - 2012-06-30,53
2012-07-01 - 2012-07-07,53
2012-07-08 - 2012-07-14,53
2012-07-15 - 2012-07-21,53
2012-07-22 - 2012-07-28,74
2012-07-29 - 2012-08-04,52
2012-08-05 - 2012-08-11,52
2012-08-12 - 2012-08-18,52
2012-08-19 - 2012-08-25,50
2012-08-26 - 2012-09-01,50
2012-09-02 - 2012-09-08,50
2012-09-09 - 2012-09-15,50
2012-09-16 - 2012-09-22,0
2012-09-23 - 2012-09-29,0
2012-09-30 - 2012-10-06,0
2012-10-07 - 2012-10-13,0
2012-10-14 - 2012-10-20,0
2012-10-21 - 2012-10-27,100
2012-10-28 - 2012-11-03,47
2012-11-04 - 2012-11-10,47
2012-11-11 - 2012-11-17,46
2012-11-18 - 2012-11-24,46
2012-11-25 - 2012-12-01,46
2012-12-02 - 2012-12-08,46
2012-12-09 - 2012-12-15,0
2012-12-16 - 2012-12-22,0
2012-12-23 - 2012-12-29,0
2012-12-30 - 2013-01-05,0
