# Supplementary material for: Collective Attention and Stock Prices: Evidence from Google Trends Data on Standard and Poor's 100
Source: PLoS One. 2015 Aug 10;10(8):e0135311. doi: 10.1371/journal.pone.0135311 (PMC4530949; doi:10.1371/journal.pone.0135311)
Supplement: S1 File — (ZIP) [file pone.0135311.s001.zip › Google Trends Daten/ConocoPhillips 2004-2013.csv]

Websuche-Interesse: "conocophillips"
Vereinigte Staaten	2004
Interesse im Laufe der Zeit
Woche,"conocophillips"
2004-01-04 - 2004-01-10,0
2004-01-11 - 2004-01-17,0
2004-01-18 - 2004-01-24,87
2004-01-25 - 2004-01-31,69
2004-02-01 - 2004-02-07,0
2004-02-08 - 2004-02-14,0
2004-02-15 - 2004-02-21,0
2004-02-22 - 2004-02-28,0
2004-02-29 - 2004-03-06,0
2004-03-07 - 2004-03-13,0
2004-03-14 - 2004-03-20,0
2004-03-21 - 2004-03-27,0
2004-03-28 - 2004-04-03,0
2004-04-04 - 2004-04-10,0
2004-04-11 - 2004-04-17,0
2004-04-18 - 2004-04-24,0
2004-04-25 - 2004-05-01,65
2004-05-02 - 2004-05-08,65
2004-05-09 - 2004-05-15,65
2004-05-16 - 2004-05-22,66
2004-05-23 - 2004-05-29,66
2004-05-30 - 2004-06-05,66
2004-06-06 - 2004-06-12,75
2004-06-13 - 2004-06-19,0
2004-06-20 - 2004-06-26,0
2004-06-27 - 2004-07-03,0
2004-07-04 - 2004-07-10,0
2004-07-11 - 2004-07-17,0
2004-07-18 - 2004-07-24,0
2004-07-25 - 2004-07-31,0
2004-08-01 - 2004-08-07,78
2004-08-08 - 2004-08-14,89
2004-08-15 - 2004-08-21,100
2004-08-22 - 2004-08-28,58
2004-08-29 - 2004-09-04,62
2004-09-05 - 2004-09-11,65
2004-09-12 - 2004-09-18,68
2004-09-19 - 2004-09-25,57
2004-09-26 - 2004-10-02,52
2004-10-03 - 2004-10-09,58
2004-10-10 - 2004-10-16,0
2004-10-17 - 2004-10-23,0
2004-10-24 - 2004-10-30,0
2004-10-31 - 2004-11-06,0
2004-11-07 - 2004-11-13,0
2004-11-14 - 2004-11-20,63
2004-11-21 - 2004-11-27,52
2004-11-28 - 2004-12-04,52
2004-12-05 - 2004-12-11,53
2004-12-12 - 2004-12-18,54
2004-12-19 - 2004-12-25,0
2004-12-26 - 2005-01-01,0
2005-01-02 - 2005-01-08,50
2005-01-09 - 2005-01-15,85
2005-01-16 - 2005-01-22,66
2005-01-23 - 2005-01-29,66
2005-01-30 - 2005-02-05,75
2005-02-06 - 2005-02-12,59
2005-02-13 - 2005-02-19,69
2005-02-20 - 2005-02-26,61
2005-02-27 - 2005-03-05,40
2005-03-06 - 2005-03-12,69
2005-03-13 - 2005-03-19,54
2005-03-20 - 2005-03-26,56
2005-03-27 - 2005-04-02,47
2005-04-03 - 2005-04-09,54
2005-04-10 - 2005-04-16,61
2005-04-17 - 2005-04-23,68
2005-04-24 - 2005-04-30,43
2005-05-01 - 2005-05-07,36
2005-05-08 - 2005-05-14,40
2005-05-15 - 2005-05-21,41
2005-05-22 - 2005-05-28,41
2005-05-29 - 2005-06-04,52
2005-06-05 - 2005-06-11,38
2005-06-12 - 2005-06-18,46
2005-06-19 - 2005-06-25,71
2005-06-26 - 2005-07-02,43
2005-07-03 - 2005-07-09,62
2005-07-10 - 2005-07-16,60
2005-07-17 - 2005-07-23,71
2005-07-24 - 2005-07-30,62
2005-07-31 - 2005-08-06,100
2005-08-07 - 2005-08-13,50
2005-08-14 - 2005-08-20,39
2005-08-21 - 2005-08-27,54
2005-08-28 - 2005-09-03,62
2005-09-04 - 2005-09-10,54
2005-09-11 - 2005-09-17,39
2005-09-18 - 2005-09-24,51
2005-09-25 - 2005-10-01,70
2005-10-02 - 2005-10-08,56
2005-10-09 - 2005-10-15,41
2005-10-16 - 2005-10-22,89
2005-10-23 - 2005-10-29,68
2005-10-30 - 2005-11-05,46
2005-11-06 - 2005-11-12,61
2005-11-13 - 2005-11-19,50
2005-11-20 - 2005-11-26,37
2005-11-27 - 2005-12-03,42
2005-12-04 - 2005-12-10,31
2005-12-11 - 2005-12-17,85
2005-12-18 - 2005-12-24,39
2005-12-25 - 2005-12-31,0
2006-01-01 - 2006-01-07,51
2006-01-08 - 2006-01-14,52
2006-01-15 - 2006-01-21,75
2006-01-22 - 2006-01-28,87
2006-01-29 - 2006-02-04,47
2006-02-05 - 2006-02-11,32
2006-02-12 - 2006-02-18,73
2006-02-19 - 2006-02-25,75
2006-02-26 - 2006-03-04,52
2006-03-05 - 2006-03-11,49
2006-03-12 - 2006-03-18,50
2006-03-19 - 2006-03-25,60
2006-03-26 - 2006-04-01,66
2006-04-02 - 2006-04-08,79
2006-04-09 - 2006-04-15,94
2006-04-16 - 2006-04-22,59
2006-04-23 - 2006-04-29,79
2006-04-30 - 2006-05-06,84
2006-05-07 - 2006-05-13,59
2006-05-14 - 2006-05-20,92
2006-05-21 - 2006-05-27,67
2006-05-28 - 2006-06-03,73
2006-06-04 - 2006-06-10,64
2006-06-11 - 2006-06-17,72
2006-06-18 - 2006-06-24,45
2006-06-25 - 2006-07-01,85
2006-07-02 - 2006-07-08,42
2006-07-09 - 2006-07-15,76
2006-07-16 - 2006-07-22,54
2006-07-23 - 2006-07-29,90
2006-07-30 - 2006-08-05,100
2006-08-06 - 2006-08-12,78
2006-08-13 - 2006-08-19,75
2006-08-20 - 2006-08-26,59
2006-08-27 - 2006-09-02,53
2006-09-03 - 2006-09-09,71
2006-09-10 - 2006-09-16,43
2006-09-17 - 2006-09-23,60
2006-09-24 - 2006-09-30,76
2006-10-01 - 2006-10-07,57
2006-10-08 - 2006-10-14,65
2006-10-15 - 2006-10-21,87
2006-10-22 - 2006-10-28,73
2006-10-29 - 2006-11-04,53
2006-11-05 - 2006-11-11,63
2006-11-12 - 2006-11-18,58
2006-11-19 - 2006-11-25,27
2006-11-26 - 2006-12-02,67
2006-12-03 - 2006-12-09,73
2006-12-10 - 2006-12-16,54
2006-12-17 - 2006-12-23,52
2006-12-24 - 2006-12-30,42
2006-12-31 - 2007-01-06,52
2007-01-07 - 2007-01-13,86
2007-01-14 - 2007-01-20,75
2007-01-21 - 2007-01-27,74
2007-01-28 - 2007-02-03,66
2007-02-04 - 2007-02-10,82
2007-02-11 - 2007-02-17,69
2007-02-18 - 2007-02-24,65
2007-02-25 - 2007-03-03,64
2007-03-04 - 2007-03-10,72
2007-03-11 - 2007-03-17,58
2007-03-18 - 2007-03-24,64
2007-03-25 - 2007-03-31,67
2007-04-01 - 2007-04-07,54
2007-04-08 - 2007-04-14,85
2007-04-15 - 2007-04-21,73
2007-04-22 - 2007-04-28,72
2007-04-29 - 2007-05-05,71
2007-05-06 - 2007-05-12,77
2007-05-13 - 2007-05-19,89
2007-05-20 - 2007-05-26,53
2007-05-27 - 2007-06-02,72
2007-06-03 - 2007-06-09,73
2007-06-10 - 2007-06-16,72
2007-06-17 - 2007-06-23,58
2007-06-24 - 2007-06-30,72
2007-07-01 - 2007-07-07,53
2007-07-08 - 2007-07-14,71
2007-07-15 - 2007-07-21,81
2007-07-22 - 2007-07-28,79
2007-07-29 - 2007-08-04,100
2007-08-05 - 2007-08-11,78
2007-08-12 - 2007-08-18,74
2007-08-19 - 2007-08-25,51
2007-08-26 - 2007-09-01,61
2007-09-02 - 2007-09-08,57
2007-09-09 - 2007-09-15,83
2007-09-16 - 2007-09-22,56
2007-09-23 - 2007-09-29,57
2007-09-30 - 2007-10-06,56
2007-10-07 - 2007-10-13,57
2007-10-14 - 2007-10-20,61
2007-10-21 - 2007-10-27,77
2007-10-28 - 2007-11-03,43
2007-11-04 - 2007-11-10,72
2007-11-11 - 2007-11-17,57
2007-11-18 - 2007-11-24,36
2007-11-25 - 2007-12-01,55
2007-12-02 - 2007-12-08,46
2007-12-09 - 2007-12-15,57
2007-12-16 - 2007-12-22,65
2007-12-23 - 2007-12-29,41
2007-12-30 - 2008-01-05,55
2008-01-06 - 2008-01-12,67
2008-01-13 - 2008-01-19,68
2008-01-20 - 2008-01-26,59
2008-01-27 - 2008-02-02,61
2008-02-03 - 2008-02-09,67
2008-02-10 - 2008-02-16,68
2008-02-17 - 2008-02-23,80
2008-02-24 - 2008-03-01,64
2008-03-02 - 2008-03-08,66
2008-03-09 - 2008-03-15,66
2008-03-16 - 2008-03-22,59
2008-03-23 - 2008-03-29,69
2008-03-30 - 2008-04-05,73
2008-04-06 - 2008-04-12,82
2008-04-13 - 2008-04-19,73
2008-04-20 - 2008-04-26,74
2008-04-27 - 2008-05-03,64
2008-05-04 - 2008-05-10,80
2008-05-11 - 2008-05-17,63
2008-05-18 - 2008-05-24,63
2008-05-25 - 2008-05-31,62
2008-06-01 - 2008-06-07,70
2008-06-08 - 2008-06-14,65
2008-06-15 - 2008-06-21,65
2008-06-22 - 2008-06-28,54
2008-06-29 - 2008-07-05,34
2008-07-06 - 2008-07-12,69
2008-07-13 - 2008-07-19,49
2008-07-20 - 2008-07-26,79
2008-07-27 - 2008-08-02,81
2008-08-03 - 2008-08-09,65
2008-08-10 - 2008-08-16,63
2008-08-17 - 2008-08-23,70
2008-08-24 - 2008-08-30,92
2008-08-31 - 2008-09-06,83
2008-09-07 - 2008-09-13,100
2008-09-14 - 2008-09-20,99
2008-09-21 - 2008-09-27,86
2008-09-28 - 2008-10-04,67
2008-10-05 - 2008-10-11,63
2008-10-12 - 2008-10-18,60
2008-10-19 - 2008-10-25,61
2008-10-26 - 2008-11-01,47
2008-11-02 - 2008-11-08,72
2008-11-09 - 2008-11-15,53
2008-11-16 - 2008-11-22,66
2008-11-23 - 2008-11-29,52
2008-11-30 - 2008-12-06,35
2008-12-07 - 2008-12-13,44
2008-12-14 - 2008-12-20,47
2008-12-21 - 2008-12-27,43
2008-12-28 - 2009-01-03,28
2009-01-04 - 2009-01-10,68
2009-01-11 - 2009-01-17,58
2009-01-18 - 2009-01-24,73
2009-01-25 - 2009-01-31,86
2009-02-01 - 2009-02-07,65
2009-02-08 - 2009-02-14,36
2009-02-15 - 2009-02-21,66
2009-02-22 - 2009-02-28,67
2009-03-01 - 2009-03-07,62
2009-03-08 - 2009-03-14,81
2009-03-15 - 2009-03-21,50
2009-03-22 - 2009-03-28,37
2009-03-29 - 2009-04-04,61
2009-04-05 - 2009-04-11,42
2009-04-12 - 2009-04-18,61
2009-04-19 - 2009-04-25,61
2009-04-26 - 2009-05-02,56
2009-05-03 - 2009-05-09,52
2009-05-10 - 2009-05-16,60
2009-05-17 - 2009-05-23,35
2009-05-24 - 2009-05-30,39
2009-05-31 - 2009-06-06,47
2009-06-07 - 2009-06-13,60
2009-06-14 - 2009-06-20,48
2009-06-21 - 2009-06-27,43
2009-06-28 - 2009-07-04,57
2009-07-05 - 2009-07-11,62
2009-07-12 - 2009-07-18,55
2009-07-19 - 2009-07-25,44
2009-07-26 - 2009-08-01,57
2009-08-02 - 2009-08-08,62
2009-08-09 - 2009-08-15,65
2009-08-16 - 2009-08-22,48
2009-08-23 - 2009-08-29,65
2009-08-30 - 2009-09-05,57
2009-09-06 - 2009-09-12,39
2009-09-13 - 2009-09-19,62
2009-09-20 - 2009-09-26,65
2009-09-27 - 2009-10-03,72
2009-10-04 - 2009-10-10,100
2009-10-11 - 2009-10-17,68
2009-10-18 - 2009-10-24,67
2009-10-25 - 2009-10-31,91
2009-11-01 - 2009-11-07,83
2009-11-08 - 2009-11-14,72
2009-11-15 - 2009-11-21,80
2009-11-22 - 2009-11-28,71
2009-11-29 - 2009-12-05,88
2009-12-06 - 2009-12-12,71
2009-12-13 - 2009-12-19,63
2009-12-20 - 2009-12-26,56
2009-12-27 - 2010-01-02,52
2010-01-03 - 2010-01-09,48
2010-01-10 - 2010-01-16,38
2010-01-17 - 2010-01-23,53
2010-01-24 - 2010-01-30,60
2010-01-31 - 2010-02-06,53
2010-02-07 - 2010-02-13,52
2010-02-14 - 2010-02-20,100
2010-02-21 - 2010-02-27,51
2010-02-28 - 2010-03-06,60
2010-03-07 - 2010-03-13,58
2010-03-14 - 2010-03-20,44
2010-03-21 - 2010-03-27,45
2010-03-28 - 2010-04-03,54
2010-04-04 - 2010-04-10,56
2010-04-11 - 2010-04-17,49
2010-04-18 - 2010-04-24,49
2010-04-25 - 2010-05-01,58
2010-05-02 - 2010-05-08,51
2010-05-09 - 2010-05-15,49
2010-05-16 - 2010-05-22,47
2010-05-23 - 2010-05-29,61
2010-05-30 - 2010-06-05,51
2010-06-06 - 2010-06-12,78
2010-06-13 - 2010-06-19,87
2010-06-20 - 2010-06-26,60
2010-06-27 - 2010-07-03,63
2010-07-04 - 2010-07-10,45
2010-07-11 - 2010-07-17,48
2010-07-18 - 2010-07-24,53
2010-07-25 - 2010-07-31,71
2010-08-01 - 2010-08-07,75
2010-08-08 - 2010-08-14,73
2010-08-15 - 2010-08-21,61
2010-08-22 - 2010-08-28,58
2010-08-29 - 2010-09-04,50
2010-09-05 - 2010-09-11,62
2010-09-12 - 2010-09-18,63
2010-09-19 - 2010-09-25,54
2010-09-26 - 2010-10-02,51
2010-10-03 - 2010-10-09,59
2010-10-10 - 2010-10-16,56
2010-10-17 - 2010-10-23,54
2010-10-24 - 2010-10-30,63
2010-10-31 - 2010-11-06,51
2010-11-07 - 2010-11-13,63
2010-11-14 - 2010-11-20,52
2010-11-21 - 2010-11-27,49
2010-11-28 - 2010-12-04,57
2010-12-05 - 2010-12-11,50
2010-12-12 - 2010-12-18,53
2010-12-19 - 2010-12-25,36
2010-12-26 - 2011-01-01,42
2011-01-02 - 2011-01-08,46
2011-01-09 - 2011-01-15,39
2011-01-16 - 2011-01-22,49
2011-01-23 - 2011-01-29,44
2011-01-30 - 2011-02-05,44
2011-02-06 - 2011-02-12,42
2011-02-13 - 2011-02-19,45
2011-02-20 - 2011-02-26,56
2011-02-27 - 2011-03-05,53
2011-03-06 - 2011-03-12,44
2011-03-13 - 2011-03-19,35
2011-03-20 - 2011-03-26,41
2011-03-27 - 2011-04-02,42
2011-04-03 - 2011-04-09,41
2011-04-10 - 2011-04-16,45
2011-04-17 - 2011-04-23,37
2011-04-24 - 2011-04-30,43
2011-05-01 - 2011-05-07,43
2011-05-08 - 2011-05-14,54
2011-05-15 - 2011-05-21,44
2011-05-22 - 2011-05-28,38
2011-05-29 - 2011-06-04,41
2011-06-05 - 2011-06-11,43
2011-06-12 - 2011-06-18,39
2011-06-19 - 2011-06-25,45
2011-06-26 - 2011-07-02,41
2011-07-03 - 2011-07-09,42
2011-07-10 - 2011-07-16,100
2011-07-17 - 2011-07-23,60
2011-07-24 - 2011-07-30,53
2011-07-31 - 2011-08-06,58
2011-08-07 - 2011-08-13,62
2011-08-14 - 2011-08-20,44
2011-08-21 - 2011-08-27,47
2011-08-28 - 2011-09-03,46
2011-09-04 - 2011-09-10,42
2011-09-11 - 2011-09-17,46
2011-09-18 - 2011-09-24,47
2011-09-25 - 2011-10-01,52
2011-10-02 - 2011-10-08,51
2011-10-09 - 2011-10-15,50
2011-10-16 - 2011-10-22,54
2011-10-23 - 2011-10-29,55
2011-10-30 - 2011-11-05,44
2011-11-06 - 2011-11-12,62
2011-11-13 - 2011-11-19,51
2011-11-20 - 2011-11-26,38
2011-11-27 - 2011-12-03,43
2011-12-04 - 2011-12-10,44
2011-12-11 - 2011-12-17,41
2011-12-18 - 2011-12-24,40
2011-12-25 - 2011-12-31,32
2012-01-01 - 2012-01-07,38
2012-01-08 - 2012-01-14,44
2012-01-15 - 2012-01-21,55
2012-01-22 - 2012-01-28,53
2012-01-29 - 2012-02-04,52
2012-02-05 - 2012-02-11,53
2012-02-12 - 2012-02-18,47
2012-02-19 - 2012-02-25,60
2012-02-26 - 2012-03-03,55
2012-03-04 - 2012-03-10,54
2012-03-11 - 2012-03-17,45
2012-03-18 - 2012-03-24,57
2012-03-25 - 2012-03-31,49
2012-04-01 - 2012-04-07,46
2012-04-08 - 2012-04-14,53
2012-04-15 - 2012-04-21,54
2012-04-22 - 2012-04-28,61
2012-04-29 - 2012-05-05,100
2012-05-06 - 2012-05-12,53
2012-05-13 - 2012-05-19,44
2012-05-20 - 2012-05-26,45
2012-05-27 - 2012-06-02,36
2012-06-03 - 2012-06-09,45
2012-06-10 - 2012-06-16,44
2012-06-17 - 2012-06-23,48
2012-06-24 - 2012-06-30,47
2012-07-01 - 2012-07-07,38
2012-07-08 - 2012-07-14,47
2012-07-15 - 2012-07-21,40
2012-07-22 - 2012-07-28,42
2012-07-29 - 2012-08-04,42
2012-08-05 - 2012-08-11,37
2012-08-12 - 2012-08-18,36
2012-08-19 - 2012-08-25,37
2012-08-26 - 2012-09-01,34
2012-09-02 - 2012-09-08,36
2012-09-09 - 2012-09-15,44
2012-09-16 - 2012-09-22,45
2012-09-23 - 2012-09-29,34
2012-09-30 - 2012-10-06,36
2012-10-07 - 2012-10-13,36
2012-10-14 - 2012-10-20,37
2012-10-21 - 2012-10-27,33
2012-10-28 - 2012-11-03,33
2012-11-04 - 2012-11-10,31
2012-11-11 - 2012-11-17,37
2012-11-18 - 2012-11-24,25
2012-11-25 - 2012-12-01,27
2012-12-02 - 2012-12-08,31
2012-12-09 - 2012-12-15,27
2012-12-16 - 2012-12-22,27
2012-12-23 - 2012-12-29,21
2012-12-30 - 2013-01-05,26
2013-01-06 - 2013-01-12,84
2013-01-13 - 2013-01-19,70
2013-01-20 - 2013-01-26,82
2013-01-27 - 2013-02-02,88
2013-02-03 - 2013-02-09,84
2013-02-10 - 2013-02-16,87
2013-02-17 - 2013-02-23,95
2013-02-24 - 2013-03-02,100
2013-03-03 - 2013-03-09,92
2013-03-10 - 2013-03-16,98
2013-03-17 - 2013-03-23,92
2013-03-24 - 2013-03-30,91
2013-03-31 - 2013-04-06,84
2013-04-07 - 2013-04-13,90
2013-04-14 - 2013-04-20,71
2013-04-21 - 2013-04-27,95
2013-04-28 - 2013-05-04,92
2013-05-05 - 2013-05-11,84
2013-05-12 - 2013-05-18,92
2013-05-19 - 2013-05-25,72
2013-05-26 - 2013-06-01,68
2013-06-02 - 2013-06-08,68
2013-06-09 - 2013-06-15,78
2013-06-16 - 2013-06-22,68
2013-06-23 - 2013-06-29,71
2013-06-30 - 2013-07-06,62
2013-07-07 - 2013-07-13,79
2013-07-14 - 2013-07-20,73
2013-07-21 - 2013-07-27,94
2013-07-28 - 2013-08-03,81
2013-08-04 - 2013-08-10,80
2013-08-11 - 2013-08-17,85
2013-08-18 - 2013-08-24,89
2013-08-25 - 2013-08-31,84
2013-09-01 - 2013-09-07,91
2013-09-08 - 2013-09-14,95
2013-09-15 - 2013-09-21,91
2013-09-22 - 2013-09-28,96
2013-09-29 - 2013-10-05,87
2013-10-06 - 2013-10-12,81
2013-10-13 - 2013-10-19,82
2013-10-20 - 2013-10-26,75
2013-10-27 - 2013-11-02,80
2013-11-03 - 2013-11-09,84
2013-11-10 - 2013-11-16,85
2013-11-17 - 2013-11-23,76
2013-11-24 - 2013-11-30,64
2013-12-01 - 2013-12-07,70
2013-12-08 - 2013-12-14,72
2013-12-15 - 2013-12-21,69
2013-12-22 - 2013-12-28,50
2013-12-29 - 2014-01-04,63
