# Supplementary material for: Collective Attention and Stock Prices: Evidence from Google Trends Data on Standard and Poor's 100
Source: PLoS One. 2015 Aug 10;10(8):e0135311. doi: 10.1371/journal.pone.0135311 (PMC4530949; doi:10.1371/journal.pone.0135311)
Supplement: S1 File — (ZIP) [file pone.0135311.s001.zip › Google Trends Daten/CVS Caremark 2004-2013.csv]

Websuche-Interesse: "cvs caremark"
Vereinigte Staaten	2008
na
Interesse im Laufe der Zeit
Woche,"cvs caremark"
2008-01-06 - 2008-01-12,0
2008-01-13 - 2008-01-19,0
2008-01-20 - 2008-01-26,26
2008-01-27 - 2008-02-02,34
2008-02-03 - 2008-02-09,32
2008-02-10 - 2008-02-16,26
2008-02-17 - 2008-02-23,23
2008-02-24 - 2008-03-01,25
2008-03-02 - 2008-03-08,29
2008-03-09 - 2008-03-15,32
2008-03-16 - 2008-03-22,39
2008-03-23 - 2008-03-29,50
2008-03-30 - 2008-04-05,25
2008-04-06 - 2008-04-12,38
2008-04-13 - 2008-04-19,40
2008-04-20 - 2008-04-26,27
2008-04-27 - 2008-05-03,39
2008-05-04 - 2008-05-10,46
2008-05-11 - 2008-05-17,38
2008-05-18 - 2008-05-24,51
2008-05-25 - 2008-05-31,46
2008-06-01 - 2008-06-07,68
2008-06-08 - 2008-06-14,47
2008-06-15 - 2008-06-21,39
2008-06-22 - 2008-06-28,52
2008-06-29 - 2008-07-05,42
2008-07-06 - 2008-07-12,43
2008-07-13 - 2008-07-19,60
2008-07-20 - 2008-07-26,57
2008-07-27 - 2008-08-02,60
2008-08-03 - 2008-08-09,42
2008-08-10 - 2008-08-16,74
2008-08-17 - 2008-08-23,75
2008-08-24 - 2008-08-30,42
2008-08-31 - 2008-09-06,56
2008-09-07 - 2008-09-13,91
2008-09-14 - 2008-09-20,82
2008-09-21 - 2008-09-27,71
2008-09-28 - 2008-10-04,82
2008-10-05 - 2008-10-11,56
2008-10-12 - 2008-10-18,75
2008-10-19 - 2008-10-25,93
2008-10-26 - 2008-11-01,100
2008-11-02 - 2008-11-08,82
2008-11-09 - 2008-11-15,82
2008-11-16 - 2008-11-22,88
2008-11-23 - 2008-11-29,49
2008-11-30 - 2008-12-06,90
2008-12-07 - 2008-12-13,86
2008-12-14 - 2008-12-20,94
2008-12-21 - 2008-12-27,81
2008-12-28 - 2009-01-03,92
2009-01-04 - 2009-01-10,70
2009-01-11 - 2009-01-17,80
2009-01-18 - 2009-01-24,66
2009-01-25 - 2009-01-31,77
2009-02-01 - 2009-02-07,75
2009-02-08 - 2009-02-14,66
2009-02-15 - 2009-02-21,62
2009-02-22 - 2009-02-28,67
2009-03-01 - 2009-03-07,72
2009-03-08 - 2009-03-14,66
2009-03-15 - 2009-03-21,62
2009-03-22 - 2009-03-28,59
2009-03-29 - 2009-04-04,69
2009-04-05 - 2009-04-11,55
2009-04-12 - 2009-04-18,49
2009-04-19 - 2009-04-25,55
2009-04-26 - 2009-05-02,69
2009-05-03 - 2009-05-09,79
2009-05-10 - 2009-05-16,73
2009-05-17 - 2009-05-23,67
2009-05-24 - 2009-05-30,63
2009-05-31 - 2009-06-06,71
2009-06-07 - 2009-06-13,72
2009-06-14 - 2009-06-20,84
2009-06-21 - 2009-06-27,92
2009-06-28 - 2009-07-04,72
2009-07-05 - 2009-07-11,75
2009-07-12 - 2009-07-18,73
2009-07-19 - 2009-07-25,72
2009-07-26 - 2009-08-01,76
2009-08-02 - 2009-08-08,77
2009-08-09 - 2009-08-15,81
2009-08-16 - 2009-08-22,81
2009-08-23 - 2009-08-29,98
2009-08-30 - 2009-09-05,100
2009-09-06 - 2009-09-12,84
2009-09-13 - 2009-09-19,85
2009-09-20 - 2009-09-26,88
2009-09-27 - 2009-10-03,87
2009-10-04 - 2009-10-10,74
2009-10-11 - 2009-10-17,80
2009-10-18 - 2009-10-24,88
2009-10-25 - 2009-10-31,78
2009-11-01 - 2009-11-07,98
2009-11-08 - 2009-11-14,93
2009-11-15 - 2009-11-21,87
2009-11-22 - 2009-11-28,64
2009-11-29 - 2009-12-05,74
2009-12-06 - 2009-12-12,79
2009-12-13 - 2009-12-19,79
2009-12-20 - 2009-12-26,74
2009-12-27 - 2010-01-02,72
2010-01-03 - 2010-01-09,65
2010-01-10 - 2010-01-16,80
2010-01-17 - 2010-01-23,71
2010-01-24 - 2010-01-30,64
2010-01-31 - 2010-02-06,66
2010-02-07 - 2010-02-13,56
2010-02-14 - 2010-02-20,64
2010-02-21 - 2010-02-27,71
2010-02-28 - 2010-03-06,65
2010-03-07 - 2010-03-13,65
2010-03-14 - 2010-03-20,72
2010-03-21 - 2010-03-27,64
2010-03-28 - 2010-04-03,69
2010-04-04 - 2010-04-10,69
2010-04-11 - 2010-04-17,64
2010-04-18 - 2010-04-24,62
2010-04-25 - 2010-05-01,70
2010-05-02 - 2010-05-08,53
2010-05-09 - 2010-05-15,66
2010-05-16 - 2010-05-22,66
2010-05-23 - 2010-05-29,54
2010-05-30 - 2010-06-05,50
2010-06-06 - 2010-06-12,93
2010-06-13 - 2010-06-19,100
2010-06-20 - 2010-06-26,73
2010-06-27 - 2010-07-03,72
2010-07-04 - 2010-07-10,68
2010-07-11 - 2010-07-17,58
2010-07-18 - 2010-07-24,66
2010-07-25 - 2010-07-31,79
2010-08-01 - 2010-08-07,73
2010-08-08 - 2010-08-14,68
2010-08-15 - 2010-08-21,69
2010-08-22 - 2010-08-28,74
2010-08-29 - 2010-09-04,68
2010-09-05 - 2010-09-11,60
2010-09-12 - 2010-09-18,71
2010-09-19 - 2010-09-25,72
2010-09-26 - 2010-10-02,67
2010-10-03 - 2010-10-09,79
2010-10-10 - 2010-10-16,72
2010-10-17 - 2010-10-23,67
2010-10-24 - 2010-10-30,77
2010-10-31 - 2010-11-06,71
2010-11-07 - 2010-11-13,77
2010-11-14 - 2010-11-20,67
2010-11-21 - 2010-11-27,55
2010-11-28 - 2010-12-04,70
2010-12-05 - 2010-12-11,67
2010-12-12 - 2010-12-18,71
2010-12-19 - 2010-12-25,52
2010-12-26 - 2011-01-01,91
2011-01-02 - 2011-01-08,99
2011-01-09 - 2011-01-15,97
2011-01-16 - 2011-01-22,88
2011-01-23 - 2011-01-29,72
2011-01-30 - 2011-02-05,79
2011-02-06 - 2011-02-12,82
2011-02-13 - 2011-02-19,81
2011-02-20 - 2011-02-26,80
2011-02-27 - 2011-03-05,77
2011-03-06 - 2011-03-12,87
2011-03-13 - 2011-03-19,76
2011-03-20 - 2011-03-26,90
2011-03-27 - 2011-04-02,76
2011-04-03 - 2011-04-09,90
2011-04-10 - 2011-04-16,92
2011-04-17 - 2011-04-23,84
2011-04-24 - 2011-04-30,92
2011-05-01 - 2011-05-07,98
2011-05-08 - 2011-05-14,87
2011-05-15 - 2011-05-21,86
2011-05-22 - 2011-05-28,79
2011-05-29 - 2011-06-04,84
2011-06-05 - 2011-06-11,78
2011-06-12 - 2011-06-18,80
2011-06-19 - 2011-06-25,88
2011-06-26 - 2011-07-02,94
2011-07-03 - 2011-07-09,74
2011-07-10 - 2011-07-16,74
2011-07-17 - 2011-07-23,74
2011-07-24 - 2011-07-30,88
2011-07-31 - 2011-08-06,89
2011-08-07 - 2011-08-13,86
2011-08-14 - 2011-08-20,82
2011-08-21 - 2011-08-27,84
2011-08-28 - 2011-09-03,80
2011-09-04 - 2011-09-10,86
2011-09-11 - 2011-09-17,92
2011-09-18 - 2011-09-24,80
2011-09-25 - 2011-10-01,82
2011-10-02 - 2011-10-08,74
2011-10-09 - 2011-10-15,74
2011-10-16 - 2011-10-22,86
2011-10-23 - 2011-10-29,94
2011-10-30 - 2011-11-05,100
2011-11-06 - 2011-11-12,92
2011-11-13 - 2011-11-19,94
2011-11-20 - 2011-11-26,77
2011-11-27 - 2011-12-03,90
2011-12-04 - 2011-12-10,80
2011-12-11 - 2011-12-17,89
2011-12-18 - 2011-12-24,72
2011-12-25 - 2011-12-31,80
2012-01-01 - 2012-01-07,69
2012-01-08 - 2012-01-14,67
2012-01-15 - 2012-01-21,72
2012-01-22 - 2012-01-28,75
2012-01-29 - 2012-02-04,70
2012-02-05 - 2012-02-11,68
2012-02-12 - 2012-02-18,73
2012-02-19 - 2012-02-25,64
2012-02-26 - 2012-03-03,62
2012-03-04 - 2012-03-10,65
2012-03-11 - 2012-03-17,58
2012-03-18 - 2012-03-24,59
2012-03-25 - 2012-03-31,63
2012-04-01 - 2012-04-07,56
2012-04-08 - 2012-04-14,60
2012-04-15 - 2012-04-21,63
2012-04-22 - 2012-04-28,59
2012-04-29 - 2012-05-05,56
2012-05-06 - 2012-05-12,56
2012-05-13 - 2012-05-19,55
2012-05-20 - 2012-05-26,54
2012-05-27 - 2012-06-02,51
2012-06-03 - 2012-06-09,65
2012-06-10 - 2012-06-16,55
2012-06-17 - 2012-06-23,70
2012-06-24 - 2012-06-30,60
2012-07-01 - 2012-07-07,47
2012-07-08 - 2012-07-14,66
2012-07-15 - 2012-07-21,71
2012-07-22 - 2012-07-28,78
2012-07-29 - 2012-08-04,80
2012-08-05 - 2012-08-11,68
2012-08-12 - 2012-08-18,70
2012-08-19 - 2012-08-25,73
2012-08-26 - 2012-09-01,66
2012-09-02 - 2012-09-08,63
2012-09-09 - 2012-09-15,66
2012-09-16 - 2012-09-22,68
2012-09-23 - 2012-09-29,56
2012-09-30 - 2012-10-06,59
2012-10-07 - 2012-10-13,57
2012-10-14 - 2012-10-20,57
2012-10-21 - 2012-10-27,63
2012-10-28 - 2012-11-03,52
2012-11-04 - 2012-11-10,54
2012-11-11 - 2012-11-17,64
2012-11-18 - 2012-11-24,42
2012-11-25 - 2012-12-01,64
2012-12-02 - 2012-12-08,63
2012-12-09 - 2012-12-15,63
2012-12-16 - 2012-12-22,79
2012-12-23 - 2012-12-29,68
2012-12-30 - 2013-01-05,100
2013-01-06 - 2013-01-12,100
2013-01-13 - 2013-01-19,91
2013-01-20 - 2013-01-26,81
2013-01-27 - 2013-02-02,84
2013-02-03 - 2013-02-09,79
2013-02-10 - 2013-02-16,77
2013-02-17 - 2013-02-23,63
2013-02-24 - 2013-03-02,69
2013-03-03 - 2013-03-09,65
2013-03-10 - 2013-03-16,60
2013-03-17 - 2013-03-23,65
2013-03-24 - 2013-03-30,63
2013-03-31 - 2013-04-06,63
2013-04-07 - 2013-04-13,65
2013-04-14 - 2013-04-20,57
2013-04-21 - 2013-04-27,62
2013-04-28 - 2013-05-04,67
2013-05-05 - 2013-05-11,77
2013-05-12 - 2013-05-18,81
2013-05-19 - 2013-05-25,90
2013-05-26 - 2013-06-01,77
2013-06-02 - 2013-06-08,79
2013-06-09 - 2013-06-15,74
2013-06-16 - 2013-06-22,76
2013-06-23 - 2013-06-29,81
2013-06-30 - 2013-07-06,62
2013-07-07 - 2013-07-13,68
2013-07-14 - 2013-07-20,64
2013-07-21 - 2013-07-27,72
2013-07-28 - 2013-08-03,72
2013-08-04 - 2013-08-10,64
2013-08-11 - 2013-08-17,71
2013-08-18 - 2013-08-24,69
2013-08-25 - 2013-08-31,58
2013-09-01 - 2013-09-07,63
2013-09-08 - 2013-09-14,70
2013-09-15 - 2013-09-21,70
2013-09-22 - 2013-09-28,70
2013-09-29 - 2013-10-05,70
2013-10-06 - 2013-10-12,66
2013-10-13 - 2013-10-19,69
2013-10-20 - 2013-10-26,77
2013-10-27 - 2013-11-02,72
2013-11-03 - 2013-11-09,76
2013-11-10 - 2013-11-16,67
2013-11-17 - 2013-11-23,71
2013-11-24 - 2013-11-30,62
2013-12-01 - 2013-12-07,72
2013-12-08 - 2013-12-14,69
2013-12-15 - 2013-12-21,73
2013-12-22 - 2013-12-28,62
2013-12-29 - 2014-01-04,76
