# Supplementary material for: Collective Attention and Stock Prices: Evidence from Google Trends Data on Standard and Poor's 100
Source: PLoS One. 2015 Aug 10;10(8):e0135311. doi: 10.1371/journal.pone.0135311 (PMC4530949; doi:10.1371/journal.pone.0135311)
Supplement: S1 File — (ZIP) [file pone.0135311.s001.zip › Google Trends Daten/Davon Energy 2004-2013.csv]

Websuche-Interesse: "devon energy"
Vereinigte Staaten	2005
na-m
Interesse im Laufe der Zeit
Woche,"devon energy"
2005-01-02 - 2005-01-08,0
2005-01-09 - 2005-01-15,81
2005-01-16 - 2005-01-22,87
2005-01-23 - 2005-01-29,93
2005-01-30 - 2005-02-05,94
2005-02-06 - 2005-02-12,94
2005-02-13 - 2005-02-19,94
2005-02-20 - 2005-02-26,95
2005-02-27 - 2005-03-05,95
2005-03-06 - 2005-03-12,0
2005-03-13 - 2005-03-19,0
2005-03-20 - 2005-03-26,0
2005-03-27 - 2005-04-02,0
2005-04-03 - 2005-04-09,0
2005-04-10 - 2005-04-16,0
2005-04-17 - 2005-04-23,0
2005-04-24 - 2005-04-30,0
2005-05-01 - 2005-05-07,100
2005-05-08 - 2005-05-14,80
2005-05-15 - 2005-05-21,0
2005-05-22 - 2005-05-28,0
2005-05-29 - 2005-06-04,0
2005-06-05 - 2005-06-11,0
2005-06-12 - 2005-06-18,0
2005-06-19 - 2005-06-25,0
2005-06-26 - 2005-07-02,0
2005-07-03 - 2005-07-09,0
2005-07-10 - 2005-07-16,82
2005-07-17 - 2005-07-23,73
2005-07-24 - 2005-07-30,73
2005-07-31 - 2005-08-06,88
2005-08-07 - 2005-08-13,72
2005-08-14 - 2005-08-20,0
2005-08-21 - 2005-08-27,0
2005-08-28 - 2005-09-03,0
2005-09-04 - 2005-09-10,0
2005-09-11 - 2005-09-17,0
2005-09-18 - 2005-09-24,0
2005-09-25 - 2005-10-01,0
2005-10-02 - 2005-10-08,75
2005-10-09 - 2005-10-15,61
2005-10-16 - 2005-10-22,61
2005-10-23 - 2005-10-29,61
2005-10-30 - 2005-11-05,72
2005-11-06 - 2005-11-12,83
2005-11-13 - 2005-11-19,94
2005-11-20 - 2005-11-26,61
2005-11-27 - 2005-12-03,61
2005-12-04 - 2005-12-10,61
2005-12-11 - 2005-12-17,67
2005-12-18 - 2005-12-24,77
2005-12-25 - 2005-12-31,0
2006-01-01 - 2006-01-07,0
2006-01-08 - 2006-01-14,27
2006-01-15 - 2006-01-21,22
2006-01-22 - 2006-01-28,26
2006-01-29 - 2006-02-04,25
2006-02-05 - 2006-02-11,27
2006-02-12 - 2006-02-18,23
2006-02-19 - 2006-02-25,32
2006-02-26 - 2006-03-04,33
2006-03-05 - 2006-03-11,33
2006-03-12 - 2006-03-18,23
2006-03-19 - 2006-03-25,33
2006-03-26 - 2006-04-01,29
2006-04-02 - 2006-04-08,36
2006-04-09 - 2006-04-15,21
2006-04-16 - 2006-04-22,28
2006-04-23 - 2006-04-29,20
2006-04-30 - 2006-05-06,30
2006-05-07 - 2006-05-13,23
2006-05-14 - 2006-05-20,23
2006-05-21 - 2006-05-27,23
2006-05-28 - 2006-06-03,25
2006-06-04 - 2006-06-10,27
2006-06-11 - 2006-06-17,26
2006-06-18 - 2006-06-24,39
2006-06-25 - 2006-07-01,53
2006-07-02 - 2006-07-08,30
2006-07-09 - 2006-07-15,32
2006-07-16 - 2006-07-22,37
2006-07-23 - 2006-07-29,22
2006-07-30 - 2006-08-05,22
2006-08-06 - 2006-08-12,20
2006-08-13 - 2006-08-19,20
2006-08-20 - 2006-08-26,19
2006-08-27 - 2006-09-02,19
2006-09-03 - 2006-09-09,100
2006-09-10 - 2006-09-16,25
2006-09-17 - 2006-09-23,29
2006-09-24 - 2006-09-30,29
2006-10-01 - 2006-10-07,34
2006-10-08 - 2006-10-14,30
2006-10-15 - 2006-10-21,24
2006-10-22 - 2006-10-28,19
2006-10-29 - 2006-11-04,33
2006-11-05 - 2006-11-11,25
2006-11-12 - 2006-11-18,27
2006-11-19 - 2006-11-25,29
2006-11-26 - 2006-12-02,30
2006-12-03 - 2006-12-09,32
2006-12-10 - 2006-12-16,24
2006-12-17 - 2006-12-23,21
2006-12-24 - 2006-12-30,21
2006-12-31 - 2007-01-06,37
2007-01-07 - 2007-01-13,46
2007-01-14 - 2007-01-20,61
2007-01-21 - 2007-01-27,68
2007-01-28 - 2007-02-03,47
2007-02-04 - 2007-02-10,61
2007-02-11 - 2007-02-17,43
2007-02-18 - 2007-02-24,37
2007-02-25 - 2007-03-03,53
2007-03-04 - 2007-03-10,47
2007-03-11 - 2007-03-17,47
2007-03-18 - 2007-03-24,88
2007-03-25 - 2007-03-31,51
2007-04-01 - 2007-04-07,62
2007-04-08 - 2007-04-14,66
2007-04-15 - 2007-04-21,76
2007-04-22 - 2007-04-28,66
2007-04-29 - 2007-05-05,75
2007-05-06 - 2007-05-12,53
2007-05-13 - 2007-05-19,40
2007-05-20 - 2007-05-26,40
2007-05-27 - 2007-06-02,79
2007-06-03 - 2007-06-09,84
2007-06-10 - 2007-06-16,44
2007-06-17 - 2007-06-23,51
2007-06-24 - 2007-06-30,47
2007-07-01 - 2007-07-07,48
2007-07-08 - 2007-07-14,66
2007-07-15 - 2007-07-21,100
2007-07-22 - 2007-07-28,66
2007-07-29 - 2007-08-04,69
2007-08-05 - 2007-08-11,62
2007-08-12 - 2007-08-18,49
2007-08-19 - 2007-08-25,42
2007-08-26 - 2007-09-01,79
2007-09-02 - 2007-09-08,56
2007-09-09 - 2007-09-15,54
2007-09-16 - 2007-09-22,63
2007-09-23 - 2007-09-29,54
2007-09-30 - 2007-10-06,59
2007-10-07 - 2007-10-13,80
2007-10-14 - 2007-10-20,63
2007-10-21 - 2007-10-27,37
2007-10-28 - 2007-11-03,81
2007-11-04 - 2007-11-10,70
2007-11-11 - 2007-11-17,70
2007-11-18 - 2007-11-24,58
2007-11-25 - 2007-12-01,76
2007-12-02 - 2007-12-08,55
2007-12-09 - 2007-12-15,43
2007-12-16 - 2007-12-22,38
2007-12-23 - 2007-12-29,51
2007-12-30 - 2008-01-05,70
2008-01-06 - 2008-01-12,40
2008-01-13 - 2008-01-19,44
2008-01-20 - 2008-01-26,85
2008-01-27 - 2008-02-02,64
2008-02-03 - 2008-02-09,40
2008-02-10 - 2008-02-16,24
2008-02-17 - 2008-02-23,51
2008-02-24 - 2008-03-01,48
2008-03-02 - 2008-03-08,54
2008-03-09 - 2008-03-15,40
2008-03-16 - 2008-03-22,53
2008-03-23 - 2008-03-29,53
2008-03-30 - 2008-04-05,76
2008-04-06 - 2008-04-12,49
2008-04-13 - 2008-04-19,65
2008-04-20 - 2008-04-26,76
2008-04-27 - 2008-05-03,45
2008-05-04 - 2008-05-10,66
2008-05-11 - 2008-05-17,65
2008-05-18 - 2008-05-24,44
2008-05-25 - 2008-05-31,55
2008-06-01 - 2008-06-07,41
2008-06-08 - 2008-06-14,52
2008-06-15 - 2008-06-21,72
2008-06-22 - 2008-06-28,59
2008-06-29 - 2008-07-05,48
2008-07-06 - 2008-07-12,65
2008-07-13 - 2008-07-19,65
2008-07-20 - 2008-07-26,62
2008-07-27 - 2008-08-02,65
2008-08-03 - 2008-08-09,71
2008-08-10 - 2008-08-16,75
2008-08-17 - 2008-08-23,100
2008-08-24 - 2008-08-30,63
2008-08-31 - 2008-09-06,39
2008-09-07 - 2008-09-13,50
2008-09-14 - 2008-09-20,53
2008-09-21 - 2008-09-27,60
2008-09-28 - 2008-10-04,66
2008-10-05 - 2008-10-11,57
2008-10-12 - 2008-10-18,53
2008-10-19 - 2008-10-25,60
2008-10-26 - 2008-11-01,45
2008-11-02 - 2008-11-08,42
2008-11-09 - 2008-11-15,36
2008-11-16 - 2008-11-22,44
2008-11-23 - 2008-11-29,33
2008-11-30 - 2008-12-06,39
2008-12-07 - 2008-12-13,60
2008-12-14 - 2008-12-20,38
2008-12-21 - 2008-12-27,38
2008-12-28 - 2009-01-03,49
2009-01-04 - 2009-01-10,34
2009-01-11 - 2009-01-17,37
2009-01-18 - 2009-01-24,50
2009-01-25 - 2009-01-31,100
2009-02-01 - 2009-02-07,45
2009-02-08 - 2009-02-14,35
2009-02-15 - 2009-02-21,32
2009-02-22 - 2009-02-28,35
2009-03-01 - 2009-03-07,29
2009-03-08 - 2009-03-14,29
2009-03-15 - 2009-03-21,29
2009-03-22 - 2009-03-28,28
2009-03-29 - 2009-04-04,34
2009-04-05 - 2009-04-11,28
2009-04-12 - 2009-04-18,23
2009-04-19 - 2009-04-25,21
2009-04-26 - 2009-05-02,21
2009-05-03 - 2009-05-09,24
2009-05-10 - 2009-05-16,22
2009-05-17 - 2009-05-23,21
2009-05-24 - 2009-05-30,19
2009-05-31 - 2009-06-06,52
2009-06-07 - 2009-06-13,26
2009-06-14 - 2009-06-20,22
2009-06-21 - 2009-06-27,21
2009-06-28 - 2009-07-04,20
2009-07-05 - 2009-07-11,18
2009-07-12 - 2009-07-18,28
2009-07-19 - 2009-07-25,20
2009-07-26 - 2009-08-01,28
2009-08-02 - 2009-08-08,34
2009-08-09 - 2009-08-15,14
2009-08-16 - 2009-08-22,26
2009-08-23 - 2009-08-29,20
2009-08-30 - 2009-09-05,24
2009-09-06 - 2009-09-12,19
2009-09-13 - 2009-09-19,25
2009-09-20 - 2009-09-26,15
2009-09-27 - 2009-10-03,25
2009-10-04 - 2009-10-10,28
2009-10-11 - 2009-10-17,40
2009-10-18 - 2009-10-24,22
2009-10-25 - 2009-10-31,28
2009-11-01 - 2009-11-07,49
2009-11-08 - 2009-11-14,22
2009-11-15 - 2009-11-21,45
2009-11-22 - 2009-11-28,19
2009-11-29 - 2009-12-05,19
2009-12-06 - 2009-12-12,20
2009-12-13 - 2009-12-19,20
2009-12-20 - 2009-12-26,16
2009-12-27 - 2010-01-02,16
2010-01-03 - 2010-01-09,55
2010-01-10 - 2010-01-16,42
2010-01-17 - 2010-01-23,62
2010-01-24 - 2010-01-30,100
2010-01-31 - 2010-02-06,40
2010-02-07 - 2010-02-13,38
2010-02-14 - 2010-02-20,54
2010-02-21 - 2010-02-27,36
2010-02-28 - 2010-03-06,34
2010-03-07 - 2010-03-13,59
2010-03-14 - 2010-03-20,48
2010-03-21 - 2010-03-27,48
2010-03-28 - 2010-04-03,33
2010-04-04 - 2010-04-10,52
2010-04-11 - 2010-04-17,54
2010-04-18 - 2010-04-24,57
2010-04-25 - 2010-05-01,52
2010-05-02 - 2010-05-08,42
2010-05-09 - 2010-05-15,44
2010-05-16 - 2010-05-22,31
2010-05-23 - 2010-05-29,20
2010-05-30 - 2010-06-05,43
2010-06-06 - 2010-06-12,48
2010-06-13 - 2010-06-19,38
2010-06-20 - 2010-06-26,27
2010-06-27 - 2010-07-03,27
2010-07-04 - 2010-07-10,29
2010-07-11 - 2010-07-17,39
2010-07-18 - 2010-07-24,35
2010-07-25 - 2010-07-31,24
2010-08-01 - 2010-08-07,24
2010-08-08 - 2010-08-14,23
2010-08-15 - 2010-08-21,34
2010-08-22 - 2010-08-28,29
2010-08-29 - 2010-09-04,26
2010-09-05 - 2010-09-11,27
2010-09-12 - 2010-09-18,49
2010-09-19 - 2010-09-25,32
2010-09-26 - 2010-10-02,34
2010-10-03 - 2010-10-09,37
2010-10-10 - 2010-10-16,21
2010-10-17 - 2010-10-23,38
2010-10-24 - 2010-10-30,31
2010-10-31 - 2010-11-06,37
2010-11-07 - 2010-11-13,40
2010-11-14 - 2010-11-20,28
2010-11-21 - 2010-11-27,23
2010-11-28 - 2010-12-04,41
2010-12-05 - 2010-12-11,31
2010-12-12 - 2010-12-18,22
2010-12-19 - 2010-12-25,23
2010-12-26 - 2011-01-01,25
2011-01-02 - 2011-01-08,37
2011-01-09 - 2011-01-15,49
2011-01-16 - 2011-01-22,49
2011-01-23 - 2011-01-29,45
2011-01-30 - 2011-02-05,36
2011-02-06 - 2011-02-12,38
2011-02-13 - 2011-02-19,49
2011-02-20 - 2011-02-26,100
2011-02-27 - 2011-03-05,42
2011-03-06 - 2011-03-12,42
2011-03-13 - 2011-03-19,46
2011-03-20 - 2011-03-26,55
2011-03-27 - 2011-04-02,61
2011-04-03 - 2011-04-09,44
2011-04-10 - 2011-04-16,43
2011-04-17 - 2011-04-23,47
2011-04-24 - 2011-04-30,52
2011-05-01 - 2011-05-07,55
2011-05-08 - 2011-05-14,42
2011-05-15 - 2011-05-21,38
2011-05-22 - 2011-05-28,68
2011-05-29 - 2011-06-04,55
2011-06-05 - 2011-06-11,43
2011-06-12 - 2011-06-18,44
2011-06-19 - 2011-06-25,48
2011-06-26 - 2011-07-02,47
2011-07-03 - 2011-07-09,51
2011-07-10 - 2011-07-16,50
2011-07-17 - 2011-07-23,42
2011-07-24 - 2011-07-30,54
2011-07-31 - 2011-08-06,56
2011-08-07 - 2011-08-13,44
2011-08-14 - 2011-08-20,44
2011-08-21 - 2011-08-27,41
2011-08-28 - 2011-09-03,45
2011-09-04 - 2011-09-10,48
2011-09-11 - 2011-09-17,47
2011-09-18 - 2011-09-24,45
2011-09-25 - 2011-10-01,53
2011-10-02 - 2011-10-08,36
2011-10-09 - 2011-10-15,46
2011-10-16 - 2011-10-22,39
2011-10-23 - 2011-10-29,52
2011-10-30 - 2011-11-05,46
2011-11-06 - 2011-11-12,47
2011-11-13 - 2011-11-19,44
2011-11-20 - 2011-11-26,29
2011-11-27 - 2011-12-03,37
2011-12-04 - 2011-12-10,37
2011-12-11 - 2011-12-17,44
2011-12-18 - 2011-12-24,31
2011-12-25 - 2011-12-31,44
2012-01-01 - 2012-01-07,67
2012-01-08 - 2012-01-14,59
2012-01-15 - 2012-01-21,100
2012-01-22 - 2012-01-28,97
2012-01-29 - 2012-02-04,55
2012-02-05 - 2012-02-11,47
2012-02-12 - 2012-02-18,65
2012-02-19 - 2012-02-25,48
2012-02-26 - 2012-03-03,64
2012-03-04 - 2012-03-10,74
2012-03-11 - 2012-03-17,58
2012-03-18 - 2012-03-24,66
2012-03-25 - 2012-03-31,51
2012-04-01 - 2012-04-07,56
2012-04-08 - 2012-04-14,59
2012-04-15 - 2012-04-21,52
2012-04-22 - 2012-04-28,45
2012-04-29 - 2012-05-05,63
2012-05-06 - 2012-05-12,58
2012-05-13 - 2012-05-19,58
2012-05-20 - 2012-05-26,58
2012-05-27 - 2012-06-02,46
2012-06-03 - 2012-06-09,54
2012-06-10 - 2012-06-16,57
2012-06-17 - 2012-06-23,57
2012-06-24 - 2012-06-30,49
2012-07-01 - 2012-07-07,48
2012-07-08 - 2012-07-14,54
2012-07-15 - 2012-07-21,48
2012-07-22 - 2012-07-28,47
2012-07-29 - 2012-08-04,70
2012-08-05 - 2012-08-11,45
2012-08-12 - 2012-08-18,48
2012-08-19 - 2012-08-25,43
2012-08-26 - 2012-09-01,53
2012-09-02 - 2012-09-08,43
2012-09-09 - 2012-09-15,45
2012-09-16 - 2012-09-22,50
2012-09-23 - 2012-09-29,56
2012-09-30 - 2012-10-06,54
2012-10-07 - 2012-10-13,54
2012-10-14 - 2012-10-20,61
2012-10-21 - 2012-10-27,54
2012-10-28 - 2012-11-03,47
2012-11-04 - 2012-11-10,51
2012-11-11 - 2012-11-17,46
2012-11-18 - 2012-11-24,45
2012-11-25 - 2012-12-01,50
2012-12-02 - 2012-12-08,51
2012-12-09 - 2012-12-15,60
2012-12-16 - 2012-12-22,46
2012-12-23 - 2012-12-29,27
2012-12-30 - 2013-01-05,41
2013-01-06 - 2013-01-12,70
2013-01-13 - 2013-01-19,70
2013-01-20 - 2013-01-26,100
2013-01-27 - 2013-02-02,75
2013-02-03 - 2013-02-09,62
2013-02-10 - 2013-02-16,73
2013-02-17 - 2013-02-23,71
2013-02-24 - 2013-03-02,56
2013-03-03 - 2013-03-09,67
2013-03-10 - 2013-03-16,65
2013-03-17 - 2013-03-23,56
2013-03-24 - 2013-03-30,59
2013-03-31 - 2013-04-06,54
2013-04-07 - 2013-04-13,51
2013-04-14 - 2013-04-20,46
2013-04-21 - 2013-04-27,60
2013-04-28 - 2013-05-04,70
2013-05-05 - 2013-05-11,49
2013-05-12 - 2013-05-18,59
2013-05-19 - 2013-05-25,48
2013-05-26 - 2013-06-01,47
2013-06-02 - 2013-06-08,56
2013-06-09 - 2013-06-15,47
2013-06-16 - 2013-06-22,47
2013-06-23 - 2013-06-29,48
2013-06-30 - 2013-07-06,41
2013-07-07 - 2013-07-13,55
2013-07-14 - 2013-07-20,49
2013-07-21 - 2013-07-27,56
2013-07-28 - 2013-08-03,50
2013-08-04 - 2013-08-10,64
2013-08-11 - 2013-08-17,68
2013-08-18 - 2013-08-24,50
2013-08-25 - 2013-08-31,54
2013-09-01 - 2013-09-07,44
2013-09-08 - 2013-09-14,52
2013-09-15 - 2013-09-21,64
2013-09-22 - 2013-09-28,46
2013-09-29 - 2013-10-05,43
2013-10-06 - 2013-10-12,51
2013-10-13 - 2013-10-19,52
2013-10-20 - 2013-10-26,68
2013-10-27 - 2013-11-02,40
2013-11-03 - 2013-11-09,63
2013-11-10 - 2013-11-16,40
2013-11-17 - 2013-11-23,82
2013-11-24 - 2013-11-30,36
2013-12-01 - 2013-12-07,47
2013-12-08 - 2013-12-14,55
2013-12-15 - 2013-12-21,51
2013-12-22 - 2013-12-28,38
2013-12-29 - 2014-01-04,38
