# Supplementary material for: Collective Attention and Stock Prices: Evidence from Google Trends Data on Standard and Poor's 100
Source: PLoS One. 2015 Aug 10;10(8):e0135311. doi: 10.1371/journal.pone.0135311 (PMC4530949; doi:10.1371/journal.pone.0135311)
Supplement: S1 File — (ZIP) [file pone.0135311.s001.zip › Google Trends Daten/Dow Chemical 2004-2013.csv]

Websuche-Interesse: "dow chemical"
Vereinigte Staaten	2004
Interesse im Laufe der Zeit
Woche,"dow chemical"
2004-01-04 - 2004-01-10,55
2004-01-11 - 2004-01-17,52
2004-01-18 - 2004-01-24,56
2004-01-25 - 2004-01-31,79
2004-02-01 - 2004-02-07,85
2004-02-08 - 2004-02-14,64
2004-02-15 - 2004-02-21,71
2004-02-22 - 2004-02-28,55
2004-02-29 - 2004-03-06,60
2004-03-07 - 2004-03-13,66
2004-03-14 - 2004-03-20,71
2004-03-21 - 2004-03-27,74
2004-03-28 - 2004-04-03,76
2004-04-04 - 2004-04-10,73
2004-04-11 - 2004-04-17,61
2004-04-18 - 2004-04-24,61
2004-04-25 - 2004-05-01,90
2004-05-02 - 2004-05-08,58
2004-05-09 - 2004-05-15,62
2004-05-16 - 2004-05-22,31
2004-05-23 - 2004-05-29,54
2004-05-30 - 2004-06-05,79
2004-06-06 - 2004-06-12,58
2004-06-13 - 2004-06-19,62
2004-06-20 - 2004-06-26,59
2004-06-27 - 2004-07-03,66
2004-07-04 - 2004-07-10,84
2004-07-11 - 2004-07-17,57
2004-07-18 - 2004-07-24,57
2004-07-25 - 2004-07-31,57
2004-08-01 - 2004-08-07,66
2004-08-08 - 2004-08-14,56
2004-08-15 - 2004-08-21,56
2004-08-22 - 2004-08-28,63
2004-08-29 - 2004-09-04,74
2004-09-05 - 2004-09-11,46
2004-09-12 - 2004-09-18,63
2004-09-19 - 2004-09-25,65
2004-09-26 - 2004-10-02,79
2004-10-03 - 2004-10-09,75
2004-10-10 - 2004-10-16,33
2004-10-17 - 2004-10-23,51
2004-10-24 - 2004-10-30,55
2004-10-31 - 2004-11-06,55
2004-11-07 - 2004-11-13,71
2004-11-14 - 2004-11-20,51
2004-11-21 - 2004-11-27,40
2004-11-28 - 2004-12-04,87
2004-12-05 - 2004-12-11,100
2004-12-12 - 2004-12-18,52
2004-12-19 - 2004-12-25,38
2004-12-26 - 2005-01-01,50
2005-01-02 - 2005-01-08,80
2005-01-09 - 2005-01-15,75
2005-01-16 - 2005-01-22,70
2005-01-23 - 2005-01-29,100
2005-01-30 - 2005-02-05,72
2005-02-06 - 2005-02-12,91
2005-02-13 - 2005-02-19,71
2005-02-20 - 2005-02-26,97
2005-02-27 - 2005-03-05,88
2005-03-06 - 2005-03-12,78
2005-03-13 - 2005-03-19,48
2005-03-20 - 2005-03-26,64
2005-03-27 - 2005-04-02,39
2005-04-03 - 2005-04-09,97
2005-04-10 - 2005-04-16,51
2005-04-17 - 2005-04-23,97
2005-04-24 - 2005-04-30,64
2005-05-01 - 2005-05-07,71
2005-05-08 - 2005-05-14,88
2005-05-15 - 2005-05-21,79
2005-05-22 - 2005-05-28,47
2005-05-29 - 2005-06-04,29
2005-06-05 - 2005-06-11,56
2005-06-12 - 2005-06-18,78
2005-06-19 - 2005-06-25,67
2005-06-26 - 2005-07-02,85
2005-07-03 - 2005-07-09,55
2005-07-10 - 2005-07-16,68
2005-07-17 - 2005-07-23,60
2005-07-24 - 2005-07-30,59
2005-07-31 - 2005-08-06,87
2005-08-07 - 2005-08-13,74
2005-08-14 - 2005-08-20,66
2005-08-21 - 2005-08-27,68
2005-08-28 - 2005-09-03,63
2005-09-04 - 2005-09-10,78
2005-09-11 - 2005-09-17,38
2005-09-18 - 2005-09-24,85
2005-09-25 - 2005-10-01,74
2005-10-02 - 2005-10-08,80
2005-10-09 - 2005-10-15,46
2005-10-16 - 2005-10-22,52
2005-10-23 - 2005-10-29,69
2005-10-30 - 2005-11-05,81
2005-11-06 - 2005-11-12,68
2005-11-13 - 2005-11-19,47
2005-11-20 - 2005-11-26,68
2005-11-27 - 2005-12-03,62
2005-12-04 - 2005-12-10,49
2005-12-11 - 2005-12-17,60
2005-12-18 - 2005-12-24,40
2005-12-25 - 2005-12-31,43
2006-01-01 - 2006-01-07,56
2006-01-08 - 2006-01-14,62
2006-01-15 - 2006-01-21,70
2006-01-22 - 2006-01-28,78
2006-01-29 - 2006-02-04,62
2006-02-05 - 2006-02-11,77
2006-02-12 - 2006-02-18,74
2006-02-19 - 2006-02-25,60
2006-02-26 - 2006-03-04,73
2006-03-05 - 2006-03-11,67
2006-03-12 - 2006-03-18,68
2006-03-19 - 2006-03-25,82
2006-03-26 - 2006-04-01,61
2006-04-02 - 2006-04-08,85
2006-04-09 - 2006-04-15,87
2006-04-16 - 2006-04-22,59
2006-04-23 - 2006-04-29,100
2006-04-30 - 2006-05-06,68
2006-05-07 - 2006-05-13,61
2006-05-14 - 2006-05-20,94
2006-05-21 - 2006-05-27,81
2006-05-28 - 2006-06-03,62
2006-06-04 - 2006-06-10,72
2006-06-11 - 2006-06-17,52
2006-06-18 - 2006-06-24,54
2006-06-25 - 2006-07-01,95
2006-07-02 - 2006-07-08,80
2006-07-09 - 2006-07-15,59
2006-07-16 - 2006-07-22,58
2006-07-23 - 2006-07-29,84
2006-07-30 - 2006-08-05,77
2006-08-06 - 2006-08-12,66
2006-08-13 - 2006-08-19,80
2006-08-20 - 2006-08-26,83
2006-08-27 - 2006-09-02,91
2006-09-03 - 2006-09-09,64
2006-09-10 - 2006-09-16,72
2006-09-17 - 2006-09-23,75
2006-09-24 - 2006-09-30,85
2006-10-01 - 2006-10-07,84
2006-10-08 - 2006-10-14,79
2006-10-15 - 2006-10-21,71
2006-10-22 - 2006-10-28,78
2006-10-29 - 2006-11-04,85
2006-11-05 - 2006-11-11,65
2006-11-12 - 2006-11-18,79
2006-11-19 - 2006-11-25,75
2006-11-26 - 2006-12-02,75
2006-12-03 - 2006-12-09,72
2006-12-10 - 2006-12-16,68
2006-12-17 - 2006-12-23,45
2006-12-24 - 2006-12-30,56
2006-12-31 - 2007-01-06,67
2007-01-07 - 2007-01-13,39
2007-01-14 - 2007-01-20,34
2007-01-21 - 2007-01-27,40
2007-01-28 - 2007-02-03,39
2007-02-04 - 2007-02-10,27
2007-02-11 - 2007-02-17,35
2007-02-18 - 2007-02-24,37
2007-02-25 - 2007-03-03,72
2007-03-04 - 2007-03-10,33
2007-03-11 - 2007-03-17,53
2007-03-18 - 2007-03-24,37
2007-03-25 - 2007-03-31,38
2007-04-01 - 2007-04-07,31
2007-04-08 - 2007-04-14,100
2007-04-15 - 2007-04-21,42
2007-04-22 - 2007-04-28,64
2007-04-29 - 2007-05-05,38
2007-05-06 - 2007-05-12,42
2007-05-13 - 2007-05-19,29
2007-05-20 - 2007-05-26,35
2007-05-27 - 2007-06-02,39
2007-06-03 - 2007-06-09,31
2007-06-10 - 2007-06-16,36
2007-06-17 - 2007-06-23,30
2007-06-24 - 2007-06-30,34
2007-07-01 - 2007-07-07,21
2007-07-08 - 2007-07-14,30
2007-07-15 - 2007-07-21,34
2007-07-22 - 2007-07-28,37
2007-07-29 - 2007-08-04,35
2007-08-05 - 2007-08-11,26
2007-08-12 - 2007-08-18,23
2007-08-19 - 2007-08-25,38
2007-08-26 - 2007-09-01,33
2007-09-02 - 2007-09-08,31
2007-09-09 - 2007-09-15,37
2007-09-16 - 2007-09-22,32
2007-09-23 - 2007-09-29,30
2007-09-30 - 2007-10-06,31
2007-10-07 - 2007-10-13,43
2007-10-14 - 2007-10-20,36
2007-10-21 - 2007-10-27,33
2007-10-28 - 2007-11-03,30
2007-11-04 - 2007-11-10,33
2007-11-11 - 2007-11-17,33
2007-11-18 - 2007-11-24,24
2007-11-25 - 2007-12-01,32
2007-12-02 - 2007-12-08,31
2007-12-09 - 2007-12-15,31
2007-12-16 - 2007-12-22,25
2007-12-23 - 2007-12-29,19
2007-12-30 - 2008-01-05,21
2008-01-06 - 2008-01-12,35
2008-01-13 - 2008-01-19,28
2008-01-20 - 2008-01-26,36
2008-01-27 - 2008-02-02,32
2008-02-03 - 2008-02-09,33
2008-02-10 - 2008-02-16,32
2008-02-17 - 2008-02-23,30
2008-02-24 - 2008-03-01,30
2008-03-02 - 2008-03-08,34
2008-03-09 - 2008-03-15,30
2008-03-16 - 2008-03-22,33
2008-03-23 - 2008-03-29,37
2008-03-30 - 2008-04-05,31
2008-04-06 - 2008-04-12,33
2008-04-13 - 2008-04-19,32
2008-04-20 - 2008-04-26,32
2008-04-27 - 2008-05-03,27
2008-05-04 - 2008-05-10,31
2008-05-11 - 2008-05-17,32
2008-05-18 - 2008-05-24,27
2008-05-25 - 2008-05-31,51
2008-06-01 - 2008-06-07,46
2008-06-08 - 2008-06-14,36
2008-06-15 - 2008-06-21,32
2008-06-22 - 2008-06-28,49
2008-06-29 - 2008-07-05,29
2008-07-06 - 2008-07-12,63
2008-07-13 - 2008-07-19,46
2008-07-20 - 2008-07-26,52
2008-07-27 - 2008-08-02,37
2008-08-03 - 2008-08-09,25
2008-08-10 - 2008-08-16,39
2008-08-17 - 2008-08-23,29
2008-08-24 - 2008-08-30,41
2008-08-31 - 2008-09-06,30
2008-09-07 - 2008-09-13,37
2008-09-14 - 2008-09-20,33
2008-09-21 - 2008-09-27,33
2008-09-28 - 2008-10-04,40
2008-10-05 - 2008-10-11,40
2008-10-12 - 2008-10-18,29
2008-10-19 - 2008-10-25,55
2008-10-26 - 2008-11-01,43
2008-11-02 - 2008-11-08,39
2008-11-09 - 2008-11-15,40
2008-11-16 - 2008-11-22,37
2008-11-23 - 2008-11-29,35
2008-11-30 - 2008-12-06,38
2008-12-07 - 2008-12-13,100
2008-12-14 - 2008-12-20,42
2008-12-21 - 2008-12-27,33
2008-12-28 - 2009-01-03,98
2009-01-04 - 2009-01-10,86
2009-01-11 - 2009-01-17,63
2009-01-18 - 2009-01-24,59
2009-01-25 - 2009-01-31,86
2009-02-01 - 2009-02-07,86
2009-02-08 - 2009-02-14,61
2009-02-15 - 2009-02-21,58
2009-02-22 - 2009-02-28,64
2009-03-01 - 2009-03-07,57
2009-03-08 - 2009-03-14,100
2009-03-15 - 2009-03-21,53
2009-03-22 - 2009-03-28,46
2009-03-29 - 2009-04-04,56
2009-04-05 - 2009-04-11,47
2009-04-12 - 2009-04-18,48
2009-04-19 - 2009-04-25,41
2009-04-26 - 2009-05-02,42
2009-05-03 - 2009-05-09,44
2009-05-10 - 2009-05-16,43
2009-05-17 - 2009-05-23,38
2009-05-24 - 2009-05-30,40
2009-05-31 - 2009-06-06,43
2009-06-07 - 2009-06-13,42
2009-06-14 - 2009-06-20,30
2009-06-21 - 2009-06-27,30
2009-06-28 - 2009-07-04,36
2009-07-05 - 2009-07-11,36
2009-07-12 - 2009-07-18,29
2009-07-19 - 2009-07-25,30
2009-07-26 - 2009-08-01,35
2009-08-02 - 2009-08-08,37
2009-08-09 - 2009-08-15,45
2009-08-16 - 2009-08-22,33
2009-08-23 - 2009-08-29,39
2009-08-30 - 2009-09-05,38
2009-09-06 - 2009-09-12,38
2009-09-13 - 2009-09-19,38
2009-09-20 - 2009-09-26,41
2009-09-27 - 2009-10-03,29
2009-10-04 - 2009-10-10,35
2009-10-11 - 2009-10-17,38
2009-10-18 - 2009-10-24,38
2009-10-25 - 2009-10-31,37
2009-11-01 - 2009-11-07,32
2009-11-08 - 2009-11-14,31
2009-11-15 - 2009-11-21,32
2009-11-22 - 2009-11-28,29
2009-11-29 - 2009-12-05,32
2009-12-06 - 2009-12-12,25
2009-12-13 - 2009-12-19,30
2009-12-20 - 2009-12-26,21
2009-12-27 - 2010-01-02,19
2010-01-03 - 2010-01-09,74
2010-01-10 - 2010-01-16,81
2010-01-17 - 2010-01-23,86
2010-01-24 - 2010-01-30,84
2010-01-31 - 2010-02-06,86
2010-02-07 - 2010-02-13,70
2010-02-14 - 2010-02-20,85
2010-02-21 - 2010-02-27,90
2010-02-28 - 2010-03-06,97
2010-03-07 - 2010-03-13,83
2010-03-14 - 2010-03-20,86
2010-03-21 - 2010-03-27,88
2010-03-28 - 2010-04-03,80
2010-04-04 - 2010-04-10,76
2010-04-11 - 2010-04-17,85
2010-04-18 - 2010-04-24,85
2010-04-25 - 2010-05-01,86
2010-05-02 - 2010-05-08,93
2010-05-09 - 2010-05-15,71
2010-05-16 - 2010-05-22,77
2010-05-23 - 2010-05-29,81
2010-05-30 - 2010-06-05,74
2010-06-06 - 2010-06-12,80
2010-06-13 - 2010-06-19,100
2010-06-20 - 2010-06-26,91
2010-06-27 - 2010-07-03,66
2010-07-04 - 2010-07-10,70
2010-07-11 - 2010-07-17,71
2010-07-18 - 2010-07-24,68
2010-07-25 - 2010-07-31,58
2010-08-01 - 2010-08-07,76
2010-08-08 - 2010-08-14,56
2010-08-15 - 2010-08-21,78
2010-08-22 - 2010-08-28,78
2010-08-29 - 2010-09-04,55
2010-09-05 - 2010-09-11,71
2010-09-12 - 2010-09-18,81
2010-09-19 - 2010-09-25,73
2010-09-26 - 2010-10-02,70
2010-10-03 - 2010-10-09,77
2010-10-10 - 2010-10-16,79
2010-10-17 - 2010-10-23,74
2010-10-24 - 2010-10-30,86
2010-10-31 - 2010-11-06,72
2010-11-07 - 2010-11-13,81
2010-11-14 - 2010-11-20,60
2010-11-21 - 2010-11-27,47
2010-11-28 - 2010-12-04,70
2010-12-05 - 2010-12-11,62
2010-12-12 - 2010-12-18,60
2010-12-19 - 2010-12-25,58
2010-12-26 - 2011-01-01,47
2011-01-02 - 2011-01-08,58
2011-01-09 - 2011-01-15,63
2011-01-16 - 2011-01-22,71
2011-01-23 - 2011-01-29,75
2011-01-30 - 2011-02-05,68
2011-02-06 - 2011-02-12,80
2011-02-13 - 2011-02-19,71
2011-02-20 - 2011-02-26,64
2011-02-27 - 2011-03-05,58
2011-03-06 - 2011-03-12,60
2011-03-13 - 2011-03-19,65
2011-03-20 - 2011-03-26,79
2011-03-27 - 2011-04-02,64
2011-04-03 - 2011-04-09,69
2011-04-10 - 2011-04-16,78
2011-04-17 - 2011-04-23,67
2011-04-24 - 2011-04-30,78
2011-05-01 - 2011-05-07,66
2011-05-08 - 2011-05-14,65
2011-05-15 - 2011-05-21,56
2011-05-22 - 2011-05-28,69
2011-05-29 - 2011-06-04,59
2011-06-05 - 2011-06-11,72
2011-06-12 - 2011-06-18,80
2011-06-19 - 2011-06-25,57
2011-06-26 - 2011-07-02,61
2011-07-03 - 2011-07-09,66
2011-07-10 - 2011-07-16,61
2011-07-17 - 2011-07-23,72
2011-07-24 - 2011-07-30,100
2011-07-31 - 2011-08-06,77
2011-08-07 - 2011-08-13,83
2011-08-14 - 2011-08-20,82
2011-08-21 - 2011-08-27,66
2011-08-28 - 2011-09-03,61
2011-09-04 - 2011-09-10,58
2011-09-11 - 2011-09-17,66
2011-09-18 - 2011-09-24,60
2011-09-25 - 2011-10-01,80
2011-10-02 - 2011-10-08,72
2011-10-09 - 2011-10-15,75
2011-10-16 - 2011-10-22,71
2011-10-23 - 2011-10-29,78
2011-10-30 - 2011-11-05,62
2011-11-06 - 2011-11-12,60
2011-11-13 - 2011-11-19,56
2011-11-20 - 2011-11-26,44
2011-11-27 - 2011-12-03,59
2011-12-04 - 2011-12-10,59
2011-12-11 - 2011-12-17,55
2011-12-18 - 2011-12-24,46
2011-12-25 - 2011-12-31,45
2012-01-01 - 2012-01-07,56
2012-01-08 - 2012-01-14,62
2012-01-15 - 2012-01-21,73
2012-01-22 - 2012-01-28,70
2012-01-29 - 2012-02-04,74
2012-02-05 - 2012-02-11,60
2012-02-12 - 2012-02-18,63
2012-02-19 - 2012-02-25,58
2012-02-26 - 2012-03-03,79
2012-03-04 - 2012-03-10,65
2012-03-11 - 2012-03-17,66
2012-03-18 - 2012-03-24,68
2012-03-25 - 2012-03-31,65
2012-04-01 - 2012-04-07,65
2012-04-08 - 2012-04-14,64
2012-04-15 - 2012-04-21,77
2012-04-22 - 2012-04-28,77
2012-04-29 - 2012-05-05,78
2012-05-06 - 2012-05-12,60
2012-05-13 - 2012-05-19,96
2012-05-20 - 2012-05-26,71
2012-05-27 - 2012-06-02,59
2012-06-03 - 2012-06-09,68
2012-06-10 - 2012-06-16,65
2012-06-17 - 2012-06-23,53
2012-06-24 - 2012-06-30,62
2012-07-01 - 2012-07-07,53
2012-07-08 - 2012-07-14,59
2012-07-15 - 2012-07-21,64
2012-07-22 - 2012-07-28,63
2012-07-29 - 2012-08-04,78
2012-08-05 - 2012-08-11,55
2012-08-12 - 2012-08-18,51
2012-08-19 - 2012-08-25,57
2012-08-26 - 2012-09-01,56
2012-09-02 - 2012-09-08,59
2012-09-09 - 2012-09-15,59
2012-09-16 - 2012-09-22,58
2012-09-23 - 2012-09-29,71
2012-09-30 - 2012-10-06,65
2012-10-07 - 2012-10-13,60
2012-10-14 - 2012-10-20,61
2012-10-21 - 2012-10-27,100
2012-10-28 - 2012-11-03,59
2012-11-04 - 2012-11-10,61
2012-11-11 - 2012-11-17,58
2012-11-18 - 2012-11-24,35
2012-11-25 - 2012-12-01,47
2012-12-02 - 2012-12-08,53
2012-12-09 - 2012-12-15,53
2012-12-16 - 2012-12-22,48
2012-12-23 - 2012-12-29,33
2012-12-30 - 2013-01-05,37
2013-01-06 - 2013-01-12,71
2013-01-13 - 2013-01-19,78
2013-01-20 - 2013-01-26,80
2013-01-27 - 2013-02-02,92
2013-02-03 - 2013-02-09,81
2013-02-10 - 2013-02-16,90
2013-02-17 - 2013-02-23,84
2013-02-24 - 2013-03-02,74
2013-03-03 - 2013-03-09,83
2013-03-10 - 2013-03-16,81
2013-03-17 - 2013-03-23,81
2013-03-24 - 2013-03-30,75
2013-03-31 - 2013-04-06,76
2013-04-07 - 2013-04-13,88
2013-04-14 - 2013-04-20,86
2013-04-21 - 2013-04-27,91
2013-04-28 - 2013-05-04,68
2013-05-05 - 2013-05-11,81
2013-05-12 - 2013-05-18,79
2013-05-19 - 2013-05-25,82
2013-05-26 - 2013-06-01,73
2013-06-02 - 2013-06-08,79
2013-06-09 - 2013-06-15,64
2013-06-16 - 2013-06-22,71
2013-06-23 - 2013-06-29,64
2013-06-30 - 2013-07-06,58
2013-07-07 - 2013-07-13,71
2013-07-14 - 2013-07-20,82
2013-07-21 - 2013-07-27,98
2013-07-28 - 2013-08-03,86
2013-08-04 - 2013-08-10,73
2013-08-11 - 2013-08-17,78
2013-08-18 - 2013-08-24,79
2013-08-25 - 2013-08-31,82
2013-09-01 - 2013-09-07,76
2013-09-08 - 2013-09-14,90
2013-09-15 - 2013-09-21,83
2013-09-22 - 2013-09-28,92
2013-09-29 - 2013-10-05,81
2013-10-06 - 2013-10-12,86
2013-10-13 - 2013-10-19,78
2013-10-20 - 2013-10-26,100
2013-10-27 - 2013-11-02,88
2013-11-03 - 2013-11-09,75
2013-11-10 - 2013-11-16,70
2013-11-17 - 2013-11-23,65
2013-11-24 - 2013-11-30,50
2013-12-01 - 2013-12-07,97
2013-12-08 - 2013-12-14,78
2013-12-15 - 2013-12-21,68
2013-12-22 - 2013-12-28,41
2013-12-29 - 2014-01-04,45
