# Supplementary material for: Collective Attention and Stock Prices: Evidence from Google Trends Data on Standard and Poor's 100
Source: PLoS One. 2015 Aug 10;10(8):e0135311. doi: 10.1371/journal.pone.0135311 (PMC4530949; doi:10.1371/journal.pone.0135311)
Supplement: S1 File — (ZIP) [file pone.0135311.s001.zip › Google Trends Daten/General Dynamics 2004-2013.csv]

Websuche-Interesse: "general dynamics"
Vereinigte Staaten	2004
Interesse im Laufe der Zeit
Woche,"general dynamics"
2004-01-04 - 2004-01-10,61
2004-01-11 - 2004-01-17,72
2004-01-18 - 2004-01-24,67
2004-01-25 - 2004-01-31,73
2004-02-01 - 2004-02-07,76
2004-02-08 - 2004-02-14,63
2004-02-15 - 2004-02-21,62
2004-02-22 - 2004-02-28,77
2004-02-29 - 2004-03-06,87
2004-03-07 - 2004-03-13,54
2004-03-14 - 2004-03-20,79
2004-03-21 - 2004-03-27,40
2004-03-28 - 2004-04-03,57
2004-04-04 - 2004-04-10,84
2004-04-11 - 2004-04-17,43
2004-04-18 - 2004-04-24,87
2004-04-25 - 2004-05-01,69
2004-05-02 - 2004-05-08,63
2004-05-09 - 2004-05-15,61
2004-05-16 - 2004-05-22,92
2004-05-23 - 2004-05-29,68
2004-05-30 - 2004-06-05,87
2004-06-06 - 2004-06-12,72
2004-06-13 - 2004-06-19,65
2004-06-20 - 2004-06-26,90
2004-06-27 - 2004-07-03,72
2004-07-04 - 2004-07-10,47
2004-07-11 - 2004-07-17,70
2004-07-18 - 2004-07-24,94
2004-07-25 - 2004-07-31,74
2004-08-01 - 2004-08-07,100
2004-08-08 - 2004-08-14,82
2004-08-15 - 2004-08-21,85
2004-08-22 - 2004-08-28,69
2004-08-29 - 2004-09-04,71
2004-09-05 - 2004-09-11,70
2004-09-12 - 2004-09-18,73
2004-09-19 - 2004-09-25,69
2004-09-26 - 2004-10-02,76
2004-10-03 - 2004-10-09,70
2004-10-10 - 2004-10-16,56
2004-10-17 - 2004-10-23,74
2004-10-24 - 2004-10-30,57
2004-10-31 - 2004-11-06,69
2004-11-07 - 2004-11-13,55
2004-11-14 - 2004-11-20,64
2004-11-21 - 2004-11-27,46
2004-11-28 - 2004-12-04,58
2004-12-05 - 2004-12-11,70
2004-12-12 - 2004-12-18,57
2004-12-19 - 2004-12-25,59
2004-12-26 - 2005-01-01,57
2005-01-02 - 2005-01-08,56
2005-01-09 - 2005-01-15,75
2005-01-16 - 2005-01-22,73
2005-01-23 - 2005-01-29,71
2005-01-30 - 2005-02-05,66
2005-02-06 - 2005-02-12,67
2005-02-13 - 2005-02-19,67
2005-02-20 - 2005-02-26,67
2005-02-27 - 2005-03-05,71
2005-03-06 - 2005-03-12,64
2005-03-13 - 2005-03-19,86
2005-03-20 - 2005-03-26,68
2005-03-27 - 2005-04-02,73
2005-04-03 - 2005-04-09,74
2005-04-10 - 2005-04-16,67
2005-04-17 - 2005-04-23,71
2005-04-24 - 2005-04-30,69
2005-05-01 - 2005-05-07,67
2005-05-08 - 2005-05-14,68
2005-05-15 - 2005-05-21,72
2005-05-22 - 2005-05-28,69
2005-05-29 - 2005-06-04,58
2005-06-05 - 2005-06-11,73
2005-06-12 - 2005-06-18,70
2005-06-19 - 2005-06-25,71
2005-06-26 - 2005-07-02,50
2005-07-03 - 2005-07-09,79
2005-07-10 - 2005-07-16,99
2005-07-17 - 2005-07-23,59
2005-07-24 - 2005-07-30,64
2005-07-31 - 2005-08-06,80
2005-08-07 - 2005-08-13,66
2005-08-14 - 2005-08-20,75
2005-08-21 - 2005-08-27,64
2005-08-28 - 2005-09-03,53
2005-09-04 - 2005-09-10,53
2005-09-11 - 2005-09-17,63
2005-09-18 - 2005-09-24,65
2005-09-25 - 2005-10-01,54
2005-10-02 - 2005-10-08,69
2005-10-09 - 2005-10-15,80
2005-10-16 - 2005-10-22,53
2005-10-23 - 2005-10-29,59
2005-10-30 - 2005-11-05,54
2005-11-06 - 2005-11-12,56
2005-11-13 - 2005-11-19,50
2005-11-20 - 2005-11-26,49
2005-11-27 - 2005-12-03,52
2005-12-04 - 2005-12-10,63
2005-12-11 - 2005-12-17,100
2005-12-18 - 2005-12-24,52
2005-12-25 - 2005-12-31,58
2006-01-01 - 2006-01-07,70
2006-01-08 - 2006-01-14,77
2006-01-15 - 2006-01-21,72
2006-01-22 - 2006-01-28,79
2006-01-29 - 2006-02-04,74
2006-02-05 - 2006-02-11,89
2006-02-12 - 2006-02-18,83
2006-02-19 - 2006-02-25,86
2006-02-26 - 2006-03-04,80
2006-03-05 - 2006-03-11,77
2006-03-12 - 2006-03-18,65
2006-03-19 - 2006-03-25,80
2006-03-26 - 2006-04-01,77
2006-04-02 - 2006-04-08,59
2006-04-09 - 2006-04-15,67
2006-04-16 - 2006-04-22,68
2006-04-23 - 2006-04-29,91
2006-04-30 - 2006-05-06,58
2006-05-07 - 2006-05-13,75
2006-05-14 - 2006-05-20,69
2006-05-21 - 2006-05-27,68
2006-05-28 - 2006-06-03,60
2006-06-04 - 2006-06-10,78
2006-06-11 - 2006-06-17,100
2006-06-18 - 2006-06-24,74
2006-06-25 - 2006-07-01,70
2006-07-02 - 2006-07-08,72
2006-07-09 - 2006-07-15,76
2006-07-16 - 2006-07-22,98
2006-07-23 - 2006-07-29,82
2006-07-30 - 2006-08-05,76
2006-08-06 - 2006-08-12,75
2006-08-13 - 2006-08-19,75
2006-08-20 - 2006-08-26,68
2006-08-27 - 2006-09-02,74
2006-09-03 - 2006-09-09,85
2006-09-10 - 2006-09-16,68
2006-09-17 - 2006-09-23,65
2006-09-24 - 2006-09-30,72
2006-10-01 - 2006-10-07,79
2006-10-08 - 2006-10-14,75
2006-10-15 - 2006-10-21,75
2006-10-22 - 2006-10-28,77
2006-10-29 - 2006-11-04,65
2006-11-05 - 2006-11-11,76
2006-11-12 - 2006-11-18,64
2006-11-19 - 2006-11-25,44
2006-11-26 - 2006-12-02,80
2006-12-03 - 2006-12-09,60
2006-12-10 - 2006-12-16,62
2006-12-17 - 2006-12-23,60
2006-12-24 - 2006-12-30,44
2006-12-31 - 2007-01-06,69
2007-01-07 - 2007-01-13,75
2007-01-14 - 2007-01-20,84
2007-01-21 - 2007-01-27,93
2007-01-28 - 2007-02-03,84
2007-02-04 - 2007-02-10,85
2007-02-11 - 2007-02-17,72
2007-02-18 - 2007-02-24,77
2007-02-25 - 2007-03-03,87
2007-03-04 - 2007-03-10,85
2007-03-11 - 2007-03-17,79
2007-03-18 - 2007-03-24,82
2007-03-25 - 2007-03-31,82
2007-04-01 - 2007-04-07,72
2007-04-08 - 2007-04-14,79
2007-04-15 - 2007-04-21,86
2007-04-22 - 2007-04-28,90
2007-04-29 - 2007-05-05,69
2007-05-06 - 2007-05-12,78
2007-05-13 - 2007-05-19,77
2007-05-20 - 2007-05-26,71
2007-05-27 - 2007-06-02,62
2007-06-03 - 2007-06-09,99
2007-06-10 - 2007-06-16,85
2007-06-17 - 2007-06-23,85
2007-06-24 - 2007-06-30,71
2007-07-01 - 2007-07-07,71
2007-07-08 - 2007-07-14,72
2007-07-15 - 2007-07-21,100
2007-07-22 - 2007-07-28,70
2007-07-29 - 2007-08-04,80
2007-08-05 - 2007-08-11,96
2007-08-12 - 2007-08-18,83
2007-08-19 - 2007-08-25,73
2007-08-26 - 2007-09-01,83
2007-09-02 - 2007-09-08,70
2007-09-09 - 2007-09-15,68
2007-09-16 - 2007-09-22,73
2007-09-23 - 2007-09-29,85
2007-09-30 - 2007-10-06,74
2007-10-07 - 2007-10-13,66
2007-10-14 - 2007-10-20,78
2007-10-21 - 2007-10-27,91
2007-10-28 - 2007-11-03,71
2007-11-04 - 2007-11-10,76
2007-11-11 - 2007-11-17,76
2007-11-18 - 2007-11-24,56
2007-11-25 - 2007-12-01,67
2007-12-02 - 2007-12-08,70
2007-12-09 - 2007-12-15,63
2007-12-16 - 2007-12-22,61
2007-12-23 - 2007-12-29,52
2007-12-30 - 2008-01-05,59
2008-01-06 - 2008-01-12,84
2008-01-13 - 2008-01-19,75
2008-01-20 - 2008-01-26,88
2008-01-27 - 2008-02-02,90
2008-02-03 - 2008-02-09,77
2008-02-10 - 2008-02-16,86
2008-02-17 - 2008-02-23,94
2008-02-24 - 2008-03-01,88
2008-03-02 - 2008-03-08,78
2008-03-09 - 2008-03-15,84
2008-03-16 - 2008-03-22,100
2008-03-23 - 2008-03-29,85
2008-03-30 - 2008-04-05,99
2008-04-06 - 2008-04-12,91
2008-04-13 - 2008-04-19,90
2008-04-20 - 2008-04-26,89
2008-04-27 - 2008-05-03,88
2008-05-04 - 2008-05-10,84
2008-05-11 - 2008-05-17,80
2008-05-18 - 2008-05-24,100
2008-05-25 - 2008-05-31,80
2008-06-01 - 2008-06-07,93
2008-06-08 - 2008-06-14,68
2008-06-15 - 2008-06-21,95
2008-06-22 - 2008-06-28,79
2008-06-29 - 2008-07-05,82
2008-07-06 - 2008-07-12,89
2008-07-13 - 2008-07-19,77
2008-07-20 - 2008-07-26,76
2008-07-27 - 2008-08-02,88
2008-08-03 - 2008-08-09,97
2008-08-10 - 2008-08-16,82
2008-08-17 - 2008-08-23,93
2008-08-24 - 2008-08-30,70
2008-08-31 - 2008-09-06,75
2008-09-07 - 2008-09-13,75
2008-09-14 - 2008-09-20,70
2008-09-21 - 2008-09-27,94
2008-09-28 - 2008-10-04,89
2008-10-05 - 2008-10-11,86
2008-10-12 - 2008-10-18,81
2008-10-19 - 2008-10-25,95
2008-10-26 - 2008-11-01,92
2008-11-02 - 2008-11-08,75
2008-11-09 - 2008-11-15,83
2008-11-16 - 2008-11-22,80
2008-11-23 - 2008-11-29,53
2008-11-30 - 2008-12-06,96
2008-12-07 - 2008-12-13,69
2008-12-14 - 2008-12-20,72
2008-12-21 - 2008-12-27,49
2008-12-28 - 2009-01-03,56
2009-01-04 - 2009-01-10,85
2009-01-11 - 2009-01-17,78
2009-01-18 - 2009-01-24,100
2009-01-25 - 2009-01-31,93
2009-02-01 - 2009-02-07,77
2009-02-08 - 2009-02-14,75
2009-02-15 - 2009-02-21,75
2009-02-22 - 2009-02-28,81
2009-03-01 - 2009-03-07,86
2009-03-08 - 2009-03-14,76
2009-03-15 - 2009-03-21,65
2009-03-22 - 2009-03-28,78
2009-03-29 - 2009-04-04,72
2009-04-05 - 2009-04-11,75
2009-04-12 - 2009-04-18,66
2009-04-19 - 2009-04-25,87
2009-04-26 - 2009-05-02,82
2009-05-03 - 2009-05-09,73
2009-05-10 - 2009-05-16,72
2009-05-17 - 2009-05-23,69
2009-05-24 - 2009-05-30,69
2009-05-31 - 2009-06-06,63
2009-06-07 - 2009-06-13,60
2009-06-14 - 2009-06-20,70
2009-06-21 - 2009-06-27,68
2009-06-28 - 2009-07-04,61
2009-07-05 - 2009-07-11,71
2009-07-12 - 2009-07-18,70
2009-07-19 - 2009-07-25,70
2009-07-26 - 2009-08-01,71
2009-08-02 - 2009-08-08,69
2009-08-09 - 2009-08-15,74
2009-08-16 - 2009-08-22,65
2009-08-23 - 2009-08-29,64
2009-08-30 - 2009-09-05,65
2009-09-06 - 2009-09-12,55
2009-09-13 - 2009-09-19,65
2009-09-20 - 2009-09-26,69
2009-09-27 - 2009-10-03,63
2009-10-04 - 2009-10-10,58
2009-10-11 - 2009-10-17,60
2009-10-18 - 2009-10-24,66
2009-10-25 - 2009-10-31,70
2009-11-01 - 2009-11-07,64
2009-11-08 - 2009-11-14,58
2009-11-15 - 2009-11-21,55
2009-11-22 - 2009-11-28,34
2009-11-29 - 2009-12-05,54
2009-12-06 - 2009-12-12,55
2009-12-13 - 2009-12-19,53
2009-12-20 - 2009-12-26,41
2009-12-27 - 2010-01-02,39
2010-01-03 - 2010-01-09,93
2010-01-10 - 2010-01-16,83
2010-01-17 - 2010-01-23,83
2010-01-24 - 2010-01-30,100
2010-01-31 - 2010-02-06,84
2010-02-07 - 2010-02-13,83
2010-02-14 - 2010-02-20,84
2010-02-21 - 2010-02-27,92
2010-02-28 - 2010-03-06,92
2010-03-07 - 2010-03-13,75
2010-03-14 - 2010-03-20,68
2010-03-21 - 2010-03-27,84
2010-03-28 - 2010-04-03,78
2010-04-04 - 2010-04-10,87
2010-04-11 - 2010-04-17,78
2010-04-18 - 2010-04-24,85
2010-04-25 - 2010-05-01,81
2010-05-02 - 2010-05-08,76
2010-05-09 - 2010-05-15,84
2010-05-16 - 2010-05-22,67
2010-05-23 - 2010-05-29,84
2010-05-30 - 2010-06-05,72
2010-06-06 - 2010-06-12,92
2010-06-13 - 2010-06-19,87
2010-06-20 - 2010-06-26,75
2010-06-27 - 2010-07-03,76
2010-07-04 - 2010-07-10,71
2010-07-11 - 2010-07-17,72
2010-07-18 - 2010-07-24,88
2010-07-25 - 2010-07-31,74
2010-08-01 - 2010-08-07,86
2010-08-08 - 2010-08-14,68
2010-08-15 - 2010-08-21,67
2010-08-22 - 2010-08-28,75
2010-08-29 - 2010-09-04,75
2010-09-05 - 2010-09-11,76
2010-09-12 - 2010-09-18,91
2010-09-19 - 2010-09-25,79
2010-09-26 - 2010-10-02,80
2010-10-03 - 2010-10-09,64
2010-10-10 - 2010-10-16,70
2010-10-17 - 2010-10-23,77
2010-10-24 - 2010-10-30,76
2010-10-31 - 2010-11-06,73
2010-11-07 - 2010-11-13,64
2010-11-14 - 2010-11-20,66
2010-11-21 - 2010-11-27,45
2010-11-28 - 2010-12-04,79
2010-12-05 - 2010-12-11,64
2010-12-12 - 2010-12-18,64
2010-12-19 - 2010-12-25,50
2010-12-26 - 2011-01-01,58
2011-01-02 - 2011-01-08,100
2011-01-09 - 2011-01-15,76
2011-01-16 - 2011-01-22,80
2011-01-23 - 2011-01-29,78
2011-01-30 - 2011-02-05,79
2011-02-06 - 2011-02-12,74
2011-02-13 - 2011-02-19,81
2011-02-20 - 2011-02-26,77
2011-02-27 - 2011-03-05,83
2011-03-06 - 2011-03-12,80
2011-03-13 - 2011-03-19,72
2011-03-20 - 2011-03-26,83
2011-03-27 - 2011-04-02,72
2011-04-03 - 2011-04-09,81
2011-04-10 - 2011-04-16,68
2011-04-17 - 2011-04-23,69
2011-04-24 - 2011-04-30,71
2011-05-01 - 2011-05-07,65
2011-05-08 - 2011-05-14,78
2011-05-15 - 2011-05-21,73
2011-05-22 - 2011-05-28,63
2011-05-29 - 2011-06-04,64
2011-06-05 - 2011-06-11,78
2011-06-12 - 2011-06-18,70
2011-06-19 - 2011-06-25,77
2011-06-26 - 2011-07-02,73
2011-07-03 - 2011-07-09,56
2011-07-10 - 2011-07-16,70
2011-07-17 - 2011-07-23,68
2011-07-24 - 2011-07-30,66
2011-07-31 - 2011-08-06,67
2011-08-07 - 2011-08-13,70
2011-08-14 - 2011-08-20,74
2011-08-21 - 2011-08-27,65
2011-08-28 - 2011-09-03,68
2011-09-04 - 2011-09-10,64
2011-09-11 - 2011-09-17,67
2011-09-18 - 2011-09-24,63
2011-09-25 - 2011-10-01,74
2011-10-02 - 2011-10-08,65
2011-10-09 - 2011-10-15,64
2011-10-16 - 2011-10-22,65
2011-10-23 - 2011-10-29,58
2011-10-30 - 2011-11-05,60
2011-11-06 - 2011-11-12,64
2011-11-13 - 2011-11-19,51
2011-11-20 - 2011-11-26,40
2011-11-27 - 2011-12-03,55
2011-12-04 - 2011-12-10,52
2011-12-11 - 2011-12-17,51
2011-12-18 - 2011-12-24,55
2011-12-25 - 2011-12-31,42
2012-01-01 - 2012-01-07,79
2012-01-08 - 2012-01-14,88
2012-01-15 - 2012-01-21,85
2012-01-22 - 2012-01-28,100
2012-01-29 - 2012-02-04,87
2012-02-05 - 2012-02-11,81
2012-02-12 - 2012-02-18,86
2012-02-19 - 2012-02-25,91
2012-02-26 - 2012-03-03,90
2012-03-04 - 2012-03-10,85
2012-03-11 - 2012-03-17,78
2012-03-18 - 2012-03-24,72
2012-03-25 - 2012-03-31,89
2012-04-01 - 2012-04-07,68
2012-04-08 - 2012-04-14,74
2012-04-15 - 2012-04-21,84
2012-04-22 - 2012-04-28,77
2012-04-29 - 2012-05-05,78
2012-05-06 - 2012-05-12,80
2012-05-13 - 2012-05-19,74
2012-05-20 - 2012-05-26,84
2012-05-27 - 2012-06-02,69
2012-06-03 - 2012-06-09,75
2012-06-10 - 2012-06-16,80
2012-06-17 - 2012-06-23,74
2012-06-24 - 2012-06-30,78
2012-07-01 - 2012-07-07,65
2012-07-08 - 2012-07-14,81
2012-07-15 - 2012-07-21,71
2012-07-22 - 2012-07-28,75
2012-07-29 - 2012-08-04,75
2012-08-05 - 2012-08-11,67
2012-08-12 - 2012-08-18,71
2012-08-19 - 2012-08-25,75
2012-08-26 - 2012-09-01,68
2012-09-02 - 2012-09-08,69
2012-09-09 - 2012-09-15,76
2012-09-16 - 2012-09-22,83
2012-09-23 - 2012-09-29,84
2012-09-30 - 2012-10-06,73
2012-10-07 - 2012-10-13,77
2012-10-14 - 2012-10-20,78
2012-10-21 - 2012-10-27,75
2012-10-28 - 2012-11-03,68
2012-11-04 - 2012-11-10,62
2012-11-11 - 2012-11-17,71
2012-11-18 - 2012-11-24,49
2012-11-25 - 2012-12-01,72
2012-12-02 - 2012-12-08,66
2012-12-09 - 2012-12-15,68
2012-12-16 - 2012-12-22,59
2012-12-23 - 2012-12-29,43
2012-12-30 - 2013-01-05,56
2013-01-06 - 2013-01-12,81
2013-01-13 - 2013-01-19,79
2013-01-20 - 2013-01-26,93
2013-01-27 - 2013-02-02,81
2013-02-03 - 2013-02-09,83
2013-02-10 - 2013-02-16,79
2013-02-17 - 2013-02-23,95
2013-02-24 - 2013-03-02,79
2013-03-03 - 2013-03-09,82
2013-03-10 - 2013-03-16,80
2013-03-17 - 2013-03-23,73
2013-03-24 - 2013-03-30,85
2013-03-31 - 2013-04-06,79
2013-04-07 - 2013-04-13,89
2013-04-14 - 2013-04-20,71
2013-04-21 - 2013-04-27,90
2013-04-28 - 2013-05-04,91
2013-05-05 - 2013-05-11,94
2013-05-12 - 2013-05-18,86
2013-05-19 - 2013-05-25,73
2013-05-26 - 2013-06-01,69
2013-06-02 - 2013-06-08,87
2013-06-09 - 2013-06-15,78
2013-06-16 - 2013-06-22,86
2013-06-23 - 2013-06-29,91
2013-06-30 - 2013-07-06,74
2013-07-07 - 2013-07-13,91
2013-07-14 - 2013-07-20,98
2013-07-21 - 2013-07-27,89
2013-07-28 - 2013-08-03,87
2013-08-04 - 2013-08-10,95
2013-08-11 - 2013-08-17,94
2013-08-18 - 2013-08-24,89
2013-08-25 - 2013-08-31,96
2013-09-01 - 2013-09-07,86
2013-09-08 - 2013-09-14,94
2013-09-15 - 2013-09-21,96
2013-09-22 - 2013-09-28,100
2013-09-29 - 2013-10-05,90
2013-10-06 - 2013-10-12,89
2013-10-13 - 2013-10-19,85
2013-10-20 - 2013-10-26,88
2013-10-27 - 2013-11-02,96
2013-11-03 - 2013-11-09,76
2013-11-10 - 2013-11-16,81
2013-11-17 - 2013-11-23,84
2013-11-24 - 2013-11-30,56
2013-12-01 - 2013-12-07,78
2013-12-08 - 2013-12-14,70
2013-12-15 - 2013-12-21,64
2013-12-22 - 2013-12-28,63
2013-12-29 - 2014-01-04,68
