# Supplementary material for: Collective Attention and Stock Prices: Evidence from Google Trends Data on Standard and Poor's 100
Source: PLoS One. 2015 Aug 10;10(8):e0135311. doi: 10.1371/journal.pone.0135311 (PMC4530949; doi:10.1371/journal.pone.0135311)
Supplement: S1 File — (ZIP) [file pone.0135311.s001.zip › Google Trends Daten/General Electric 2004-2013.csv]

Websuche-Interesse: "general electric"
Vereinigte Staaten	2004
Interesse im Laufe der Zeit
Woche,"general electric"
2004-01-04 - 2004-01-10,82
2004-01-11 - 2004-01-17,100
2004-01-18 - 2004-01-24,80
2004-01-25 - 2004-01-31,99
2004-02-01 - 2004-02-07,78
2004-02-08 - 2004-02-14,83
2004-02-15 - 2004-02-21,88
2004-02-22 - 2004-02-28,72
2004-02-29 - 2004-03-06,85
2004-03-07 - 2004-03-13,80
2004-03-14 - 2004-03-20,84
2004-03-21 - 2004-03-27,80
2004-03-28 - 2004-04-03,82
2004-04-04 - 2004-04-10,72
2004-04-11 - 2004-04-17,64
2004-04-18 - 2004-04-24,82
2004-04-25 - 2004-05-01,74
2004-05-02 - 2004-05-08,73
2004-05-09 - 2004-05-15,60
2004-05-16 - 2004-05-22,74
2004-05-23 - 2004-05-29,76
2004-05-30 - 2004-06-05,81
2004-06-06 - 2004-06-12,77
2004-06-13 - 2004-06-19,82
2004-06-20 - 2004-06-26,87
2004-06-27 - 2004-07-03,74
2004-07-04 - 2004-07-10,81
2004-07-11 - 2004-07-17,90
2004-07-18 - 2004-07-24,79
2004-07-25 - 2004-07-31,82
2004-08-01 - 2004-08-07,84
2004-08-08 - 2004-08-14,83
2004-08-15 - 2004-08-21,85
2004-08-22 - 2004-08-28,71
2004-08-29 - 2004-09-04,79
2004-09-05 - 2004-09-11,80
2004-09-12 - 2004-09-18,80
2004-09-19 - 2004-09-25,72
2004-09-26 - 2004-10-02,72
2004-10-03 - 2004-10-09,72
2004-10-10 - 2004-10-16,60
2004-10-17 - 2004-10-23,69
2004-10-24 - 2004-10-30,75
2004-10-31 - 2004-11-06,80
2004-11-07 - 2004-11-13,72
2004-11-14 - 2004-11-20,80
2004-11-21 - 2004-11-27,79
2004-11-28 - 2004-12-04,83
2004-12-05 - 2004-12-11,77
2004-12-12 - 2004-12-18,72
2004-12-19 - 2004-12-25,72
2004-12-26 - 2005-01-01,80
2005-01-02 - 2005-01-08,93
2005-01-09 - 2005-01-15,94
2005-01-16 - 2005-01-22,91
2005-01-23 - 2005-01-29,88
2005-01-30 - 2005-02-05,97
2005-02-06 - 2005-02-12,81
2005-02-13 - 2005-02-19,95
2005-02-20 - 2005-02-26,89
2005-02-27 - 2005-03-05,85
2005-03-06 - 2005-03-12,84
2005-03-13 - 2005-03-19,84
2005-03-20 - 2005-03-26,90
2005-03-27 - 2005-04-02,84
2005-04-03 - 2005-04-09,84
2005-04-10 - 2005-04-16,91
2005-04-17 - 2005-04-23,90
2005-04-24 - 2005-04-30,87
2005-05-01 - 2005-05-07,88
2005-05-08 - 2005-05-14,88
2005-05-15 - 2005-05-21,97
2005-05-22 - 2005-05-28,88
2005-05-29 - 2005-06-04,83
2005-06-05 - 2005-06-11,91
2005-06-12 - 2005-06-18,91
2005-06-19 - 2005-06-25,91
2005-06-26 - 2005-07-02,93
2005-07-03 - 2005-07-09,86
2005-07-10 - 2005-07-16,95
2005-07-17 - 2005-07-23,92
2005-07-24 - 2005-07-30,100
2005-07-31 - 2005-08-06,97
2005-08-07 - 2005-08-13,90
2005-08-14 - 2005-08-20,90
2005-08-21 - 2005-08-27,78
2005-08-28 - 2005-09-03,85
2005-09-04 - 2005-09-10,76
2005-09-11 - 2005-09-17,80
2005-09-18 - 2005-09-24,86
2005-09-25 - 2005-10-01,82
2005-10-02 - 2005-10-08,86
2005-10-09 - 2005-10-15,88
2005-10-16 - 2005-10-22,83
2005-10-23 - 2005-10-29,75
2005-10-30 - 2005-11-05,90
2005-11-06 - 2005-11-12,86
2005-11-13 - 2005-11-19,85
2005-11-20 - 2005-11-26,84
2005-11-27 - 2005-12-03,83
2005-12-04 - 2005-12-10,65
2005-12-11 - 2005-12-17,80
2005-12-18 - 2005-12-24,72
2005-12-25 - 2005-12-31,83
2006-01-01 - 2006-01-07,91
2006-01-08 - 2006-01-14,90
2006-01-15 - 2006-01-21,98
2006-01-22 - 2006-01-28,100
2006-01-29 - 2006-02-04,94
2006-02-05 - 2006-02-11,93
2006-02-12 - 2006-02-18,84
2006-02-19 - 2006-02-25,96
2006-02-26 - 2006-03-04,93
2006-03-05 - 2006-03-11,90
2006-03-12 - 2006-03-18,95
2006-03-19 - 2006-03-25,85
2006-03-26 - 2006-04-01,84
2006-04-02 - 2006-04-08,91
2006-04-09 - 2006-04-15,87
2006-04-16 - 2006-04-22,89
2006-04-23 - 2006-04-29,86
2006-04-30 - 2006-05-06,88
2006-05-07 - 2006-05-13,76
2006-05-14 - 2006-05-20,72
2006-05-21 - 2006-05-27,73
2006-05-28 - 2006-06-03,95
2006-06-04 - 2006-06-10,95
2006-06-11 - 2006-06-17,83
2006-06-18 - 2006-06-24,84
2006-06-25 - 2006-07-01,94
2006-07-02 - 2006-07-08,92
2006-07-09 - 2006-07-15,90
2006-07-16 - 2006-07-22,99
2006-07-23 - 2006-07-29,90
2006-07-30 - 2006-08-05,93
2006-08-06 - 2006-08-12,87
2006-08-13 - 2006-08-19,90
2006-08-20 - 2006-08-26,79
2006-08-27 - 2006-09-02,89
2006-09-03 - 2006-09-09,75
2006-09-10 - 2006-09-16,80
2006-09-17 - 2006-09-23,91
2006-09-24 - 2006-09-30,96
2006-10-01 - 2006-10-07,80
2006-10-08 - 2006-10-14,86
2006-10-15 - 2006-10-21,87
2006-10-22 - 2006-10-28,87
2006-10-29 - 2006-11-04,88
2006-11-05 - 2006-11-11,90
2006-11-12 - 2006-11-18,93
2006-11-19 - 2006-11-25,88
2006-11-26 - 2006-12-02,82
2006-12-03 - 2006-12-09,80
2006-12-10 - 2006-12-16,89
2006-12-17 - 2006-12-23,71
2006-12-24 - 2006-12-30,84
2006-12-31 - 2007-01-06,87
2007-01-07 - 2007-01-13,75
2007-01-14 - 2007-01-20,80
2007-01-21 - 2007-01-27,76
2007-01-28 - 2007-02-03,72
2007-02-04 - 2007-02-10,82
2007-02-11 - 2007-02-17,72
2007-02-18 - 2007-02-24,77
2007-02-25 - 2007-03-03,73
2007-03-04 - 2007-03-10,68
2007-03-11 - 2007-03-17,65
2007-03-18 - 2007-03-24,66
2007-03-25 - 2007-03-31,66
2007-04-01 - 2007-04-07,67
2007-04-08 - 2007-04-14,71
2007-04-15 - 2007-04-21,68
2007-04-22 - 2007-04-28,69
2007-04-29 - 2007-05-05,60
2007-05-06 - 2007-05-12,59
2007-05-13 - 2007-05-19,100
2007-05-20 - 2007-05-26,74
2007-05-27 - 2007-06-02,64
2007-06-03 - 2007-06-09,72
2007-06-10 - 2007-06-16,72
2007-06-17 - 2007-06-23,72
2007-06-24 - 2007-06-30,68
2007-07-01 - 2007-07-07,64
2007-07-08 - 2007-07-14,68
2007-07-15 - 2007-07-21,75
2007-07-22 - 2007-07-28,65
2007-07-29 - 2007-08-04,68
2007-08-05 - 2007-08-11,59
2007-08-12 - 2007-08-18,64
2007-08-19 - 2007-08-25,60
2007-08-26 - 2007-09-01,75
2007-09-02 - 2007-09-08,67
2007-09-09 - 2007-09-15,66
2007-09-16 - 2007-09-22,60
2007-09-23 - 2007-09-29,60
2007-09-30 - 2007-10-06,66
2007-10-07 - 2007-10-13,62
2007-10-14 - 2007-10-20,61
2007-10-21 - 2007-10-27,58
2007-10-28 - 2007-11-03,64
2007-11-04 - 2007-11-10,60
2007-11-11 - 2007-11-17,65
2007-11-18 - 2007-11-24,60
2007-11-25 - 2007-12-01,68
2007-12-02 - 2007-12-08,80
2007-12-09 - 2007-12-15,63
2007-12-16 - 2007-12-22,57
2007-12-23 - 2007-12-29,57
2007-12-30 - 2008-01-05,62
2008-01-06 - 2008-01-12,79
2008-01-13 - 2008-01-19,84
2008-01-20 - 2008-01-26,73
2008-01-27 - 2008-02-02,77
2008-02-03 - 2008-02-09,75
2008-02-10 - 2008-02-16,72
2008-02-17 - 2008-02-23,77
2008-02-24 - 2008-03-01,77
2008-03-02 - 2008-03-08,76
2008-03-09 - 2008-03-15,71
2008-03-16 - 2008-03-22,81
2008-03-23 - 2008-03-29,70
2008-03-30 - 2008-04-05,79
2008-04-06 - 2008-04-12,81
2008-04-13 - 2008-04-19,80
2008-04-20 - 2008-04-26,76
2008-04-27 - 2008-05-03,69
2008-05-04 - 2008-05-10,70
2008-05-11 - 2008-05-17,78
2008-05-18 - 2008-05-24,75
2008-05-25 - 2008-05-31,65
2008-06-01 - 2008-06-07,67
2008-06-08 - 2008-06-14,69
2008-06-15 - 2008-06-21,71
2008-06-22 - 2008-06-28,80
2008-06-29 - 2008-07-05,76
2008-07-06 - 2008-07-12,79
2008-07-13 - 2008-07-19,77
2008-07-20 - 2008-07-26,75
2008-07-27 - 2008-08-02,71
2008-08-03 - 2008-08-09,73
2008-08-10 - 2008-08-16,69
2008-08-17 - 2008-08-23,62
2008-08-24 - 2008-08-30,66
2008-08-31 - 2008-09-06,69
2008-09-07 - 2008-09-13,70
2008-09-14 - 2008-09-20,81
2008-09-21 - 2008-09-27,72
2008-09-28 - 2008-10-04,87
2008-10-05 - 2008-10-11,100
2008-10-12 - 2008-10-18,92
2008-10-19 - 2008-10-25,79
2008-10-26 - 2008-11-01,76
2008-11-02 - 2008-11-08,72
2008-11-09 - 2008-11-15,80
2008-11-16 - 2008-11-22,85
2008-11-23 - 2008-11-29,71
2008-11-30 - 2008-12-06,78
2008-12-07 - 2008-12-13,71
2008-12-14 - 2008-12-20,65
2008-12-21 - 2008-12-27,66
2008-12-28 - 2009-01-03,70
2009-01-04 - 2009-01-10,66
2009-01-11 - 2009-01-17,72
2009-01-18 - 2009-01-24,78
2009-01-25 - 2009-01-31,70
2009-02-01 - 2009-02-07,74
2009-02-08 - 2009-02-14,67
2009-02-15 - 2009-02-21,73
2009-02-22 - 2009-02-28,81
2009-03-01 - 2009-03-07,100
2009-03-08 - 2009-03-14,88
2009-03-15 - 2009-03-21,82
2009-03-22 - 2009-03-28,78
2009-03-29 - 2009-04-04,79
2009-04-05 - 2009-04-11,66
2009-04-12 - 2009-04-18,71
2009-04-19 - 2009-04-25,80
2009-04-26 - 2009-05-02,68
2009-05-03 - 2009-05-09,76
2009-05-10 - 2009-05-16,74
2009-05-17 - 2009-05-23,63
2009-05-24 - 2009-05-30,67
2009-05-31 - 2009-06-06,71
2009-06-07 - 2009-06-13,67
2009-06-14 - 2009-06-20,74
2009-06-21 - 2009-06-27,62
2009-06-28 - 2009-07-04,66
2009-07-05 - 2009-07-11,67
2009-07-12 - 2009-07-18,71
2009-07-19 - 2009-07-25,65
2009-07-26 - 2009-08-01,66
2009-08-02 - 2009-08-08,73
2009-08-09 - 2009-08-15,68
2009-08-16 - 2009-08-22,68
2009-08-23 - 2009-08-29,67
2009-08-30 - 2009-09-05,64
2009-09-06 - 2009-09-12,65
2009-09-13 - 2009-09-19,67
2009-09-20 - 2009-09-26,56
2009-09-27 - 2009-10-03,67
2009-10-04 - 2009-10-10,60
2009-10-11 - 2009-10-17,72
2009-10-18 - 2009-10-24,66
2009-10-25 - 2009-10-31,55
2009-11-01 - 2009-11-07,64
2009-11-08 - 2009-11-14,58
2009-11-15 - 2009-11-21,59
2009-11-22 - 2009-11-28,60
2009-11-29 - 2009-12-05,62
2009-12-06 - 2009-12-12,52
2009-12-13 - 2009-12-19,53
2009-12-20 - 2009-12-26,48
2009-12-27 - 2010-01-02,53
2010-01-03 - 2010-01-09,100
2010-01-10 - 2010-01-16,84
2010-01-17 - 2010-01-23,92
2010-01-24 - 2010-01-30,82
2010-01-31 - 2010-02-06,80
2010-02-07 - 2010-02-13,82
2010-02-14 - 2010-02-20,83
2010-02-21 - 2010-02-27,87
2010-02-28 - 2010-03-06,89
2010-03-07 - 2010-03-13,86
2010-03-14 - 2010-03-20,88
2010-03-21 - 2010-03-27,80
2010-03-28 - 2010-04-03,81
2010-04-04 - 2010-04-10,82
2010-04-11 - 2010-04-17,82
2010-04-18 - 2010-04-24,94
2010-04-25 - 2010-05-01,83
2010-05-02 - 2010-05-08,84
2010-05-09 - 2010-05-15,85
2010-05-16 - 2010-05-22,85
2010-05-23 - 2010-05-29,91
2010-05-30 - 2010-06-05,87
2010-06-06 - 2010-06-12,80
2010-06-13 - 2010-06-19,80
2010-06-20 - 2010-06-26,87
2010-06-27 - 2010-07-03,78
2010-07-04 - 2010-07-10,78
2010-07-11 - 2010-07-17,75
2010-07-18 - 2010-07-24,78
2010-07-25 - 2010-07-31,80
2010-08-01 - 2010-08-07,80
2010-08-08 - 2010-08-14,71
2010-08-15 - 2010-08-21,76
2010-08-22 - 2010-08-28,72
2010-08-29 - 2010-09-04,69
2010-09-05 - 2010-09-11,71
2010-09-12 - 2010-09-18,76
2010-09-19 - 2010-09-25,74
2010-09-26 - 2010-10-02,71
2010-10-03 - 2010-10-09,83
2010-10-10 - 2010-10-16,78
2010-10-17 - 2010-10-23,77
2010-10-24 - 2010-10-30,67
2010-10-31 - 2010-11-06,71
2010-11-07 - 2010-11-13,70
2010-11-14 - 2010-11-20,79
2010-11-21 - 2010-11-27,75
2010-11-28 - 2010-12-04,78
2010-12-05 - 2010-12-11,78
2010-12-12 - 2010-12-18,71
2010-12-19 - 2010-12-25,62
2010-12-26 - 2011-01-01,63
2011-01-02 - 2011-01-08,82
2011-01-09 - 2011-01-15,82
2011-01-16 - 2011-01-22,90
2011-01-23 - 2011-01-29,96
2011-01-30 - 2011-02-05,83
2011-02-06 - 2011-02-12,87
2011-02-13 - 2011-02-19,85
2011-02-20 - 2011-02-26,77
2011-02-27 - 2011-03-05,82
2011-03-06 - 2011-03-12,84
2011-03-13 - 2011-03-19,89
2011-03-20 - 2011-03-26,89
2011-03-27 - 2011-04-02,100
2011-04-03 - 2011-04-09,85
2011-04-10 - 2011-04-16,87
2011-04-17 - 2011-04-23,82
2011-04-24 - 2011-04-30,78
2011-05-01 - 2011-05-07,78
2011-05-08 - 2011-05-14,76
2011-05-15 - 2011-05-21,75
2011-05-22 - 2011-05-28,80
2011-05-29 - 2011-06-04,79
2011-06-05 - 2011-06-11,75
2011-06-12 - 2011-06-18,77
2011-06-19 - 2011-06-25,76
2011-06-26 - 2011-07-02,81
2011-07-03 - 2011-07-09,69
2011-07-10 - 2011-07-16,79
2011-07-17 - 2011-07-23,85
2011-07-24 - 2011-07-30,78
2011-07-31 - 2011-08-06,77
2011-08-07 - 2011-08-13,84
2011-08-14 - 2011-08-20,81
2011-08-21 - 2011-08-27,78
2011-08-28 - 2011-09-03,73
2011-09-04 - 2011-09-10,76
2011-09-11 - 2011-09-17,73
2011-09-18 - 2011-09-24,73
2011-09-25 - 2011-10-01,81
2011-10-02 - 2011-10-08,78
2011-10-09 - 2011-10-15,78
2011-10-16 - 2011-10-22,78
2011-10-23 - 2011-10-29,80
2011-10-30 - 2011-11-05,78
2011-11-06 - 2011-11-12,71
2011-11-13 - 2011-11-19,74
2011-11-20 - 2011-11-26,67
2011-11-27 - 2011-12-03,74
2011-12-04 - 2011-12-10,74
2011-12-11 - 2011-12-17,69
2011-12-18 - 2011-12-24,62
2011-12-25 - 2011-12-31,63
2012-01-01 - 2012-01-07,96
2012-01-08 - 2012-01-14,86
2012-01-15 - 2012-01-21,100
2012-01-22 - 2012-01-28,95
2012-01-29 - 2012-02-04,95
2012-02-05 - 2012-02-11,94
2012-02-12 - 2012-02-18,95
2012-02-19 - 2012-02-25,99
2012-02-26 - 2012-03-03,98
2012-03-04 - 2012-03-10,93
2012-03-11 - 2012-03-17,100
2012-03-18 - 2012-03-24,98
2012-03-25 - 2012-03-31,91
2012-04-01 - 2012-04-07,85
2012-04-08 - 2012-04-14,98
2012-04-15 - 2012-04-21,91
2012-04-22 - 2012-04-28,91
2012-04-29 - 2012-05-05,92
2012-05-06 - 2012-05-12,92
2012-05-13 - 2012-05-19,95
2012-05-20 - 2012-05-26,85
2012-05-27 - 2012-06-02,91
2012-06-03 - 2012-06-09,100
2012-06-10 - 2012-06-16,80
2012-06-17 - 2012-06-23,83
2012-06-24 - 2012-06-30,90
2012-07-01 - 2012-07-07,96
2012-07-08 - 2012-07-14,93
2012-07-15 - 2012-07-21,98
2012-07-22 - 2012-07-28,91
2012-07-29 - 2012-08-04,94
2012-08-05 - 2012-08-11,100
2012-08-12 - 2012-08-18,88
2012-08-19 - 2012-08-25,90
2012-08-26 - 2012-09-01,87
2012-09-02 - 2012-09-08,81
2012-09-09 - 2012-09-15,82
2012-09-16 - 2012-09-22,89
2012-09-23 - 2012-09-29,84
2012-09-30 - 2012-10-06,93
2012-10-07 - 2012-10-13,96
2012-10-14 - 2012-10-20,88
2012-10-21 - 2012-10-27,88
2012-10-28 - 2012-11-03,86
2012-11-04 - 2012-11-10,82
2012-11-11 - 2012-11-17,97
2012-11-18 - 2012-11-24,82
2012-11-25 - 2012-12-01,92
2012-12-02 - 2012-12-08,85
2012-12-09 - 2012-12-15,81
2012-12-16 - 2012-12-22,80
2012-12-23 - 2012-12-29,72
2012-12-30 - 2013-01-05,84
2013-01-06 - 2013-01-12,94
2013-01-13 - 2013-01-19,89
2013-01-20 - 2013-01-26,90
2013-01-27 - 2013-02-02,98
2013-02-03 - 2013-02-09,90
2013-02-10 - 2013-02-16,87
2013-02-17 - 2013-02-23,86
2013-02-24 - 2013-03-02,91
2013-03-03 - 2013-03-09,91
2013-03-10 - 2013-03-16,93
2013-03-17 - 2013-03-23,88
2013-03-24 - 2013-03-30,88
2013-03-31 - 2013-04-06,89
2013-04-07 - 2013-04-13,93
2013-04-14 - 2013-04-20,91
2013-04-21 - 2013-04-27,91
2013-04-28 - 2013-05-04,88
2013-05-05 - 2013-05-11,88
2013-05-12 - 2013-05-18,83
2013-05-19 - 2013-05-25,86
2013-05-26 - 2013-06-01,91
2013-06-02 - 2013-06-08,89
2013-06-09 - 2013-06-15,94
2013-06-16 - 2013-06-22,93
2013-06-23 - 2013-06-29,90
2013-06-30 - 2013-07-06,96
2013-07-07 - 2013-07-13,100
2013-07-14 - 2013-07-20,96
2013-07-21 - 2013-07-27,91
2013-07-28 - 2013-08-03,89
2013-08-04 - 2013-08-10,83
2013-08-11 - 2013-08-17,88
2013-08-18 - 2013-08-24,88
2013-08-25 - 2013-08-31,81
2013-09-01 - 2013-09-07,87
2013-09-08 - 2013-09-14,84
2013-09-15 - 2013-09-21,87
2013-09-22 - 2013-09-28,89
2013-09-29 - 2013-10-05,93
2013-10-06 - 2013-10-12,92
2013-10-13 - 2013-10-19,89
2013-10-20 - 2013-10-26,88
2013-10-27 - 2013-11-02,85
2013-11-03 - 2013-11-09,95
2013-11-10 - 2013-11-16,89
2013-11-17 - 2013-11-23,97
2013-11-24 - 2013-11-30,89
2013-12-01 - 2013-12-07,85
2013-12-08 - 2013-12-14,88
2013-12-15 - 2013-12-21,83
2013-12-22 - 2013-12-28,80
2013-12-29 - 2014-01-04,79
