# Supplementary material for: Collective Attention and Stock Prices: Evidence from Google Trends Data on Standard and Poor's 100
Source: PLoS One. 2015 Aug 10;10(8):e0135311. doi: 10.1371/journal.pone.0135311 (PMC4530949; doi:10.1371/journal.pone.0135311)
Supplement: S1 File — (ZIP) [file pone.0135311.s001.zip › Google Trends Daten/Gilead Sciences 2004-2013.csv]

Websuche-Interesse: "gilead sciences"
Vereinigte Staaten	2007
na-m
Interesse im Laufe der Zeit
Woche,"gilead sciences"
2007-01-07 - 2007-01-13,0
2007-01-14 - 2007-01-20,0
2007-01-21 - 2007-01-27,0
2007-01-28 - 2007-02-03,0
2007-02-04 - 2007-02-10,0
2007-02-11 - 2007-02-17,0
2007-02-18 - 2007-02-24,0
2007-02-25 - 2007-03-03,0
2007-03-04 - 2007-03-10,0
2007-03-11 - 2007-03-17,0
2007-03-18 - 2007-03-24,98
2007-03-25 - 2007-03-31,79
2007-04-01 - 2007-04-07,79
2007-04-08 - 2007-04-14,79
2007-04-15 - 2007-04-21,78
2007-04-22 - 2007-04-28,100
2007-04-29 - 2007-05-05,68
2007-05-06 - 2007-05-12,68
2007-05-13 - 2007-05-19,0
2007-05-20 - 2007-05-26,0
2007-05-27 - 2007-06-02,0
2007-06-03 - 2007-06-09,0
2007-06-10 - 2007-06-16,0
2007-06-17 - 2007-06-23,0
2007-06-24 - 2007-06-30,70
2007-07-01 - 2007-07-07,73
2007-07-08 - 2007-07-14,75
2007-07-15 - 2007-07-21,69
2007-07-22 - 2007-07-28,67
2007-07-29 - 2007-08-04,67
2007-08-05 - 2007-08-11,67
2007-08-12 - 2007-08-18,67
2007-08-19 - 2007-08-25,67
2007-08-26 - 2007-09-01,67
2007-09-02 - 2007-09-08,67
2007-09-09 - 2007-09-15,68
2007-09-16 - 2007-09-22,68
2007-09-23 - 2007-09-29,68
2007-09-30 - 2007-10-06,91
2007-10-07 - 2007-10-13,73
2007-10-14 - 2007-10-20,71
2007-10-21 - 2007-10-27,57
2007-10-28 - 2007-11-03,57
2007-11-04 - 2007-11-10,57
2007-11-11 - 2007-11-17,0
2007-11-18 - 2007-11-24,0
2007-11-25 - 2007-12-01,0
2007-12-02 - 2007-12-08,0
2007-12-09 - 2007-12-15,0
2007-12-16 - 2007-12-22,0
2007-12-23 - 2007-12-29,0
2007-12-30 - 2008-01-05,0
2008-01-06 - 2008-01-12,51
2008-01-13 - 2008-01-19,54
2008-01-20 - 2008-01-26,75
2008-01-27 - 2008-02-02,96
2008-02-03 - 2008-02-09,53
2008-02-10 - 2008-02-16,53
2008-02-17 - 2008-02-23,58
2008-02-24 - 2008-03-01,62
2008-03-02 - 2008-03-08,57
2008-03-09 - 2008-03-15,60
2008-03-16 - 2008-03-22,63
2008-03-23 - 2008-03-29,59
2008-03-30 - 2008-04-05,100
2008-04-06 - 2008-04-12,52
2008-04-13 - 2008-04-19,53
2008-04-20 - 2008-04-26,53
2008-04-27 - 2008-05-03,89
2008-05-04 - 2008-05-10,49
2008-05-11 - 2008-05-17,49
2008-05-18 - 2008-05-24,51
2008-05-25 - 2008-05-31,52
2008-06-01 - 2008-06-07,54
2008-06-08 - 2008-06-14,56
2008-06-15 - 2008-06-21,0
2008-06-22 - 2008-06-28,0
2008-06-29 - 2008-07-05,0
2008-07-06 - 2008-07-12,0
2008-07-13 - 2008-07-19,0
2008-07-20 - 2008-07-26,0
2008-07-27 - 2008-08-02,0
2008-08-03 - 2008-08-09,0
2008-08-10 - 2008-08-16,0
2008-08-17 - 2008-08-23,0
2008-08-24 - 2008-08-30,48
2008-08-31 - 2008-09-06,51
2008-09-07 - 2008-09-13,54
2008-09-14 - 2008-09-20,59
2008-09-21 - 2008-09-27,54
2008-09-28 - 2008-10-04,54
2008-10-05 - 2008-10-11,53
2008-10-12 - 2008-10-18,53
2008-10-19 - 2008-10-25,58
2008-10-26 - 2008-11-01,83
2008-11-02 - 2008-11-08,47
2008-11-09 - 2008-11-15,47
2008-11-16 - 2008-11-22,47
2008-11-23 - 2008-11-29,55
2008-11-30 - 2008-12-06,62
2008-12-07 - 2008-12-13,0
2008-12-14 - 2008-12-20,0
2008-12-21 - 2008-12-27,0
2008-12-28 - 2009-01-03,0
2009-01-04 - 2009-01-10,45
2009-01-11 - 2009-01-17,52
2009-01-18 - 2009-01-24,68
2009-01-25 - 2009-01-31,65
2009-02-01 - 2009-02-07,47
2009-02-08 - 2009-02-14,61
2009-02-15 - 2009-02-21,36
2009-02-22 - 2009-02-28,61
2009-03-01 - 2009-03-07,54
2009-03-08 - 2009-03-14,73
2009-03-15 - 2009-03-21,91
2009-03-22 - 2009-03-28,68
2009-03-29 - 2009-04-04,68
2009-04-05 - 2009-04-11,37
2009-04-12 - 2009-04-18,55
2009-04-19 - 2009-04-25,82
2009-04-26 - 2009-05-02,100
2009-05-03 - 2009-05-09,65
2009-05-10 - 2009-05-16,54
2009-05-17 - 2009-05-23,62
2009-05-24 - 2009-05-30,53
2009-05-31 - 2009-06-06,40
2009-06-07 - 2009-06-13,55
2009-06-14 - 2009-06-20,63
2009-06-21 - 2009-06-27,63
2009-06-28 - 2009-07-04,55
2009-07-05 - 2009-07-11,60
2009-07-12 - 2009-07-18,41
2009-07-19 - 2009-07-25,78
2009-07-26 - 2009-08-01,73
2009-08-02 - 2009-08-08,44
2009-08-09 - 2009-08-15,66
2009-08-16 - 2009-08-22,65
2009-08-23 - 2009-08-29,64
2009-08-30 - 2009-09-05,56
2009-09-06 - 2009-09-12,68
2009-09-13 - 2009-09-19,54
2009-09-20 - 2009-09-26,34
2009-09-27 - 2009-10-03,67
2009-10-04 - 2009-10-10,57
2009-10-11 - 2009-10-17,67
2009-10-18 - 2009-10-24,70
2009-10-25 - 2009-10-31,60
2009-11-01 - 2009-11-07,63
2009-11-08 - 2009-11-14,39
2009-11-15 - 2009-11-21,48
2009-11-22 - 2009-11-28,46
2009-11-29 - 2009-12-05,46
2009-12-06 - 2009-12-12,60
2009-12-13 - 2009-12-19,52
2009-12-20 - 2009-12-26,0
2009-12-27 - 2010-01-02,0
2010-01-03 - 2010-01-09,63
2010-01-10 - 2010-01-16,65
2010-01-17 - 2010-01-23,66
2010-01-24 - 2010-01-30,82
2010-01-31 - 2010-02-06,77
2010-02-07 - 2010-02-13,75
2010-02-14 - 2010-02-20,100
2010-02-21 - 2010-02-27,70
2010-02-28 - 2010-03-06,59
2010-03-07 - 2010-03-13,59
2010-03-14 - 2010-03-20,91
2010-03-21 - 2010-03-27,83
2010-03-28 - 2010-04-03,83
2010-04-04 - 2010-04-10,65
2010-04-11 - 2010-04-17,63
2010-04-18 - 2010-04-24,97
2010-04-25 - 2010-05-01,76
2010-05-02 - 2010-05-08,53
2010-05-09 - 2010-05-15,57
2010-05-16 - 2010-05-22,53
2010-05-23 - 2010-05-29,56
2010-05-30 - 2010-06-05,58
2010-06-06 - 2010-06-12,72
2010-06-13 - 2010-06-19,53
2010-06-20 - 2010-06-26,60
2010-06-27 - 2010-07-03,67
2010-07-04 - 2010-07-10,39
2010-07-11 - 2010-07-17,55
2010-07-18 - 2010-07-24,77
2010-07-25 - 2010-07-31,73
2010-08-01 - 2010-08-07,47
2010-08-08 - 2010-08-14,47
2010-08-15 - 2010-08-21,51
2010-08-22 - 2010-08-28,46
2010-08-29 - 2010-09-04,42
2010-09-05 - 2010-09-11,46
2010-09-12 - 2010-09-18,40
2010-09-19 - 2010-09-25,40
2010-09-26 - 2010-10-02,53
2010-10-03 - 2010-10-09,37
2010-10-10 - 2010-10-16,41
2010-10-17 - 2010-10-23,56
2010-10-24 - 2010-10-30,49
2010-10-31 - 2010-11-06,36
2010-11-07 - 2010-11-13,36
2010-11-14 - 2010-11-20,45
2010-11-21 - 2010-11-27,81
2010-11-28 - 2010-12-04,47
2010-12-05 - 2010-12-11,44
2010-12-12 - 2010-12-18,39
2010-12-19 - 2010-12-25,0
2010-12-26 - 2011-01-01,0
2011-01-02 - 2011-01-08,53
2011-01-09 - 2011-01-15,50
2011-01-16 - 2011-01-22,65
2011-01-23 - 2011-01-29,71
2011-01-30 - 2011-02-05,58
2011-02-06 - 2011-02-12,39
2011-02-13 - 2011-02-19,46
2011-02-20 - 2011-02-26,56
2011-02-27 - 2011-03-05,91
2011-03-06 - 2011-03-12,49
2011-03-13 - 2011-03-19,71
2011-03-20 - 2011-03-26,66
2011-03-27 - 2011-04-02,63
2011-04-03 - 2011-04-09,49
2011-04-10 - 2011-04-16,70
2011-04-17 - 2011-04-23,50
2011-04-24 - 2011-04-30,56
2011-05-01 - 2011-05-07,77
2011-05-08 - 2011-05-14,60
2011-05-15 - 2011-05-21,56
2011-05-22 - 2011-05-28,47
2011-05-29 - 2011-06-04,60
2011-06-05 - 2011-06-11,57
2011-06-12 - 2011-06-18,72
2011-06-19 - 2011-06-25,36
2011-06-26 - 2011-07-02,65
2011-07-03 - 2011-07-09,60
2011-07-10 - 2011-07-16,100
2011-07-17 - 2011-07-23,83
2011-07-24 - 2011-07-30,79
2011-07-31 - 2011-08-06,55
2011-08-07 - 2011-08-13,64
2011-08-14 - 2011-08-20,38
2011-08-21 - 2011-08-27,74
2011-08-28 - 2011-09-03,56
2011-09-04 - 2011-09-10,67
2011-09-11 - 2011-09-17,54
2011-09-18 - 2011-09-24,71
2011-09-25 - 2011-10-01,52
2011-10-02 - 2011-10-08,51
2011-10-09 - 2011-10-15,49
2011-10-16 - 2011-10-22,69
2011-10-23 - 2011-10-29,75
2011-10-30 - 2011-11-05,38
2011-11-06 - 2011-11-12,43
2011-11-13 - 2011-11-19,30
2011-11-20 - 2011-11-26,81
2011-11-27 - 2011-12-03,59
2011-12-04 - 2011-12-10,68
2011-12-11 - 2011-12-17,38
2011-12-18 - 2011-12-24,34
2011-12-25 - 2011-12-31,52
2012-01-01 - 2012-01-07,15
2012-01-08 - 2012-01-14,28
2012-01-15 - 2012-01-21,11
2012-01-22 - 2012-01-28,23
2012-01-29 - 2012-02-04,35
2012-02-05 - 2012-02-11,23
2012-02-12 - 2012-02-18,37
2012-02-19 - 2012-02-25,41
2012-02-26 - 2012-03-03,23
2012-03-04 - 2012-03-10,31
2012-03-11 - 2012-03-17,23
2012-03-18 - 2012-03-24,30
2012-03-25 - 2012-03-31,23
2012-04-01 - 2012-04-07,20
2012-04-08 - 2012-04-14,23
2012-04-15 - 2012-04-21,26
2012-04-22 - 2012-04-28,24
2012-04-29 - 2012-05-05,25
2012-05-06 - 2012-05-12,100
2012-05-13 - 2012-05-19,34
2012-05-20 - 2012-05-26,17
2012-05-27 - 2012-06-02,30
2012-06-03 - 2012-06-09,19
2012-06-10 - 2012-06-16,20
2012-06-17 - 2012-06-23,20
2012-06-24 - 2012-06-30,24
2012-07-01 - 2012-07-07,23
2012-07-08 - 2012-07-14,23
2012-07-15 - 2012-07-21,94
2012-07-22 - 2012-07-28,27
2012-07-29 - 2012-08-04,32
2012-08-05 - 2012-08-11,20
2012-08-12 - 2012-08-18,19
2012-08-19 - 2012-08-25,25
2012-08-26 - 2012-09-01,41
2012-09-02 - 2012-09-08,26
2012-09-09 - 2012-09-15,27
2012-09-16 - 2012-09-22,26
2012-09-23 - 2012-09-29,28
2012-09-30 - 2012-10-06,29
2012-10-07 - 2012-10-13,19
2012-10-14 - 2012-10-20,23
2012-10-21 - 2012-10-27,23
2012-10-28 - 2012-11-03,26
2012-11-04 - 2012-11-10,21
2012-11-11 - 2012-11-17,45
2012-11-18 - 2012-11-24,12
2012-11-25 - 2012-12-01,29
2012-12-02 - 2012-12-08,16
2012-12-09 - 2012-12-15,23
2012-12-16 - 2012-12-22,26
2012-12-23 - 2012-12-29,12
2012-12-30 - 2013-01-05,24
2013-01-06 - 2013-01-12,52
2013-01-13 - 2013-01-19,36
2013-01-20 - 2013-01-26,62
2013-01-27 - 2013-02-02,74
2013-02-03 - 2013-02-09,71
2013-02-10 - 2013-02-16,49
2013-02-17 - 2013-02-23,68
2013-02-24 - 2013-03-02,59
2013-03-03 - 2013-03-09,70
2013-03-10 - 2013-03-16,37
2013-03-17 - 2013-03-23,57
2013-03-24 - 2013-03-30,54
2013-03-31 - 2013-04-06,67
2013-04-07 - 2013-04-13,85
2013-04-14 - 2013-04-20,76
2013-04-21 - 2013-04-27,58
2013-04-28 - 2013-05-04,79
2013-05-05 - 2013-05-11,62
2013-05-12 - 2013-05-18,49
2013-05-19 - 2013-05-25,49
2013-05-26 - 2013-06-01,47
2013-06-02 - 2013-06-08,47
2013-06-09 - 2013-06-15,41
2013-06-16 - 2013-06-22,66
2013-06-23 - 2013-06-29,56
2013-06-30 - 2013-07-06,52
2013-07-07 - 2013-07-13,57
2013-07-14 - 2013-07-20,44
2013-07-21 - 2013-07-27,61
2013-07-28 - 2013-08-03,50
2013-08-04 - 2013-08-10,39
2013-08-11 - 2013-08-17,51
2013-08-18 - 2013-08-24,62
2013-08-25 - 2013-08-31,55
2013-09-01 - 2013-09-07,76
2013-09-08 - 2013-09-14,46
2013-09-15 - 2013-09-21,61
2013-09-22 - 2013-09-28,54
2013-09-29 - 2013-10-05,23
2013-10-06 - 2013-10-12,59
2013-10-13 - 2013-10-19,59
2013-10-20 - 2013-10-26,82
2013-10-27 - 2013-11-02,67
2013-11-03 - 2013-11-09,65
2013-11-10 - 2013-11-16,67
2013-11-17 - 2013-11-23,42
2013-11-24 - 2013-11-30,35
2013-12-01 - 2013-12-07,72
2013-12-08 - 2013-12-14,100
2013-12-15 - 2013-12-21,49
2013-12-22 - 2013-12-28,34
2013-12-29 - 2014-01-04,67
