# Supplementary material for: Collective Attention and Stock Prices: Evidence from Google Trends Data on Standard and Poor's 100
Source: PLoS One. 2015 Aug 10;10(8):e0135311. doi: 10.1371/journal.pone.0135311 (PMC4530949; doi:10.1371/journal.pone.0135311)
Supplement: S1 File — (ZIP) [file pone.0135311.s001.zip › Google Trends Daten/Goldman Sachs 2004-2013.csv]

Websuche-Interesse: "goldman sachs"
Vereinigte Staaten	2004
Interesse im Laufe der Zeit
Woche,"goldman sachs"
2004-01-04 - 2004-01-10,73
2004-01-11 - 2004-01-17,78
2004-01-18 - 2004-01-24,77
2004-01-25 - 2004-01-31,80
2004-02-01 - 2004-02-07,90
2004-02-08 - 2004-02-14,96
2004-02-15 - 2004-02-21,69
2004-02-22 - 2004-02-28,92
2004-02-29 - 2004-03-06,69
2004-03-07 - 2004-03-13,100
2004-03-14 - 2004-03-20,75
2004-03-21 - 2004-03-27,67
2004-03-28 - 2004-04-03,78
2004-04-04 - 2004-04-10,79
2004-04-11 - 2004-04-17,100
2004-04-18 - 2004-04-24,72
2004-04-25 - 2004-05-01,82
2004-05-02 - 2004-05-08,75
2004-05-09 - 2004-05-15,70
2004-05-16 - 2004-05-22,66
2004-05-23 - 2004-05-29,68
2004-05-30 - 2004-06-05,64
2004-06-06 - 2004-06-12,54
2004-06-13 - 2004-06-19,72
2004-06-20 - 2004-06-26,92
2004-06-27 - 2004-07-03,73
2004-07-04 - 2004-07-10,70
2004-07-11 - 2004-07-17,80
2004-07-18 - 2004-07-24,62
2004-07-25 - 2004-07-31,84
2004-08-01 - 2004-08-07,81
2004-08-08 - 2004-08-14,81
2004-08-15 - 2004-08-21,70
2004-08-22 - 2004-08-28,61
2004-08-29 - 2004-09-04,57
2004-09-05 - 2004-09-11,80
2004-09-12 - 2004-09-18,72
2004-09-19 - 2004-09-25,76
2004-09-26 - 2004-10-02,72
2004-10-03 - 2004-10-09,83
2004-10-10 - 2004-10-16,59
2004-10-17 - 2004-10-23,77
2004-10-24 - 2004-10-30,81
2004-10-31 - 2004-11-06,60
2004-11-07 - 2004-11-13,65
2004-11-14 - 2004-11-20,75
2004-11-21 - 2004-11-27,70
2004-11-28 - 2004-12-04,79
2004-12-05 - 2004-12-11,62
2004-12-12 - 2004-12-18,70
2004-12-19 - 2004-12-25,63
2004-12-26 - 2005-01-01,74
2005-01-02 - 2005-01-08,67
2005-01-09 - 2005-01-15,71
2005-01-16 - 2005-01-22,68
2005-01-23 - 2005-01-29,70
2005-01-30 - 2005-02-05,84
2005-02-06 - 2005-02-12,82
2005-02-13 - 2005-02-19,79
2005-02-20 - 2005-02-26,73
2005-02-27 - 2005-03-05,72
2005-03-06 - 2005-03-12,61
2005-03-13 - 2005-03-19,69
2005-03-20 - 2005-03-26,68
2005-03-27 - 2005-04-02,76
2005-04-03 - 2005-04-09,82
2005-04-10 - 2005-04-16,75
2005-04-17 - 2005-04-23,69
2005-04-24 - 2005-04-30,57
2005-05-01 - 2005-05-07,68
2005-05-08 - 2005-05-14,77
2005-05-15 - 2005-05-21,59
2005-05-22 - 2005-05-28,69
2005-05-29 - 2005-06-04,54
2005-06-05 - 2005-06-11,72
2005-06-12 - 2005-06-18,68
2005-06-19 - 2005-06-25,68
2005-06-26 - 2005-07-02,69
2005-07-03 - 2005-07-09,66
2005-07-10 - 2005-07-16,83
2005-07-17 - 2005-07-23,67
2005-07-24 - 2005-07-30,67
2005-07-31 - 2005-08-06,57
2005-08-07 - 2005-08-13,72
2005-08-14 - 2005-08-20,59
2005-08-21 - 2005-08-27,63
2005-08-28 - 2005-09-03,63
2005-09-04 - 2005-09-10,65
2005-09-11 - 2005-09-17,69
2005-09-18 - 2005-09-24,87
2005-09-25 - 2005-10-01,79
2005-10-02 - 2005-10-08,67
2005-10-09 - 2005-10-15,65
2005-10-16 - 2005-10-22,67
2005-10-23 - 2005-10-29,70
2005-10-30 - 2005-11-05,69
2005-11-06 - 2005-11-12,74
2005-11-13 - 2005-11-19,83
2005-11-20 - 2005-11-26,58
2005-11-27 - 2005-12-03,100
2005-12-04 - 2005-12-10,79
2005-12-11 - 2005-12-17,65
2005-12-18 - 2005-12-24,57
2005-12-25 - 2005-12-31,56
2006-01-01 - 2006-01-07,30
2006-01-08 - 2006-01-14,32
2006-01-15 - 2006-01-21,29
2006-01-22 - 2006-01-28,35
2006-01-29 - 2006-02-04,38
2006-02-05 - 2006-02-11,34
2006-02-12 - 2006-02-18,31
2006-02-19 - 2006-02-25,30
2006-02-26 - 2006-03-04,31
2006-03-05 - 2006-03-11,32
2006-03-12 - 2006-03-18,38
2006-03-19 - 2006-03-25,30
2006-03-26 - 2006-04-01,26
2006-04-02 - 2006-04-08,30
2006-04-09 - 2006-04-15,33
2006-04-16 - 2006-04-22,30
2006-04-23 - 2006-04-29,33
2006-04-30 - 2006-05-06,30
2006-05-07 - 2006-05-13,29
2006-05-14 - 2006-05-20,29
2006-05-21 - 2006-05-27,29
2006-05-28 - 2006-06-03,55
2006-06-04 - 2006-06-10,37
2006-06-11 - 2006-06-17,40
2006-06-18 - 2006-06-24,38
2006-06-25 - 2006-07-01,32
2006-07-02 - 2006-07-08,23
2006-07-09 - 2006-07-15,33
2006-07-16 - 2006-07-22,31
2006-07-23 - 2006-07-29,35
2006-07-30 - 2006-08-05,36
2006-08-06 - 2006-08-12,31
2006-08-13 - 2006-08-19,29
2006-08-20 - 2006-08-26,26
2006-08-27 - 2006-09-02,25
2006-09-03 - 2006-09-09,31
2006-09-10 - 2006-09-16,35
2006-09-17 - 2006-09-23,39
2006-09-24 - 2006-09-30,36
2006-10-01 - 2006-10-07,38
2006-10-08 - 2006-10-14,39
2006-10-15 - 2006-10-21,36
2006-10-22 - 2006-10-28,46
2006-10-29 - 2006-11-04,31
2006-11-05 - 2006-11-11,33
2006-11-12 - 2006-11-18,33
2006-11-19 - 2006-11-25,29
2006-11-26 - 2006-12-02,33
2006-12-03 - 2006-12-09,36
2006-12-10 - 2006-12-16,100
2006-12-17 - 2006-12-23,70
2006-12-24 - 2006-12-30,40
2006-12-31 - 2007-01-06,43
2007-01-07 - 2007-01-13,83
2007-01-14 - 2007-01-20,79
2007-01-21 - 2007-01-27,79
2007-01-28 - 2007-02-03,75
2007-02-04 - 2007-02-10,67
2007-02-11 - 2007-02-17,67
2007-02-18 - 2007-02-24,58
2007-02-25 - 2007-03-03,69
2007-03-04 - 2007-03-10,57
2007-03-11 - 2007-03-17,68
2007-03-18 - 2007-03-24,57
2007-03-25 - 2007-03-31,59
2007-04-01 - 2007-04-07,54
2007-04-08 - 2007-04-14,57
2007-04-15 - 2007-04-21,55
2007-04-22 - 2007-04-28,62
2007-04-29 - 2007-05-05,56
2007-05-06 - 2007-05-12,62
2007-05-13 - 2007-05-19,55
2007-05-20 - 2007-05-26,56
2007-05-27 - 2007-06-02,63
2007-06-03 - 2007-06-09,66
2007-06-10 - 2007-06-16,67
2007-06-17 - 2007-06-23,60
2007-06-24 - 2007-06-30,63
2007-07-01 - 2007-07-07,86
2007-07-08 - 2007-07-14,65
2007-07-15 - 2007-07-21,67
2007-07-22 - 2007-07-28,61
2007-07-29 - 2007-08-04,55
2007-08-05 - 2007-08-11,67
2007-08-12 - 2007-08-18,71
2007-08-19 - 2007-08-25,62
2007-08-26 - 2007-09-01,54
2007-09-02 - 2007-09-08,55
2007-09-09 - 2007-09-15,62
2007-09-16 - 2007-09-22,75
2007-09-23 - 2007-09-29,75
2007-09-30 - 2007-10-06,69
2007-10-07 - 2007-10-13,72
2007-10-14 - 2007-10-20,62
2007-10-21 - 2007-10-27,61
2007-10-28 - 2007-11-03,69
2007-11-04 - 2007-11-10,69
2007-11-11 - 2007-11-17,78
2007-11-18 - 2007-11-24,72
2007-11-25 - 2007-12-01,77
2007-12-02 - 2007-12-08,72
2007-12-09 - 2007-12-15,68
2007-12-16 - 2007-12-22,100
2007-12-23 - 2007-12-29,61
2007-12-30 - 2008-01-05,59
2008-01-06 - 2008-01-12,39
2008-01-13 - 2008-01-19,39
2008-01-20 - 2008-01-26,38
2008-01-27 - 2008-02-02,35
2008-02-03 - 2008-02-09,34
2008-02-10 - 2008-02-16,33
2008-02-17 - 2008-02-23,31
2008-02-24 - 2008-03-01,32
2008-03-02 - 2008-03-08,32
2008-03-09 - 2008-03-15,31
2008-03-16 - 2008-03-22,40
2008-03-23 - 2008-03-29,28
2008-03-30 - 2008-04-05,28
2008-04-06 - 2008-04-12,29
2008-04-13 - 2008-04-19,27
2008-04-20 - 2008-04-26,26
2008-04-27 - 2008-05-03,28
2008-05-04 - 2008-05-10,30
2008-05-11 - 2008-05-17,26
2008-05-18 - 2008-05-24,27
2008-05-25 - 2008-05-31,25
2008-06-01 - 2008-06-07,26
2008-06-08 - 2008-06-14,30
2008-06-15 - 2008-06-21,34
2008-06-22 - 2008-06-28,34
2008-06-29 - 2008-07-05,27
2008-07-06 - 2008-07-12,25
2008-07-13 - 2008-07-19,29
2008-07-20 - 2008-07-26,28
2008-07-27 - 2008-08-02,24
2008-08-03 - 2008-08-09,24
2008-08-10 - 2008-08-16,26
2008-08-17 - 2008-08-23,22
2008-08-24 - 2008-08-30,20
2008-08-31 - 2008-09-06,25
2008-09-07 - 2008-09-13,27
2008-09-14 - 2008-09-20,91
2008-09-21 - 2008-09-27,100
2008-09-28 - 2008-10-04,59
2008-10-05 - 2008-10-11,47
2008-10-12 - 2008-10-18,39
2008-10-19 - 2008-10-25,41
2008-10-26 - 2008-11-01,43
2008-11-02 - 2008-11-08,37
2008-11-09 - 2008-11-15,44
2008-11-16 - 2008-11-22,37
2008-11-23 - 2008-11-29,26
2008-11-30 - 2008-12-06,33
2008-12-07 - 2008-12-13,25
2008-12-14 - 2008-12-20,34
2008-12-21 - 2008-12-27,18
2008-12-28 - 2009-01-03,17
2009-01-04 - 2009-01-10,26
2009-01-11 - 2009-01-17,27
2009-01-18 - 2009-01-24,28
2009-01-25 - 2009-01-31,30
2009-02-01 - 2009-02-07,35
2009-02-08 - 2009-02-14,34
2009-02-15 - 2009-02-21,27
2009-02-22 - 2009-02-28,29
2009-03-01 - 2009-03-07,27
2009-03-08 - 2009-03-14,26
2009-03-15 - 2009-03-21,31
2009-03-22 - 2009-03-28,31
2009-03-29 - 2009-04-04,28
2009-04-05 - 2009-04-11,28
2009-04-12 - 2009-04-18,49
2009-04-19 - 2009-04-25,27
2009-04-26 - 2009-05-02,27
2009-05-03 - 2009-05-09,27
2009-05-10 - 2009-05-16,24
2009-05-17 - 2009-05-23,25
2009-05-24 - 2009-05-30,21
2009-05-31 - 2009-06-06,25
2009-06-07 - 2009-06-13,27
2009-06-14 - 2009-06-20,26
2009-06-21 - 2009-06-27,34
2009-06-28 - 2009-07-04,42
2009-07-05 - 2009-07-11,47
2009-07-12 - 2009-07-18,100
2009-07-19 - 2009-07-25,54
2009-07-26 - 2009-08-01,48
2009-08-02 - 2009-08-08,43
2009-08-09 - 2009-08-15,33
2009-08-16 - 2009-08-22,33
2009-08-23 - 2009-08-29,35
2009-08-30 - 2009-09-05,31
2009-09-06 - 2009-09-12,36
2009-09-13 - 2009-09-19,39
2009-09-20 - 2009-09-26,39
2009-09-27 - 2009-10-03,37
2009-10-04 - 2009-10-10,40
2009-10-11 - 2009-10-17,61
2009-10-18 - 2009-10-24,47
2009-10-25 - 2009-10-31,43
2009-11-01 - 2009-11-07,49
2009-11-08 - 2009-11-14,50
2009-11-15 - 2009-11-21,55
2009-11-22 - 2009-11-28,33
2009-11-29 - 2009-12-05,43
2009-12-06 - 2009-12-12,43
2009-12-13 - 2009-12-19,34
2009-12-20 - 2009-12-26,28
2009-12-27 - 2010-01-02,24
2010-01-03 - 2010-01-09,15
2010-01-10 - 2010-01-16,23
2010-01-17 - 2010-01-23,25
2010-01-24 - 2010-01-30,20
2010-01-31 - 2010-02-06,19
2010-02-07 - 2010-02-13,17
2010-02-14 - 2010-02-20,18
2010-02-21 - 2010-02-27,17
2010-02-28 - 2010-03-06,17
2010-03-07 - 2010-03-13,15
2010-03-14 - 2010-03-20,15
2010-03-21 - 2010-03-27,13
2010-03-28 - 2010-04-03,13
2010-04-04 - 2010-04-10,15
2010-04-11 - 2010-04-17,48
2010-04-18 - 2010-04-24,100
2010-04-25 - 2010-05-01,80
2010-05-02 - 2010-05-08,30
2010-05-09 - 2010-05-15,22
2010-05-16 - 2010-05-22,18
2010-05-23 - 2010-05-29,14
2010-05-30 - 2010-06-05,14
2010-06-06 - 2010-06-12,17
2010-06-13 - 2010-06-19,17
2010-06-20 - 2010-06-26,14
2010-06-27 - 2010-07-03,14
2010-07-04 - 2010-07-10,11
2010-07-11 - 2010-07-17,16
2010-07-18 - 2010-07-24,15
2010-07-25 - 2010-07-31,13
2010-08-01 - 2010-08-07,13
2010-08-08 - 2010-08-14,12
2010-08-15 - 2010-08-21,11
2010-08-22 - 2010-08-28,11
2010-08-29 - 2010-09-04,10
2010-09-05 - 2010-09-11,10
2010-09-12 - 2010-09-18,16
2010-09-19 - 2010-09-25,14
2010-09-26 - 2010-10-02,14
2010-10-03 - 2010-10-09,17
2010-10-10 - 2010-10-16,15
2010-10-17 - 2010-10-23,16
2010-10-24 - 2010-10-30,15
2010-10-31 - 2010-11-06,14
2010-11-07 - 2010-11-13,14
2010-11-14 - 2010-11-20,18
2010-11-21 - 2010-11-27,12
2010-11-28 - 2010-12-04,14
2010-12-05 - 2010-12-11,13
2010-12-12 - 2010-12-18,15
2010-12-19 - 2010-12-25,10
2010-12-26 - 2011-01-01,9
2011-01-02 - 2011-01-08,96
2011-01-09 - 2011-01-15,82
2011-01-16 - 2011-01-22,100
2011-01-23 - 2011-01-29,79
2011-01-30 - 2011-02-05,75
2011-02-06 - 2011-02-12,69
2011-02-13 - 2011-02-19,69
2011-02-20 - 2011-02-26,73
2011-02-27 - 2011-03-05,72
2011-03-06 - 2011-03-12,68
2011-03-13 - 2011-03-19,58
2011-03-20 - 2011-03-26,61
2011-03-27 - 2011-04-02,66
2011-04-03 - 2011-04-09,59
2011-04-10 - 2011-04-16,80
2011-04-17 - 2011-04-23,73
2011-04-24 - 2011-04-30,64
2011-05-01 - 2011-05-07,58
2011-05-08 - 2011-05-14,70
2011-05-15 - 2011-05-21,67
2011-05-22 - 2011-05-28,70
2011-05-29 - 2011-06-04,71
2011-06-05 - 2011-06-11,64
2011-06-12 - 2011-06-18,65
2011-06-19 - 2011-06-25,60
2011-06-26 - 2011-07-02,60
2011-07-03 - 2011-07-09,52
2011-07-10 - 2011-07-16,56
2011-07-17 - 2011-07-23,63
2011-07-24 - 2011-07-30,59
2011-07-31 - 2011-08-06,57
2011-08-07 - 2011-08-13,58
2011-08-14 - 2011-08-20,54
2011-08-21 - 2011-08-27,62
2011-08-28 - 2011-09-03,51
2011-09-04 - 2011-09-10,53
2011-09-11 - 2011-09-17,56
2011-09-18 - 2011-09-24,59
2011-09-25 - 2011-10-01,91
2011-10-02 - 2011-10-08,73
2011-10-09 - 2011-10-15,69
2011-10-16 - 2011-10-22,80
2011-10-23 - 2011-10-29,66
2011-10-30 - 2011-11-05,74
2011-11-06 - 2011-11-12,61
2011-11-13 - 2011-11-19,63
2011-11-20 - 2011-11-26,52
2011-11-27 - 2011-12-03,63
2011-12-04 - 2011-12-10,60
2011-12-11 - 2011-12-17,58
2011-12-18 - 2011-12-24,47
2011-12-25 - 2011-12-31,38
2012-01-01 - 2012-01-07,18
2012-01-08 - 2012-01-14,24
2012-01-15 - 2012-01-21,26
2012-01-22 - 2012-01-28,23
2012-01-29 - 2012-02-04,23
2012-02-05 - 2012-02-11,20
2012-02-12 - 2012-02-18,22
2012-02-19 - 2012-02-25,19
2012-02-26 - 2012-03-03,18
2012-03-04 - 2012-03-10,19
2012-03-11 - 2012-03-17,100
2012-03-18 - 2012-03-24,33
2012-03-25 - 2012-03-31,21
2012-04-01 - 2012-04-07,20
2012-04-08 - 2012-04-14,19
2012-04-15 - 2012-04-21,21
2012-04-22 - 2012-04-28,19
2012-04-29 - 2012-05-05,18
2012-05-06 - 2012-05-12,19
2012-05-13 - 2012-05-19,18
2012-05-20 - 2012-05-26,18
2012-05-27 - 2012-06-02,15
2012-06-03 - 2012-06-09,17
2012-06-10 - 2012-06-16,20
2012-06-17 - 2012-06-23,20
2012-06-24 - 2012-06-30,17
2012-07-01 - 2012-07-07,16
2012-07-08 - 2012-07-14,18
2012-07-15 - 2012-07-21,22
2012-07-22 - 2012-07-28,16
2012-07-29 - 2012-08-04,17
2012-08-05 - 2012-08-11,18
2012-08-12 - 2012-08-18,17
2012-08-19 - 2012-08-25,16
2012-08-26 - 2012-09-01,15
2012-09-02 - 2012-09-08,16
2012-09-09 - 2012-09-15,19
2012-09-16 - 2012-09-22,19
2012-09-23 - 2012-09-29,19
2012-09-30 - 2012-10-06,19
2012-10-07 - 2012-10-13,20
2012-10-14 - 2012-10-20,22
2012-10-21 - 2012-10-27,30
2012-10-28 - 2012-11-03,19
2012-11-04 - 2012-11-10,22
2012-11-11 - 2012-11-17,23
2012-11-18 - 2012-11-24,15
2012-11-25 - 2012-12-01,18
2012-12-02 - 2012-12-08,19
2012-12-09 - 2012-12-15,15
2012-12-16 - 2012-12-22,15
2012-12-23 - 2012-12-29,12
2012-12-30 - 2013-01-05,15
2013-01-06 - 2013-01-12,72
2013-01-13 - 2013-01-19,84
2013-01-20 - 2013-01-26,69
2013-01-27 - 2013-02-02,76
2013-02-03 - 2013-02-09,66
2013-02-10 - 2013-02-16,72
2013-02-17 - 2013-02-23,60
2013-02-24 - 2013-03-02,67
2013-03-03 - 2013-03-09,60
2013-03-10 - 2013-03-16,62
2013-03-17 - 2013-03-23,58
2013-03-24 - 2013-03-30,66
2013-03-31 - 2013-04-06,66
2013-04-07 - 2013-04-13,66
2013-04-14 - 2013-04-20,64
2013-04-21 - 2013-04-27,59
2013-04-28 - 2013-05-04,65
2013-05-05 - 2013-05-11,58
2013-05-12 - 2013-05-18,62
2013-05-19 - 2013-05-25,63
2013-05-26 - 2013-06-01,56
2013-06-02 - 2013-06-08,64
2013-06-09 - 2013-06-15,61
2013-06-16 - 2013-06-22,58
2013-06-23 - 2013-06-29,59
2013-06-30 - 2013-07-06,53
2013-07-07 - 2013-07-13,64
2013-07-14 - 2013-07-20,78
2013-07-21 - 2013-07-27,79
2013-07-28 - 2013-08-03,72
2013-08-04 - 2013-08-10,77
2013-08-11 - 2013-08-17,60
2013-08-18 - 2013-08-24,92
2013-08-25 - 2013-08-31,68
2013-09-01 - 2013-09-07,58
2013-09-08 - 2013-09-14,81
2013-09-15 - 2013-09-21,78
2013-09-22 - 2013-09-28,80
2013-09-29 - 2013-10-05,79
2013-10-06 - 2013-10-12,79
2013-10-13 - 2013-10-19,78
2013-10-20 - 2013-10-26,85
2013-10-27 - 2013-11-02,81
2013-11-03 - 2013-11-09,84
2013-11-10 - 2013-11-16,100
2013-11-17 - 2013-11-23,74
2013-11-24 - 2013-11-30,57
2013-12-01 - 2013-12-07,65
2013-12-08 - 2013-12-14,69
2013-12-15 - 2013-12-21,64
2013-12-22 - 2013-12-28,47
2013-12-29 - 2014-01-04,58
