# Supplementary material for: Collective Attention and Stock Prices: Evidence from Google Trends Data on Standard and Poor's 100
Source: PLoS One. 2015 Aug 10;10(8):e0135311. doi: 10.1371/journal.pone.0135311 (PMC4530949; doi:10.1371/journal.pone.0135311)
Supplement: S1 File — (ZIP) [file pone.0135311.s001.zip › Google Trends Daten/Halliburton 2004-2013.csv]

Websuche-Interesse: "halliburton"
Vereinigte Staaten	2004
Interesse im Laufe der Zeit
Woche,"halliburton"
2004-01-04 - 2004-01-10,25
2004-01-11 - 2004-01-17,33
2004-01-18 - 2004-01-24,37
2004-01-25 - 2004-01-31,30
2004-02-01 - 2004-02-07,37
2004-02-08 - 2004-02-14,44
2004-02-15 - 2004-02-21,37
2004-02-22 - 2004-02-28,29
2004-02-29 - 2004-03-06,32
2004-03-07 - 2004-03-13,24
2004-03-14 - 2004-03-20,28
2004-03-21 - 2004-03-27,23
2004-03-28 - 2004-04-03,27
2004-04-04 - 2004-04-10,27
2004-04-11 - 2004-04-17,59
2004-04-18 - 2004-04-24,47
2004-04-25 - 2004-05-01,35
2004-05-02 - 2004-05-08,50
2004-05-09 - 2004-05-15,31
2004-05-16 - 2004-05-22,30
2004-05-23 - 2004-05-29,27
2004-05-30 - 2004-06-05,33
2004-06-06 - 2004-06-12,21
2004-06-13 - 2004-06-19,44
2004-06-20 - 2004-06-26,35
2004-06-27 - 2004-07-03,39
2004-07-04 - 2004-07-10,41
2004-07-11 - 2004-07-17,38
2004-07-18 - 2004-07-24,47
2004-07-25 - 2004-07-31,43
2004-08-01 - 2004-08-07,47
2004-08-08 - 2004-08-14,29
2004-08-15 - 2004-08-21,41
2004-08-22 - 2004-08-28,28
2004-08-29 - 2004-09-04,37
2004-09-05 - 2004-09-11,37
2004-09-12 - 2004-09-18,36
2004-09-19 - 2004-09-25,36
2004-09-26 - 2004-10-02,37
2004-10-03 - 2004-10-09,100
2004-10-10 - 2004-10-16,45
2004-10-17 - 2004-10-23,42
2004-10-24 - 2004-10-30,56
2004-10-31 - 2004-11-06,47
2004-11-07 - 2004-11-13,35
2004-11-14 - 2004-11-20,31
2004-11-21 - 2004-11-27,19
2004-11-28 - 2004-12-04,22
2004-12-05 - 2004-12-11,19
2004-12-12 - 2004-12-18,17
2004-12-19 - 2004-12-25,20
2004-12-26 - 2005-01-01,18
2005-01-02 - 2005-01-08,45
2005-01-09 - 2005-01-15,33
2005-01-16 - 2005-01-22,42
2005-01-23 - 2005-01-29,29
2005-01-30 - 2005-02-05,45
2005-02-06 - 2005-02-12,41
2005-02-13 - 2005-02-19,38
2005-02-20 - 2005-02-26,34
2005-02-27 - 2005-03-05,37
2005-03-06 - 2005-03-12,33
2005-03-13 - 2005-03-19,34
2005-03-20 - 2005-03-26,33
2005-03-27 - 2005-04-02,32
2005-04-03 - 2005-04-09,33
2005-04-10 - 2005-04-16,31
2005-04-17 - 2005-04-23,30
2005-04-24 - 2005-04-30,32
2005-05-01 - 2005-05-07,31
2005-05-08 - 2005-05-14,36
2005-05-15 - 2005-05-21,31
2005-05-22 - 2005-05-28,27
2005-05-29 - 2005-06-04,36
2005-06-05 - 2005-06-11,30
2005-06-12 - 2005-06-18,44
2005-06-19 - 2005-06-25,35
2005-06-26 - 2005-07-02,39
2005-07-03 - 2005-07-09,39
2005-07-10 - 2005-07-16,37
2005-07-17 - 2005-07-23,37
2005-07-24 - 2005-07-30,28
2005-07-31 - 2005-08-06,29
2005-08-07 - 2005-08-13,39
2005-08-14 - 2005-08-20,40
2005-08-21 - 2005-08-27,40
2005-08-28 - 2005-09-03,60
2005-09-04 - 2005-09-10,100
2005-09-11 - 2005-09-17,81
2005-09-18 - 2005-09-24,72
2005-09-25 - 2005-10-01,45
2005-10-02 - 2005-10-08,43
2005-10-09 - 2005-10-15,38
2005-10-16 - 2005-10-22,35
2005-10-23 - 2005-10-29,41
2005-10-30 - 2005-11-05,45
2005-11-06 - 2005-11-12,43
2005-11-13 - 2005-11-19,34
2005-11-20 - 2005-11-26,34
2005-11-27 - 2005-12-03,32
2005-12-04 - 2005-12-10,27
2005-12-11 - 2005-12-17,33
2005-12-18 - 2005-12-24,32
2005-12-25 - 2005-12-31,25
2006-01-01 - 2006-01-07,58
2006-01-08 - 2006-01-14,53
2006-01-15 - 2006-01-21,63
2006-01-22 - 2006-01-28,88
2006-01-29 - 2006-02-04,66
2006-02-05 - 2006-02-11,72
2006-02-12 - 2006-02-18,74
2006-02-19 - 2006-02-25,95
2006-02-26 - 2006-03-04,82
2006-03-05 - 2006-03-11,77
2006-03-12 - 2006-03-18,61
2006-03-19 - 2006-03-25,79
2006-03-26 - 2006-04-01,71
2006-04-02 - 2006-04-08,72
2006-04-09 - 2006-04-15,67
2006-04-16 - 2006-04-22,77
2006-04-23 - 2006-04-29,80
2006-04-30 - 2006-05-06,64
2006-05-07 - 2006-05-13,91
2006-05-14 - 2006-05-20,81
2006-05-21 - 2006-05-27,61
2006-05-28 - 2006-06-03,50
2006-06-04 - 2006-06-10,65
2006-06-11 - 2006-06-17,57
2006-06-18 - 2006-06-24,55
2006-06-25 - 2006-07-01,65
2006-07-02 - 2006-07-08,53
2006-07-09 - 2006-07-15,76
2006-07-16 - 2006-07-22,100
2006-07-23 - 2006-07-29,70
2006-07-30 - 2006-08-05,77
2006-08-06 - 2006-08-12,72
2006-08-13 - 2006-08-19,77
2006-08-20 - 2006-08-26,70
2006-08-27 - 2006-09-02,52
2006-09-03 - 2006-09-09,75
2006-09-10 - 2006-09-16,65
2006-09-17 - 2006-09-23,79
2006-09-24 - 2006-09-30,79
2006-10-01 - 2006-10-07,53
2006-10-08 - 2006-10-14,61
2006-10-15 - 2006-10-21,75
2006-10-22 - 2006-10-28,75
2006-10-29 - 2006-11-04,69
2006-11-05 - 2006-11-11,82
2006-11-12 - 2006-11-18,72
2006-11-19 - 2006-11-25,44
2006-11-26 - 2006-12-02,75
2006-12-03 - 2006-12-09,75
2006-12-10 - 2006-12-16,48
2006-12-17 - 2006-12-23,41
2006-12-24 - 2006-12-30,47
2006-12-31 - 2007-01-06,66
2007-01-07 - 2007-01-13,24
2007-01-14 - 2007-01-20,27
2007-01-21 - 2007-01-27,32
2007-01-28 - 2007-02-03,30
2007-02-04 - 2007-02-10,25
2007-02-11 - 2007-02-17,28
2007-02-18 - 2007-02-24,26
2007-02-25 - 2007-03-03,29
2007-03-04 - 2007-03-10,36
2007-03-11 - 2007-03-17,100
2007-03-18 - 2007-03-24,46
2007-03-25 - 2007-03-31,35
2007-04-01 - 2007-04-07,30
2007-04-08 - 2007-04-14,30
2007-04-15 - 2007-04-21,29
2007-04-22 - 2007-04-28,31
2007-04-29 - 2007-05-05,32
2007-05-06 - 2007-05-12,26
2007-05-13 - 2007-05-19,25
2007-05-20 - 2007-05-26,30
2007-05-27 - 2007-06-02,32
2007-06-03 - 2007-06-09,24
2007-06-10 - 2007-06-16,37
2007-06-17 - 2007-06-23,27
2007-06-24 - 2007-06-30,24
2007-07-01 - 2007-07-07,27
2007-07-08 - 2007-07-14,25
2007-07-15 - 2007-07-21,30
2007-07-22 - 2007-07-28,50
2007-07-29 - 2007-08-04,30
2007-08-05 - 2007-08-11,25
2007-08-12 - 2007-08-18,27
2007-08-19 - 2007-08-25,23
2007-08-26 - 2007-09-01,25
2007-09-02 - 2007-09-08,25
2007-09-09 - 2007-09-15,25
2007-09-16 - 2007-09-22,26
2007-09-23 - 2007-09-29,26
2007-09-30 - 2007-10-06,28
2007-10-07 - 2007-10-13,25
2007-10-14 - 2007-10-20,28
2007-10-21 - 2007-10-27,26
2007-10-28 - 2007-11-03,22
2007-11-04 - 2007-11-10,24
2007-11-11 - 2007-11-17,26
2007-11-18 - 2007-11-24,21
2007-11-25 - 2007-12-01,22
2007-12-02 - 2007-12-08,27
2007-12-09 - 2007-12-15,31
2007-12-16 - 2007-12-22,27
2007-12-23 - 2007-12-29,27
2007-12-30 - 2008-01-05,17
2008-01-06 - 2008-01-12,77
2008-01-13 - 2008-01-19,80
2008-01-20 - 2008-01-26,76
2008-01-27 - 2008-02-02,74
2008-02-03 - 2008-02-09,86
2008-02-10 - 2008-02-16,92
2008-02-17 - 2008-02-23,78
2008-02-24 - 2008-03-01,78
2008-03-02 - 2008-03-08,79
2008-03-09 - 2008-03-15,89
2008-03-16 - 2008-03-22,82
2008-03-23 - 2008-03-29,83
2008-03-30 - 2008-04-05,68
2008-04-06 - 2008-04-12,82
2008-04-13 - 2008-04-19,78
2008-04-20 - 2008-04-26,86
2008-04-27 - 2008-05-03,82
2008-05-04 - 2008-05-10,63
2008-05-11 - 2008-05-17,84
2008-05-18 - 2008-05-24,81
2008-05-25 - 2008-05-31,85
2008-06-01 - 2008-06-07,84
2008-06-08 - 2008-06-14,82
2008-06-15 - 2008-06-21,85
2008-06-22 - 2008-06-28,96
2008-06-29 - 2008-07-05,93
2008-07-06 - 2008-07-12,79
2008-07-13 - 2008-07-19,94
2008-07-20 - 2008-07-26,91
2008-07-27 - 2008-08-02,93
2008-08-03 - 2008-08-09,94
2008-08-10 - 2008-08-16,64
2008-08-17 - 2008-08-23,82
2008-08-24 - 2008-08-30,65
2008-08-31 - 2008-09-06,91
2008-09-07 - 2008-09-13,82
2008-09-14 - 2008-09-20,79
2008-09-21 - 2008-09-27,77
2008-09-28 - 2008-10-04,89
2008-10-05 - 2008-10-11,90
2008-10-12 - 2008-10-18,86
2008-10-19 - 2008-10-25,100
2008-10-26 - 2008-11-01,83
2008-11-02 - 2008-11-08,75
2008-11-09 - 2008-11-15,94
2008-11-16 - 2008-11-22,76
2008-11-23 - 2008-11-29,70
2008-11-30 - 2008-12-06,70
2008-12-07 - 2008-12-13,67
2008-12-14 - 2008-12-20,70
2008-12-21 - 2008-12-27,58
2008-12-28 - 2009-01-03,53
2009-01-04 - 2009-01-10,91
2009-01-11 - 2009-01-17,73
2009-01-18 - 2009-01-24,100
2009-01-25 - 2009-01-31,91
2009-02-01 - 2009-02-07,77
2009-02-08 - 2009-02-14,84
2009-02-15 - 2009-02-21,91
2009-02-22 - 2009-02-28,66
2009-03-01 - 2009-03-07,89
2009-03-08 - 2009-03-14,87
2009-03-15 - 2009-03-21,81
2009-03-22 - 2009-03-28,93
2009-03-29 - 2009-04-04,77
2009-04-05 - 2009-04-11,78
2009-04-12 - 2009-04-18,75
2009-04-19 - 2009-04-25,87
2009-04-26 - 2009-05-02,73
2009-05-03 - 2009-05-09,61
2009-05-10 - 2009-05-16,72
2009-05-17 - 2009-05-23,70
2009-05-24 - 2009-05-30,57
2009-05-31 - 2009-06-06,76
2009-06-07 - 2009-06-13,81
2009-06-14 - 2009-06-20,80
2009-06-21 - 2009-06-27,68
2009-06-28 - 2009-07-04,60
2009-07-05 - 2009-07-11,74
2009-07-12 - 2009-07-18,71
2009-07-19 - 2009-07-25,90
2009-07-26 - 2009-08-01,70
2009-08-02 - 2009-08-08,83
2009-08-09 - 2009-08-15,70
2009-08-16 - 2009-08-22,90
2009-08-23 - 2009-08-29,61
2009-08-30 - 2009-09-05,66
2009-09-06 - 2009-09-12,79
2009-09-13 - 2009-09-19,84
2009-09-20 - 2009-09-26,82
2009-09-27 - 2009-10-03,87
2009-10-04 - 2009-10-10,93
2009-10-11 - 2009-10-17,99
2009-10-18 - 2009-10-24,92
2009-10-25 - 2009-10-31,85
2009-11-01 - 2009-11-07,81
2009-11-08 - 2009-11-14,93
2009-11-15 - 2009-11-21,76
2009-11-22 - 2009-11-28,68
2009-11-29 - 2009-12-05,66
2009-12-06 - 2009-12-12,66
2009-12-13 - 2009-12-19,71
2009-12-20 - 2009-12-26,60
2009-12-27 - 2010-01-02,63
2010-01-03 - 2010-01-09,44
2010-01-10 - 2010-01-16,42
2010-01-17 - 2010-01-23,45
2010-01-24 - 2010-01-30,51
2010-01-31 - 2010-02-06,52
2010-02-07 - 2010-02-13,52
2010-02-14 - 2010-02-20,49
2010-02-21 - 2010-02-27,47
2010-02-28 - 2010-03-06,43
2010-03-07 - 2010-03-13,45
2010-03-14 - 2010-03-20,45
2010-03-21 - 2010-03-27,45
2010-03-28 - 2010-04-03,53
2010-04-04 - 2010-04-10,42
2010-04-11 - 2010-04-17,47
2010-04-18 - 2010-04-24,44
2010-04-25 - 2010-05-01,67
2010-05-02 - 2010-05-08,96
2010-05-09 - 2010-05-15,100
2010-05-16 - 2010-05-22,64
2010-05-23 - 2010-05-29,69
2010-05-30 - 2010-06-05,76
2010-06-06 - 2010-06-12,78
2010-06-13 - 2010-06-19,63
2010-06-20 - 2010-06-26,66
2010-06-27 - 2010-07-03,55
2010-07-04 - 2010-07-10,41
2010-07-11 - 2010-07-17,52
2010-07-18 - 2010-07-24,55
2010-07-25 - 2010-07-31,48
2010-08-01 - 2010-08-07,46
2010-08-08 - 2010-08-14,51
2010-08-15 - 2010-08-21,46
2010-08-22 - 2010-08-28,44
2010-08-29 - 2010-09-04,42
2010-09-05 - 2010-09-11,48
2010-09-12 - 2010-09-18,48
2010-09-19 - 2010-09-25,49
2010-09-26 - 2010-10-02,53
2010-10-03 - 2010-10-09,46
2010-10-10 - 2010-10-16,49
2010-10-17 - 2010-10-23,51
2010-10-24 - 2010-10-30,71
2010-10-31 - 2010-11-06,50
2010-11-07 - 2010-11-13,65
2010-11-14 - 2010-11-20,61
2010-11-21 - 2010-11-27,37
2010-11-28 - 2010-12-04,50
2010-12-05 - 2010-12-11,49
2010-12-12 - 2010-12-18,56
2010-12-19 - 2010-12-25,41
2010-12-26 - 2011-01-01,47
2011-01-02 - 2011-01-08,68
2011-01-09 - 2011-01-15,59
2011-01-16 - 2011-01-22,61
2011-01-23 - 2011-01-29,63
2011-01-30 - 2011-02-05,64
2011-02-06 - 2011-02-12,62
2011-02-13 - 2011-02-19,55
2011-02-20 - 2011-02-26,60
2011-02-27 - 2011-03-05,55
2011-03-06 - 2011-03-12,57
2011-03-13 - 2011-03-19,55
2011-03-20 - 2011-03-26,64
2011-03-27 - 2011-04-02,64
2011-04-03 - 2011-04-09,65
2011-04-10 - 2011-04-16,58
2011-04-17 - 2011-04-23,68
2011-04-24 - 2011-04-30,59
2011-05-01 - 2011-05-07,67
2011-05-08 - 2011-05-14,56
2011-05-15 - 2011-05-21,61
2011-05-22 - 2011-05-28,63
2011-05-29 - 2011-06-04,59
2011-06-05 - 2011-06-11,68
2011-06-12 - 2011-06-18,62
2011-06-19 - 2011-06-25,65
2011-06-26 - 2011-07-02,84
2011-07-03 - 2011-07-09,72
2011-07-10 - 2011-07-16,75
2011-07-17 - 2011-07-23,69
2011-07-24 - 2011-07-30,74
2011-07-31 - 2011-08-06,66
2011-08-07 - 2011-08-13,71
2011-08-14 - 2011-08-20,66
2011-08-21 - 2011-08-27,100
2011-08-28 - 2011-09-03,88
2011-09-04 - 2011-09-10,75
2011-09-11 - 2011-09-17,84
2011-09-18 - 2011-09-24,78
2011-09-25 - 2011-10-01,81
2011-10-02 - 2011-10-08,81
2011-10-09 - 2011-10-15,78
2011-10-16 - 2011-10-22,82
2011-10-23 - 2011-10-29,76
2011-10-30 - 2011-11-05,74
2011-11-06 - 2011-11-12,72
2011-11-13 - 2011-11-19,74
2011-11-20 - 2011-11-26,55
2011-11-27 - 2011-12-03,71
2011-12-04 - 2011-12-10,90
2011-12-11 - 2011-12-17,68
2011-12-18 - 2011-12-24,61
2011-12-25 - 2011-12-31,57
2012-01-01 - 2012-01-07,98
2012-01-08 - 2012-01-14,93
2012-01-15 - 2012-01-21,89
2012-01-22 - 2012-01-28,100
2012-01-29 - 2012-02-04,97
2012-02-05 - 2012-02-11,86
2012-02-12 - 2012-02-18,81
2012-02-19 - 2012-02-25,85
2012-02-26 - 2012-03-03,88
2012-03-04 - 2012-03-10,83
2012-03-11 - 2012-03-17,85
2012-03-18 - 2012-03-24,95
2012-03-25 - 2012-03-31,88
2012-04-01 - 2012-04-07,89
2012-04-08 - 2012-04-14,92
2012-04-15 - 2012-04-21,90
2012-04-22 - 2012-04-28,87
2012-04-29 - 2012-05-05,88
2012-05-06 - 2012-05-12,81
2012-05-13 - 2012-05-19,84
2012-05-20 - 2012-05-26,81
2012-05-27 - 2012-06-02,87
2012-06-03 - 2012-06-09,92
2012-06-10 - 2012-06-16,79
2012-06-17 - 2012-06-23,93
2012-06-24 - 2012-06-30,89
2012-07-01 - 2012-07-07,83
2012-07-08 - 2012-07-14,88
2012-07-15 - 2012-07-21,92
2012-07-22 - 2012-07-28,92
2012-07-29 - 2012-08-04,89
2012-08-05 - 2012-08-11,77
2012-08-12 - 2012-08-18,87
2012-08-19 - 2012-08-25,83
2012-08-26 - 2012-09-01,87
2012-09-02 - 2012-09-08,90
2012-09-09 - 2012-09-15,95
2012-09-16 - 2012-09-22,83
2012-09-23 - 2012-09-29,85
2012-09-30 - 2012-10-06,82
2012-10-07 - 2012-10-13,84
2012-10-14 - 2012-10-20,86
2012-10-21 - 2012-10-27,82
2012-10-28 - 2012-11-03,75
2012-11-04 - 2012-11-10,78
2012-11-11 - 2012-11-17,79
2012-11-18 - 2012-11-24,67
2012-11-25 - 2012-12-01,73
2012-12-02 - 2012-12-08,75
2012-12-09 - 2012-12-15,67
2012-12-16 - 2012-12-22,69
2012-12-23 - 2012-12-29,56
2012-12-30 - 2013-01-05,67
2013-01-06 - 2013-01-12,53
2013-01-13 - 2013-01-19,53
2013-01-20 - 2013-01-26,55
2013-01-27 - 2013-02-02,53
2013-02-03 - 2013-02-09,47
2013-02-10 - 2013-02-16,46
2013-02-17 - 2013-02-23,56
2013-02-24 - 2013-03-02,49
2013-03-03 - 2013-03-09,53
2013-03-10 - 2013-03-16,48
2013-03-17 - 2013-03-23,61
2013-03-24 - 2013-03-30,55
2013-03-31 - 2013-04-06,57
2013-04-07 - 2013-04-13,65
2013-04-14 - 2013-04-20,50
2013-04-21 - 2013-04-27,62
2013-04-28 - 2013-05-04,53
2013-05-05 - 2013-05-11,54
2013-05-12 - 2013-05-18,53
2013-05-19 - 2013-05-25,58
2013-05-26 - 2013-06-01,59
2013-06-02 - 2013-06-08,60
2013-06-09 - 2013-06-15,55
2013-06-16 - 2013-06-22,57
2013-06-23 - 2013-06-29,56
2013-06-30 - 2013-07-06,56
2013-07-07 - 2013-07-13,63
2013-07-14 - 2013-07-20,65
2013-07-21 - 2013-07-27,100
2013-07-28 - 2013-08-03,80
2013-08-04 - 2013-08-10,67
2013-08-11 - 2013-08-17,65
2013-08-18 - 2013-08-24,63
2013-08-25 - 2013-08-31,63
2013-09-01 - 2013-09-07,59
2013-09-08 - 2013-09-14,61
2013-09-15 - 2013-09-21,59
2013-09-22 - 2013-09-28,59
2013-09-29 - 2013-10-05,54
2013-10-06 - 2013-10-12,53
2013-10-13 - 2013-10-19,56
2013-10-20 - 2013-10-26,63
2013-10-27 - 2013-11-02,59
2013-11-03 - 2013-11-09,56
2013-11-10 - 2013-11-16,56
2013-11-17 - 2013-11-23,56
2013-11-24 - 2013-11-30,38
2013-12-01 - 2013-12-07,49
2013-12-08 - 2013-12-14,48
2013-12-15 - 2013-12-21,46
2013-12-22 - 2013-12-28,34
2013-12-29 - 2014-01-04,47
