# Supplementary material for: Collective Attention and Stock Prices: Evidence from Google Trends Data on Standard and Poor's 100
Source: PLoS One. 2015 Aug 10;10(8):e0135311. doi: 10.1371/journal.pone.0135311 (PMC4530949; doi:10.1371/journal.pone.0135311)
Supplement: S1 File — (ZIP) [file pone.0135311.s001.zip › Google Trends Daten/Intel 2004-2013.csv]

Websuche-Interesse: "intel"
Vereinigte Staaten	2004
Interesse im Laufe der Zeit
Woche,"intel"
2004-01-04 - 2004-01-10,100
2004-01-11 - 2004-01-17,97
2004-01-18 - 2004-01-24,94
2004-01-25 - 2004-01-31,98
2004-02-01 - 2004-02-07,100
2004-02-08 - 2004-02-14,94
2004-02-15 - 2004-02-21,96
2004-02-22 - 2004-02-28,89
2004-02-29 - 2004-03-06,86
2004-03-07 - 2004-03-13,89
2004-03-14 - 2004-03-20,88
2004-03-21 - 2004-03-27,89
2004-03-28 - 2004-04-03,81
2004-04-04 - 2004-04-10,82
2004-04-11 - 2004-04-17,81
2004-04-18 - 2004-04-24,80
2004-04-25 - 2004-05-01,77
2004-05-02 - 2004-05-08,85
2004-05-09 - 2004-05-15,86
2004-05-16 - 2004-05-22,84
2004-05-23 - 2004-05-29,78
2004-05-30 - 2004-06-05,83
2004-06-06 - 2004-06-12,83
2004-06-13 - 2004-06-19,90
2004-06-20 - 2004-06-26,93
2004-06-27 - 2004-07-03,96
2004-07-04 - 2004-07-10,82
2004-07-11 - 2004-07-17,89
2004-07-18 - 2004-07-24,90
2004-07-25 - 2004-07-31,93
2004-08-01 - 2004-08-07,92
2004-08-08 - 2004-08-14,95
2004-08-15 - 2004-08-21,96
2004-08-22 - 2004-08-28,93
2004-08-29 - 2004-09-04,93
2004-09-05 - 2004-09-11,91
2004-09-12 - 2004-09-18,92
2004-09-19 - 2004-09-25,92
2004-09-26 - 2004-10-02,82
2004-10-03 - 2004-10-09,80
2004-10-10 - 2004-10-16,89
2004-10-17 - 2004-10-23,84
2004-10-24 - 2004-10-30,81
2004-10-31 - 2004-11-06,77
2004-11-07 - 2004-11-13,85
2004-11-14 - 2004-11-20,77
2004-11-21 - 2004-11-27,87
2004-11-28 - 2004-12-04,82
2004-12-05 - 2004-12-11,82
2004-12-12 - 2004-12-18,82
2004-12-19 - 2004-12-25,89
2004-12-26 - 2005-01-01,96
2005-01-02 - 2005-01-08,60
2005-01-09 - 2005-01-15,67
2005-01-16 - 2005-01-22,65
2005-01-23 - 2005-01-29,62
2005-01-30 - 2005-02-05,62
2005-02-06 - 2005-02-12,62
2005-02-13 - 2005-02-19,59
2005-02-20 - 2005-02-26,60
2005-02-27 - 2005-03-05,58
2005-03-06 - 2005-03-12,62
2005-03-13 - 2005-03-19,59
2005-03-20 - 2005-03-26,57
2005-03-27 - 2005-04-02,59
2005-04-03 - 2005-04-09,54
2005-04-10 - 2005-04-16,54
2005-04-17 - 2005-04-23,57
2005-04-24 - 2005-04-30,56
2005-05-01 - 2005-05-07,53
2005-05-08 - 2005-05-14,57
2005-05-15 - 2005-05-21,53
2005-05-22 - 2005-05-28,58
2005-05-29 - 2005-06-04,59
2005-06-05 - 2005-06-11,100
2005-06-12 - 2005-06-18,80
2005-06-19 - 2005-06-25,64
2005-06-26 - 2005-07-02,62
2005-07-03 - 2005-07-09,61
2005-07-10 - 2005-07-16,64
2005-07-17 - 2005-07-23,59
2005-07-24 - 2005-07-30,64
2005-07-31 - 2005-08-06,61
2005-08-07 - 2005-08-13,70
2005-08-14 - 2005-08-20,68
2005-08-21 - 2005-08-27,66
2005-08-28 - 2005-09-03,58
2005-09-04 - 2005-09-10,57
2005-09-11 - 2005-09-17,60
2005-09-18 - 2005-09-24,58
2005-09-25 - 2005-10-01,57
2005-10-02 - 2005-10-08,55
2005-10-09 - 2005-10-15,56
2005-10-16 - 2005-10-22,57
2005-10-23 - 2005-10-29,56
2005-10-30 - 2005-11-05,58
2005-11-06 - 2005-11-12,59
2005-11-13 - 2005-11-19,56
2005-11-20 - 2005-11-26,70
2005-11-27 - 2005-12-03,60
2005-12-04 - 2005-12-10,60
2005-12-11 - 2005-12-17,57
2005-12-18 - 2005-12-24,58
2005-12-25 - 2005-12-31,74
2006-01-01 - 2006-01-07,72
2006-01-08 - 2006-01-14,100
2006-01-15 - 2006-01-21,93
2006-01-22 - 2006-01-28,79
2006-01-29 - 2006-02-04,69
2006-02-05 - 2006-02-11,72
2006-02-12 - 2006-02-18,68
2006-02-19 - 2006-02-25,73
2006-02-26 - 2006-03-04,76
2006-03-05 - 2006-03-11,79
2006-03-12 - 2006-03-18,73
2006-03-19 - 2006-03-25,73
2006-03-26 - 2006-04-01,68
2006-04-02 - 2006-04-08,73
2006-04-09 - 2006-04-15,69
2006-04-16 - 2006-04-22,70
2006-04-23 - 2006-04-29,67
2006-04-30 - 2006-05-06,65
2006-05-07 - 2006-05-13,63
2006-05-14 - 2006-05-20,68
2006-05-21 - 2006-05-27,70
2006-05-28 - 2006-06-03,68
2006-06-04 - 2006-06-10,74
2006-06-11 - 2006-06-17,71
2006-06-18 - 2006-06-24,68
2006-06-25 - 2006-07-01,69
2006-07-02 - 2006-07-08,68
2006-07-09 - 2006-07-15,73
2006-07-16 - 2006-07-22,78
2006-07-23 - 2006-07-29,83
2006-07-30 - 2006-08-05,79
2006-08-06 - 2006-08-12,81
2006-08-13 - 2006-08-19,76
2006-08-20 - 2006-08-26,72
2006-08-27 - 2006-09-02,75
2006-09-03 - 2006-09-09,80
2006-09-10 - 2006-09-16,68
2006-09-17 - 2006-09-23,67
2006-09-24 - 2006-09-30,68
2006-10-01 - 2006-10-07,69
2006-10-08 - 2006-10-14,65
2006-10-15 - 2006-10-21,64
2006-10-22 - 2006-10-28,65
2006-10-29 - 2006-11-04,65
2006-11-05 - 2006-11-11,65
2006-11-12 - 2006-11-18,66
2006-11-19 - 2006-11-25,72
2006-11-26 - 2006-12-02,67
2006-12-03 - 2006-12-09,59
2006-12-10 - 2006-12-16,59
2006-12-17 - 2006-12-23,60
2006-12-24 - 2006-12-30,69
2006-12-31 - 2007-01-06,64
2007-01-07 - 2007-01-13,83
2007-01-14 - 2007-01-20,92
2007-01-21 - 2007-01-27,85
2007-01-28 - 2007-02-03,100
2007-02-04 - 2007-02-10,86
2007-02-11 - 2007-02-17,85
2007-02-18 - 2007-02-24,87
2007-02-25 - 2007-03-03,81
2007-03-04 - 2007-03-10,83
2007-03-11 - 2007-03-17,85
2007-03-18 - 2007-03-24,77
2007-03-25 - 2007-03-31,81
2007-04-01 - 2007-04-07,78
2007-04-08 - 2007-04-14,76
2007-04-15 - 2007-04-21,81
2007-04-22 - 2007-04-28,77
2007-04-29 - 2007-05-05,74
2007-05-06 - 2007-05-12,78
2007-05-13 - 2007-05-19,80
2007-05-20 - 2007-05-26,82
2007-05-27 - 2007-06-02,77
2007-06-03 - 2007-06-09,81
2007-06-10 - 2007-06-16,76
2007-06-17 - 2007-06-23,77
2007-06-24 - 2007-06-30,82
2007-07-01 - 2007-07-07,82
2007-07-08 - 2007-07-14,85
2007-07-15 - 2007-07-21,90
2007-07-22 - 2007-07-28,90
2007-07-29 - 2007-08-04,88
2007-08-05 - 2007-08-11,87
2007-08-12 - 2007-08-18,83
2007-08-19 - 2007-08-25,83
2007-08-26 - 2007-09-01,80
2007-09-02 - 2007-09-08,79
2007-09-09 - 2007-09-15,79
2007-09-16 - 2007-09-22,80
2007-09-23 - 2007-09-29,75
2007-09-30 - 2007-10-06,76
2007-10-07 - 2007-10-13,75
2007-10-14 - 2007-10-20,76
2007-10-21 - 2007-10-27,72
2007-10-28 - 2007-11-03,75
2007-11-04 - 2007-11-10,77
2007-11-11 - 2007-11-17,85
2007-11-18 - 2007-11-24,92
2007-11-25 - 2007-12-01,88
2007-12-02 - 2007-12-08,87
2007-12-09 - 2007-12-15,77
2007-12-16 - 2007-12-22,79
2007-12-23 - 2007-12-29,91
2007-12-30 - 2008-01-05,90
2008-01-06 - 2008-01-12,98
2008-01-13 - 2008-01-19,100
2008-01-20 - 2008-01-26,95
2008-01-27 - 2008-02-02,90
2008-02-03 - 2008-02-09,89
2008-02-10 - 2008-02-16,86
2008-02-17 - 2008-02-23,89
2008-02-24 - 2008-03-01,88
2008-03-02 - 2008-03-08,88
2008-03-09 - 2008-03-15,91
2008-03-16 - 2008-03-22,86
2008-03-23 - 2008-03-29,88
2008-03-30 - 2008-04-05,87
2008-04-06 - 2008-04-12,83
2008-04-13 - 2008-04-19,84
2008-04-20 - 2008-04-26,80
2008-04-27 - 2008-05-03,76
2008-05-04 - 2008-05-10,74
2008-05-11 - 2008-05-17,81
2008-05-18 - 2008-05-24,83
2008-05-25 - 2008-05-31,79
2008-06-01 - 2008-06-07,83
2008-06-08 - 2008-06-14,84
2008-06-15 - 2008-06-21,82
2008-06-22 - 2008-06-28,81
2008-06-29 - 2008-07-05,84
2008-07-06 - 2008-07-12,85
2008-07-13 - 2008-07-19,82
2008-07-20 - 2008-07-26,83
2008-07-27 - 2008-08-02,87
2008-08-03 - 2008-08-09,92
2008-08-10 - 2008-08-16,89
2008-08-17 - 2008-08-23,92
2008-08-24 - 2008-08-30,83
2008-08-31 - 2008-09-06,83
2008-09-07 - 2008-09-13,85
2008-09-14 - 2008-09-20,85
2008-09-21 - 2008-09-27,79
2008-09-28 - 2008-10-04,83
2008-10-05 - 2008-10-11,84
2008-10-12 - 2008-10-18,83
2008-10-19 - 2008-10-25,82
2008-10-26 - 2008-11-01,81
2008-11-02 - 2008-11-08,84
2008-11-09 - 2008-11-15,89
2008-11-16 - 2008-11-22,94
2008-11-23 - 2008-11-29,100
2008-11-30 - 2008-12-06,94
2008-12-07 - 2008-12-13,89
2008-12-14 - 2008-12-20,87
2008-12-21 - 2008-12-27,93
2008-12-28 - 2009-01-03,96
2009-01-04 - 2009-01-10,78
2009-01-11 - 2009-01-17,82
2009-01-18 - 2009-01-24,86
2009-01-25 - 2009-01-31,74
2009-02-01 - 2009-02-07,79
2009-02-08 - 2009-02-14,77
2009-02-15 - 2009-02-21,74
2009-02-22 - 2009-02-28,72
2009-03-01 - 2009-03-07,73
2009-03-08 - 2009-03-14,73
2009-03-15 - 2009-03-21,70
2009-03-22 - 2009-03-28,72
2009-03-29 - 2009-04-04,71
2009-04-05 - 2009-04-11,69
2009-04-12 - 2009-04-18,70
2009-04-19 - 2009-04-25,68
2009-04-26 - 2009-05-02,66
2009-05-03 - 2009-05-09,70
2009-05-10 - 2009-05-16,75
2009-05-17 - 2009-05-23,73
2009-05-24 - 2009-05-30,68
2009-05-31 - 2009-06-06,72
2009-06-07 - 2009-06-13,71
2009-06-14 - 2009-06-20,73
2009-06-21 - 2009-06-27,69
2009-06-28 - 2009-07-04,71
2009-07-05 - 2009-07-11,68
2009-07-12 - 2009-07-18,72
2009-07-19 - 2009-07-25,72
2009-07-26 - 2009-08-01,72
2009-08-02 - 2009-08-08,73
2009-08-09 - 2009-08-15,76
2009-08-16 - 2009-08-22,77
2009-08-23 - 2009-08-29,73
2009-08-30 - 2009-09-05,76
2009-09-06 - 2009-09-12,74
2009-09-13 - 2009-09-19,73
2009-09-20 - 2009-09-26,77
2009-09-27 - 2009-10-03,68
2009-10-04 - 2009-10-10,69
2009-10-11 - 2009-10-17,70
2009-10-18 - 2009-10-24,79
2009-10-25 - 2009-10-31,81
2009-11-01 - 2009-11-07,77
2009-11-08 - 2009-11-14,82
2009-11-15 - 2009-11-21,85
2009-11-22 - 2009-11-28,100
2009-11-29 - 2009-12-05,84
2009-12-06 - 2009-12-12,76
2009-12-13 - 2009-12-19,76
2009-12-20 - 2009-12-26,79
2009-12-27 - 2010-01-02,81
2010-01-03 - 2010-01-09,94
2010-01-10 - 2010-01-16,100
2010-01-17 - 2010-01-23,98
2010-01-24 - 2010-01-30,95
2010-01-31 - 2010-02-06,95
2010-02-07 - 2010-02-13,96
2010-02-14 - 2010-02-20,90
2010-02-21 - 2010-02-27,89
2010-02-28 - 2010-03-06,90
2010-03-07 - 2010-03-13,87
2010-03-14 - 2010-03-20,91
2010-03-21 - 2010-03-27,81
2010-03-28 - 2010-04-03,83
2010-04-04 - 2010-04-10,82
2010-04-11 - 2010-04-17,86
2010-04-18 - 2010-04-24,79
2010-04-25 - 2010-05-01,83
2010-05-02 - 2010-05-08,76
2010-05-09 - 2010-05-15,77
2010-05-16 - 2010-05-22,77
2010-05-23 - 2010-05-29,75
2010-05-30 - 2010-06-05,80
2010-06-06 - 2010-06-12,79
2010-06-13 - 2010-06-19,80
2010-06-20 - 2010-06-26,77
2010-06-27 - 2010-07-03,73
2010-07-04 - 2010-07-10,68
2010-07-11 - 2010-07-17,78
2010-07-18 - 2010-07-24,74
2010-07-25 - 2010-07-31,78
2010-08-01 - 2010-08-07,78
2010-08-08 - 2010-08-14,78
2010-08-15 - 2010-08-21,85
2010-08-22 - 2010-08-28,80
2010-08-29 - 2010-09-04,78
2010-09-05 - 2010-09-11,71
2010-09-12 - 2010-09-18,72
2010-09-19 - 2010-09-25,69
2010-09-26 - 2010-10-02,67
2010-10-03 - 2010-10-09,68
2010-10-10 - 2010-10-16,69
2010-10-17 - 2010-10-23,71
2010-10-24 - 2010-10-30,68
2010-10-31 - 2010-11-06,68
2010-11-07 - 2010-11-13,73
2010-11-14 - 2010-11-20,77
2010-11-21 - 2010-11-27,87
2010-11-28 - 2010-12-04,82
2010-12-05 - 2010-12-11,69
2010-12-12 - 2010-12-18,72
2010-12-19 - 2010-12-25,71
2010-12-26 - 2011-01-01,75
2011-01-02 - 2011-01-08,95
2011-01-09 - 2011-01-15,100
2011-01-16 - 2011-01-22,91
2011-01-23 - 2011-01-29,89
2011-01-30 - 2011-02-05,98
2011-02-06 - 2011-02-12,87
2011-02-13 - 2011-02-19,90
2011-02-20 - 2011-02-26,93
2011-02-27 - 2011-03-05,91
2011-03-06 - 2011-03-12,84
2011-03-13 - 2011-03-19,83
2011-03-20 - 2011-03-26,86
2011-03-27 - 2011-04-02,84
2011-04-03 - 2011-04-09,80
2011-04-10 - 2011-04-16,78
2011-04-17 - 2011-04-23,80
2011-04-24 - 2011-04-30,76
2011-05-01 - 2011-05-07,85
2011-05-08 - 2011-05-14,78
2011-05-15 - 2011-05-21,80
2011-05-22 - 2011-05-28,77
2011-05-29 - 2011-06-04,78
2011-06-05 - 2011-06-11,81
2011-06-12 - 2011-06-18,78
2011-06-19 - 2011-06-25,81
2011-06-26 - 2011-07-02,79
2011-07-03 - 2011-07-09,72
2011-07-10 - 2011-07-16,75
2011-07-17 - 2011-07-23,83
2011-07-24 - 2011-07-30,79
2011-07-31 - 2011-08-06,82
2011-08-07 - 2011-08-13,81
2011-08-14 - 2011-08-20,84
2011-08-21 - 2011-08-27,79
2011-08-28 - 2011-09-03,73
2011-09-04 - 2011-09-10,73
2011-09-11 - 2011-09-17,79
2011-09-18 - 2011-09-24,74
2011-09-25 - 2011-10-01,74
2011-10-02 - 2011-10-08,70
2011-10-09 - 2011-10-15,72
2011-10-16 - 2011-10-22,76
2011-10-23 - 2011-10-29,74
2011-10-30 - 2011-11-05,71
2011-11-06 - 2011-11-12,79
2011-11-13 - 2011-11-19,86
2011-11-20 - 2011-11-26,99
2011-11-27 - 2011-12-03,90
2011-12-04 - 2011-12-10,77
2011-12-11 - 2011-12-17,78
2011-12-18 - 2011-12-24,77
2011-12-25 - 2011-12-31,80
2012-01-01 - 2012-01-07,79
2012-01-08 - 2012-01-14,84
2012-01-15 - 2012-01-21,85
2012-01-22 - 2012-01-28,81
2012-01-29 - 2012-02-04,80
2012-02-05 - 2012-02-11,76
2012-02-12 - 2012-02-18,76
2012-02-19 - 2012-02-25,76
2012-02-26 - 2012-03-03,77
2012-03-04 - 2012-03-10,82
2012-03-11 - 2012-03-17,76
2012-03-18 - 2012-03-24,70
2012-03-25 - 2012-03-31,69
2012-04-01 - 2012-04-07,70
2012-04-08 - 2012-04-14,72
2012-04-15 - 2012-04-21,78
2012-04-22 - 2012-04-28,79
2012-04-29 - 2012-05-05,82
2012-05-06 - 2012-05-12,76
2012-05-13 - 2012-05-19,87
2012-05-20 - 2012-05-26,81
2012-05-27 - 2012-06-02,78
2012-06-03 - 2012-06-09,75
2012-06-10 - 2012-06-16,81
2012-06-17 - 2012-06-23,78
2012-06-24 - 2012-06-30,74
2012-07-01 - 2012-07-07,71
2012-07-08 - 2012-07-14,74
2012-07-15 - 2012-07-21,78
2012-07-22 - 2012-07-28,75
2012-07-29 - 2012-08-04,73
2012-08-05 - 2012-08-11,74
2012-08-12 - 2012-08-18,77
2012-08-19 - 2012-08-25,79
2012-08-26 - 2012-09-01,75
2012-09-02 - 2012-09-08,74
2012-09-09 - 2012-09-15,79
2012-09-16 - 2012-09-22,76
2012-09-23 - 2012-09-29,70
2012-09-30 - 2012-10-06,68
2012-10-07 - 2012-10-13,66
2012-10-14 - 2012-10-20,69
2012-10-21 - 2012-10-27,74
2012-10-28 - 2012-11-03,82
2012-11-04 - 2012-11-10,76
2012-11-11 - 2012-11-17,81
2012-11-18 - 2012-11-24,100
2012-11-25 - 2012-12-01,87
2012-12-02 - 2012-12-08,76
2012-12-09 - 2012-12-15,72
2012-12-16 - 2012-12-22,70
2012-12-23 - 2012-12-29,75
2012-12-30 - 2013-01-05,71
2013-01-06 - 2013-01-12,79
2013-01-13 - 2013-01-19,74
2013-01-20 - 2013-01-26,77
2013-01-27 - 2013-02-02,73
2013-02-03 - 2013-02-09,73
2013-02-10 - 2013-02-16,75
2013-02-17 - 2013-02-23,73
2013-02-24 - 2013-03-02,75
2013-03-03 - 2013-03-09,74
2013-03-10 - 2013-03-16,72
2013-03-17 - 2013-03-23,69
2013-03-24 - 2013-03-30,68
2013-03-31 - 2013-04-06,67
2013-04-07 - 2013-04-13,69
2013-04-14 - 2013-04-20,65
2013-04-21 - 2013-04-27,65
2013-04-28 - 2013-05-04,66
2013-05-05 - 2013-05-11,65
2013-05-12 - 2013-05-18,65
2013-05-19 - 2013-05-25,69
2013-05-26 - 2013-06-01,69
2013-06-02 - 2013-06-08,81
2013-06-09 - 2013-06-15,73
2013-06-16 - 2013-06-22,72
2013-06-23 - 2013-06-29,68
2013-06-30 - 2013-07-06,64
2013-07-07 - 2013-07-13,69
2013-07-14 - 2013-07-20,73
2013-07-21 - 2013-07-27,69
2013-07-28 - 2013-08-03,69
2013-08-04 - 2013-08-10,71
2013-08-11 - 2013-08-17,72
2013-08-18 - 2013-08-24,73
2013-08-25 - 2013-08-31,70
2013-09-01 - 2013-09-07,67
2013-09-08 - 2013-09-14,72
2013-09-15 - 2013-09-21,69
2013-09-22 - 2013-09-28,69
2013-09-29 - 2013-10-05,67
2013-10-06 - 2013-10-12,66
2013-10-13 - 2013-10-19,69
2013-10-20 - 2013-10-26,75
2013-10-27 - 2013-11-02,74
2013-11-03 - 2013-11-09,71
2013-11-10 - 2013-11-16,74
2013-11-17 - 2013-11-23,77
2013-11-24 - 2013-11-30,100
2013-12-01 - 2013-12-07,86
2013-12-08 - 2013-12-14,78
2013-12-15 - 2013-12-21,76
2013-12-22 - 2013-12-28,79
2013-12-29 - 2014-01-04,71
