# Supplementary material for: Collective Attention and Stock Prices: Evidence from Google Trends Data on Standard and Poor's 100
Source: PLoS One. 2015 Aug 10;10(8):e0135311. doi: 10.1371/journal.pone.0135311 (PMC4530949; doi:10.1371/journal.pone.0135311)
Supplement: S1 File — (ZIP) [file pone.0135311.s001.zip › Google Trends Daten/Mastercard 2004-2013.csv]

Websuche-Interesse: "mastercard"
Vereinigte Staaten	2004
Interesse im Laufe der Zeit
Woche,"mastercard"
2004-01-04 - 2004-01-10,67
2004-01-11 - 2004-01-17,66
2004-01-18 - 2004-01-24,79
2004-01-25 - 2004-01-31,63
2004-02-01 - 2004-02-07,78
2004-02-08 - 2004-02-14,66
2004-02-15 - 2004-02-21,63
2004-02-22 - 2004-02-28,65
2004-02-29 - 2004-03-06,64
2004-03-07 - 2004-03-13,64
2004-03-14 - 2004-03-20,61
2004-03-21 - 2004-03-27,67
2004-03-28 - 2004-04-03,53
2004-04-04 - 2004-04-10,61
2004-04-11 - 2004-04-17,59
2004-04-18 - 2004-04-24,64
2004-04-25 - 2004-05-01,59
2004-05-02 - 2004-05-08,63
2004-05-09 - 2004-05-15,66
2004-05-16 - 2004-05-22,66
2004-05-23 - 2004-05-29,71
2004-05-30 - 2004-06-05,68
2004-06-06 - 2004-06-12,65
2004-06-13 - 2004-06-19,69
2004-06-20 - 2004-06-26,78
2004-06-27 - 2004-07-03,69
2004-07-04 - 2004-07-10,74
2004-07-11 - 2004-07-17,82
2004-07-18 - 2004-07-24,65
2004-07-25 - 2004-07-31,71
2004-08-01 - 2004-08-07,83
2004-08-08 - 2004-08-14,75
2004-08-15 - 2004-08-21,71
2004-08-22 - 2004-08-28,68
2004-08-29 - 2004-09-04,78
2004-09-05 - 2004-09-11,72
2004-09-12 - 2004-09-18,100
2004-09-19 - 2004-09-25,72
2004-09-26 - 2004-10-02,61
2004-10-03 - 2004-10-09,64
2004-10-10 - 2004-10-16,67
2004-10-17 - 2004-10-23,70
2004-10-24 - 2004-10-30,64
2004-10-31 - 2004-11-06,55
2004-11-07 - 2004-11-13,84
2004-11-14 - 2004-11-20,65
2004-11-21 - 2004-11-27,63
2004-11-28 - 2004-12-04,72
2004-12-05 - 2004-12-11,68
2004-12-12 - 2004-12-18,76
2004-12-19 - 2004-12-25,91
2004-12-26 - 2005-01-01,90
2005-01-02 - 2005-01-08,79
2005-01-09 - 2005-01-15,69
2005-01-16 - 2005-01-22,69
2005-01-23 - 2005-01-29,63
2005-01-30 - 2005-02-05,66
2005-02-06 - 2005-02-12,62
2005-02-13 - 2005-02-19,58
2005-02-20 - 2005-02-26,71
2005-02-27 - 2005-03-05,61
2005-03-06 - 2005-03-12,62
2005-03-13 - 2005-03-19,51
2005-03-20 - 2005-03-26,63
2005-03-27 - 2005-04-02,58
2005-04-03 - 2005-04-09,59
2005-04-10 - 2005-04-16,61
2005-04-17 - 2005-04-23,56
2005-04-24 - 2005-04-30,61
2005-05-01 - 2005-05-07,63
2005-05-08 - 2005-05-14,60
2005-05-15 - 2005-05-21,64
2005-05-22 - 2005-05-28,64
2005-05-29 - 2005-06-04,71
2005-06-05 - 2005-06-11,63
2005-06-12 - 2005-06-18,75
2005-06-19 - 2005-06-25,100
2005-06-26 - 2005-07-02,67
2005-07-03 - 2005-07-09,64
2005-07-10 - 2005-07-16,69
2005-07-17 - 2005-07-23,65
2005-07-24 - 2005-07-30,64
2005-07-31 - 2005-08-06,75
2005-08-07 - 2005-08-13,69
2005-08-14 - 2005-08-20,74
2005-08-21 - 2005-08-27,75
2005-08-28 - 2005-09-03,69
2005-09-04 - 2005-09-10,65
2005-09-11 - 2005-09-17,59
2005-09-18 - 2005-09-24,58
2005-09-25 - 2005-10-01,67
2005-10-02 - 2005-10-08,60
2005-10-09 - 2005-10-15,57
2005-10-16 - 2005-10-22,64
2005-10-23 - 2005-10-29,63
2005-10-30 - 2005-11-05,58
2005-11-06 - 2005-11-12,58
2005-11-13 - 2005-11-19,60
2005-11-20 - 2005-11-26,56
2005-11-27 - 2005-12-03,72
2005-12-04 - 2005-12-10,72
2005-12-11 - 2005-12-17,71
2005-12-18 - 2005-12-24,69
2005-12-25 - 2005-12-31,69
2006-01-01 - 2006-01-07,61
2006-01-08 - 2006-01-14,63
2006-01-15 - 2006-01-21,62
2006-01-22 - 2006-01-28,58
2006-01-29 - 2006-02-04,59
2006-02-05 - 2006-02-11,71
2006-02-12 - 2006-02-18,63
2006-02-19 - 2006-02-25,64
2006-02-26 - 2006-03-04,62
2006-03-05 - 2006-03-11,65
2006-03-12 - 2006-03-18,60
2006-03-19 - 2006-03-25,64
2006-03-26 - 2006-04-01,60
2006-04-02 - 2006-04-08,58
2006-04-09 - 2006-04-15,58
2006-04-16 - 2006-04-22,60
2006-04-23 - 2006-04-29,61
2006-04-30 - 2006-05-06,61
2006-05-07 - 2006-05-13,60
2006-05-14 - 2006-05-20,70
2006-05-21 - 2006-05-27,100
2006-05-28 - 2006-06-03,66
2006-06-04 - 2006-06-10,61
2006-06-11 - 2006-06-17,60
2006-06-18 - 2006-06-24,61
2006-06-25 - 2006-07-01,62
2006-07-02 - 2006-07-08,63
2006-07-09 - 2006-07-15,69
2006-07-16 - 2006-07-22,66
2006-07-23 - 2006-07-29,60
2006-07-30 - 2006-08-05,70
2006-08-06 - 2006-08-12,64
2006-08-13 - 2006-08-19,65
2006-08-20 - 2006-08-26,70
2006-08-27 - 2006-09-02,59
2006-09-03 - 2006-09-09,65
2006-09-10 - 2006-09-16,60
2006-09-17 - 2006-09-23,59
2006-09-24 - 2006-09-30,56
2006-10-01 - 2006-10-07,59
2006-10-08 - 2006-10-14,61
2006-10-15 - 2006-10-21,56
2006-10-22 - 2006-10-28,64
2006-10-29 - 2006-11-04,66
2006-11-05 - 2006-11-11,62
2006-11-12 - 2006-11-18,67
2006-11-19 - 2006-11-25,61
2006-11-26 - 2006-12-02,76
2006-12-03 - 2006-12-09,75
2006-12-10 - 2006-12-16,69
2006-12-17 - 2006-12-23,80
2006-12-24 - 2006-12-30,76
2006-12-31 - 2007-01-06,67
2007-01-07 - 2007-01-13,85
2007-01-14 - 2007-01-20,79
2007-01-21 - 2007-01-27,71
2007-01-28 - 2007-02-03,76
2007-02-04 - 2007-02-10,81
2007-02-11 - 2007-02-17,81
2007-02-18 - 2007-02-24,72
2007-02-25 - 2007-03-03,81
2007-03-04 - 2007-03-10,81
2007-03-11 - 2007-03-17,81
2007-03-18 - 2007-03-24,74
2007-03-25 - 2007-03-31,69
2007-04-01 - 2007-04-07,69
2007-04-08 - 2007-04-14,73
2007-04-15 - 2007-04-21,69
2007-04-22 - 2007-04-28,66
2007-04-29 - 2007-05-05,75
2007-05-06 - 2007-05-12,77
2007-05-13 - 2007-05-19,82
2007-05-20 - 2007-05-26,80
2007-05-27 - 2007-06-02,80
2007-06-03 - 2007-06-09,76
2007-06-10 - 2007-06-16,80
2007-06-17 - 2007-06-23,84
2007-06-24 - 2007-06-30,77
2007-07-01 - 2007-07-07,83
2007-07-08 - 2007-07-14,90
2007-07-15 - 2007-07-21,77
2007-07-22 - 2007-07-28,80
2007-07-29 - 2007-08-04,90
2007-08-05 - 2007-08-11,85
2007-08-12 - 2007-08-18,82
2007-08-19 - 2007-08-25,81
2007-08-26 - 2007-09-01,80
2007-09-02 - 2007-09-08,89
2007-09-09 - 2007-09-15,84
2007-09-16 - 2007-09-22,79
2007-09-23 - 2007-09-29,76
2007-09-30 - 2007-10-06,77
2007-10-07 - 2007-10-13,82
2007-10-14 - 2007-10-20,73
2007-10-21 - 2007-10-27,75
2007-10-28 - 2007-11-03,81
2007-11-04 - 2007-11-10,85
2007-11-11 - 2007-11-17,92
2007-11-18 - 2007-11-24,86
2007-11-25 - 2007-12-01,98
2007-12-02 - 2007-12-08,99
2007-12-09 - 2007-12-15,99
2007-12-16 - 2007-12-22,98
2007-12-23 - 2007-12-29,100
2007-12-30 - 2008-01-05,86
2008-01-06 - 2008-01-12,84
2008-01-13 - 2008-01-19,74
2008-01-20 - 2008-01-26,82
2008-01-27 - 2008-02-02,88
2008-02-03 - 2008-02-09,78
2008-02-10 - 2008-02-16,79
2008-02-17 - 2008-02-23,80
2008-02-24 - 2008-03-01,90
2008-03-02 - 2008-03-08,87
2008-03-09 - 2008-03-15,92
2008-03-16 - 2008-03-22,99
2008-03-23 - 2008-03-29,81
2008-03-30 - 2008-04-05,83
2008-04-06 - 2008-04-12,87
2008-04-13 - 2008-04-19,86
2008-04-20 - 2008-04-26,81
2008-04-27 - 2008-05-03,86
2008-05-04 - 2008-05-10,77
2008-05-11 - 2008-05-17,81
2008-05-18 - 2008-05-24,85
2008-05-25 - 2008-05-31,84
2008-06-01 - 2008-06-07,85
2008-06-08 - 2008-06-14,83
2008-06-15 - 2008-06-21,85
2008-06-22 - 2008-06-28,88
2008-06-29 - 2008-07-05,94
2008-07-06 - 2008-07-12,97
2008-07-13 - 2008-07-19,92
2008-07-20 - 2008-07-26,83
2008-07-27 - 2008-08-02,85
2008-08-03 - 2008-08-09,83
2008-08-10 - 2008-08-16,83
2008-08-17 - 2008-08-23,80
2008-08-24 - 2008-08-30,91
2008-08-31 - 2008-09-06,83
2008-09-07 - 2008-09-13,81
2008-09-14 - 2008-09-20,90
2008-09-21 - 2008-09-27,90
2008-09-28 - 2008-10-04,92
2008-10-05 - 2008-10-11,93
2008-10-12 - 2008-10-18,85
2008-10-19 - 2008-10-25,84
2008-10-26 - 2008-11-01,84
2008-11-02 - 2008-11-08,80
2008-11-09 - 2008-11-15,87
2008-11-16 - 2008-11-22,84
2008-11-23 - 2008-11-29,93
2008-11-30 - 2008-12-06,99
2008-12-07 - 2008-12-13,91
2008-12-14 - 2008-12-20,96
2008-12-21 - 2008-12-27,92
2008-12-28 - 2009-01-03,100
2009-01-04 - 2009-01-10,84
2009-01-11 - 2009-01-17,81
2009-01-18 - 2009-01-24,78
2009-01-25 - 2009-01-31,73
2009-02-01 - 2009-02-07,85
2009-02-08 - 2009-02-14,77
2009-02-15 - 2009-02-21,79
2009-02-22 - 2009-02-28,79
2009-03-01 - 2009-03-07,81
2009-03-08 - 2009-03-14,80
2009-03-15 - 2009-03-21,80
2009-03-22 - 2009-03-28,80
2009-03-29 - 2009-04-04,76
2009-04-05 - 2009-04-11,74
2009-04-12 - 2009-04-18,75
2009-04-19 - 2009-04-25,74
2009-04-26 - 2009-05-02,80
2009-05-03 - 2009-05-09,80
2009-05-10 - 2009-05-16,79
2009-05-17 - 2009-05-23,80
2009-05-24 - 2009-05-30,82
2009-05-31 - 2009-06-06,87
2009-06-07 - 2009-06-13,79
2009-06-14 - 2009-06-20,87
2009-06-21 - 2009-06-27,86
2009-06-28 - 2009-07-04,95
2009-07-05 - 2009-07-11,94
2009-07-12 - 2009-07-18,93
2009-07-19 - 2009-07-25,93
2009-07-26 - 2009-08-01,90
2009-08-02 - 2009-08-08,92
2009-08-09 - 2009-08-15,87
2009-08-16 - 2009-08-22,91
2009-08-23 - 2009-08-29,93
2009-08-30 - 2009-09-05,89
2009-09-06 - 2009-09-12,83
2009-09-13 - 2009-09-19,86
2009-09-20 - 2009-09-26,87
2009-09-27 - 2009-10-03,90
2009-10-04 - 2009-10-10,86
2009-10-11 - 2009-10-17,84
2009-10-18 - 2009-10-24,86
2009-10-25 - 2009-10-31,86
2009-11-01 - 2009-11-07,86
2009-11-08 - 2009-11-14,87
2009-11-15 - 2009-11-21,87
2009-11-22 - 2009-11-28,91
2009-11-29 - 2009-12-05,94
2009-12-06 - 2009-12-12,93
2009-12-13 - 2009-12-19,100
2009-12-20 - 2009-12-26,92
2009-12-27 - 2010-01-02,95
2010-01-03 - 2010-01-09,52
2010-01-10 - 2010-01-16,49
2010-01-17 - 2010-01-23,46
2010-01-24 - 2010-01-30,42
2010-01-31 - 2010-02-06,46
2010-02-07 - 2010-02-13,45
2010-02-14 - 2010-02-20,44
2010-02-21 - 2010-02-27,45
2010-02-28 - 2010-03-06,47
2010-03-07 - 2010-03-13,47
2010-03-14 - 2010-03-20,47
2010-03-21 - 2010-03-27,43
2010-03-28 - 2010-04-03,45
2010-04-04 - 2010-04-10,45
2010-04-11 - 2010-04-17,50
2010-04-18 - 2010-04-24,47
2010-04-25 - 2010-05-01,49
2010-05-02 - 2010-05-08,47
2010-05-09 - 2010-05-15,51
2010-05-16 - 2010-05-22,49
2010-05-23 - 2010-05-29,48
2010-05-30 - 2010-06-05,52
2010-06-06 - 2010-06-12,47
2010-06-13 - 2010-06-19,51
2010-06-20 - 2010-06-26,51
2010-06-27 - 2010-07-03,49
2010-07-04 - 2010-07-10,51
2010-07-11 - 2010-07-17,49
2010-07-18 - 2010-07-24,50
2010-07-25 - 2010-07-31,50
2010-08-01 - 2010-08-07,48
2010-08-08 - 2010-08-14,49
2010-08-15 - 2010-08-21,49
2010-08-22 - 2010-08-28,44
2010-08-29 - 2010-09-04,48
2010-09-05 - 2010-09-11,42
2010-09-12 - 2010-09-18,47
2010-09-19 - 2010-09-25,42
2010-09-26 - 2010-10-02,44
2010-10-03 - 2010-10-09,46
2010-10-10 - 2010-10-16,46
2010-10-17 - 2010-10-23,45
2010-10-24 - 2010-10-30,42
2010-10-31 - 2010-11-06,46
2010-11-07 - 2010-11-13,45
2010-11-14 - 2010-11-20,45
2010-11-21 - 2010-11-27,46
2010-11-28 - 2010-12-04,61
2010-12-05 - 2010-12-11,100
2010-12-12 - 2010-12-18,64
2010-12-19 - 2010-12-25,52
2010-12-26 - 2011-01-01,51
2011-01-02 - 2011-01-08,97
2011-01-09 - 2011-01-15,91
2011-01-16 - 2011-01-22,92
2011-01-23 - 2011-01-29,90
2011-01-30 - 2011-02-05,91
2011-02-06 - 2011-02-12,89
2011-02-13 - 2011-02-19,90
2011-02-20 - 2011-02-26,85
2011-02-27 - 2011-03-05,99
2011-03-06 - 2011-03-12,87
2011-03-13 - 2011-03-19,84
2011-03-20 - 2011-03-26,91
2011-03-27 - 2011-04-02,92
2011-04-03 - 2011-04-09,88
2011-04-10 - 2011-04-16,86
2011-04-17 - 2011-04-23,82
2011-04-24 - 2011-04-30,84
2011-05-01 - 2011-05-07,89
2011-05-08 - 2011-05-14,84
2011-05-15 - 2011-05-21,87
2011-05-22 - 2011-05-28,83
2011-05-29 - 2011-06-04,95
2011-06-05 - 2011-06-11,91
2011-06-12 - 2011-06-18,93
2011-06-19 - 2011-06-25,90
2011-06-26 - 2011-07-02,100
2011-07-03 - 2011-07-09,94
2011-07-10 - 2011-07-16,94
2011-07-17 - 2011-07-23,89
2011-07-24 - 2011-07-30,88
2011-07-31 - 2011-08-06,96
2011-08-07 - 2011-08-13,92
2011-08-14 - 2011-08-20,88
2011-08-21 - 2011-08-27,82
2011-08-28 - 2011-09-03,85
2011-09-04 - 2011-09-10,82
2011-09-11 - 2011-09-17,88
2011-09-18 - 2011-09-24,82
2011-09-25 - 2011-10-01,83
2011-10-02 - 2011-10-08,86
2011-10-09 - 2011-10-15,82
2011-10-16 - 2011-10-22,81
2011-10-23 - 2011-10-29,80
2011-10-30 - 2011-11-05,83
2011-11-06 - 2011-11-12,80
2011-11-13 - 2011-11-19,83
2011-11-20 - 2011-11-26,81
2011-11-27 - 2011-12-03,87
2011-12-04 - 2011-12-10,88
2011-12-11 - 2011-12-17,92
2011-12-18 - 2011-12-24,94
2011-12-25 - 2011-12-31,90
2012-01-01 - 2012-01-07,94
2012-01-08 - 2012-01-14,91
2012-01-15 - 2012-01-21,83
2012-01-22 - 2012-01-28,85
2012-01-29 - 2012-02-04,96
2012-02-05 - 2012-02-11,90
2012-02-12 - 2012-02-18,80
2012-02-19 - 2012-02-25,79
2012-02-26 - 2012-03-03,90
2012-03-04 - 2012-03-10,88
2012-03-11 - 2012-03-17,89
2012-03-18 - 2012-03-24,87
2012-03-25 - 2012-03-31,100
2012-04-01 - 2012-04-07,97
2012-04-08 - 2012-04-14,88
2012-04-15 - 2012-04-21,86
2012-04-22 - 2012-04-28,87
2012-04-29 - 2012-05-05,92
2012-05-06 - 2012-05-12,95
2012-05-13 - 2012-05-19,88
2012-05-20 - 2012-05-26,90
2012-05-27 - 2012-06-02,90
2012-06-03 - 2012-06-09,99
2012-06-10 - 2012-06-16,90
2012-06-17 - 2012-06-23,92
2012-06-24 - 2012-06-30,90
2012-07-01 - 2012-07-07,90
2012-07-08 - 2012-07-14,93
2012-07-15 - 2012-07-21,93
2012-07-22 - 2012-07-28,85
2012-07-29 - 2012-08-04,90
2012-08-05 - 2012-08-11,89
2012-08-12 - 2012-08-18,91
2012-08-19 - 2012-08-25,87
2012-08-26 - 2012-09-01,86
2012-09-02 - 2012-09-08,88
2012-09-09 - 2012-09-15,84
2012-09-16 - 2012-09-22,84
2012-09-23 - 2012-09-29,87
2012-09-30 - 2012-10-06,94
2012-10-07 - 2012-10-13,87
2012-10-14 - 2012-10-20,89
2012-10-21 - 2012-10-27,82
2012-10-28 - 2012-11-03,78
2012-11-04 - 2012-11-10,82
2012-11-11 - 2012-11-17,86
2012-11-18 - 2012-11-24,82
2012-11-25 - 2012-12-01,90
2012-12-02 - 2012-12-08,90
2012-12-09 - 2012-12-15,90
2012-12-16 - 2012-12-22,87
2012-12-23 - 2012-12-29,95
2012-12-30 - 2013-01-05,96
2013-01-06 - 2013-01-12,90
2013-01-13 - 2013-01-19,82
2013-01-20 - 2013-01-26,85
2013-01-27 - 2013-02-02,82
2013-02-03 - 2013-02-09,93
2013-02-10 - 2013-02-16,94
2013-02-17 - 2013-02-23,77
2013-02-24 - 2013-03-02,85
2013-03-03 - 2013-03-09,84
2013-03-10 - 2013-03-16,83
2013-03-17 - 2013-03-23,78
2013-03-24 - 2013-03-30,80
2013-03-31 - 2013-04-06,81
2013-04-07 - 2013-04-13,79
2013-04-14 - 2013-04-20,76
2013-04-21 - 2013-04-27,75
2013-04-28 - 2013-05-04,82
2013-05-05 - 2013-05-11,85
2013-05-12 - 2013-05-18,83
2013-05-19 - 2013-05-25,79
2013-05-26 - 2013-06-01,77
2013-06-02 - 2013-06-08,85
2013-06-09 - 2013-06-15,79
2013-06-16 - 2013-06-22,84
2013-06-23 - 2013-06-29,87
2013-06-30 - 2013-07-06,88
2013-07-07 - 2013-07-13,81
2013-07-14 - 2013-07-20,84
2013-07-21 - 2013-07-27,80
2013-07-28 - 2013-08-03,88
2013-08-04 - 2013-08-10,85
2013-08-11 - 2013-08-17,86
2013-08-18 - 2013-08-24,82
2013-08-25 - 2013-08-31,78
2013-09-01 - 2013-09-07,84
2013-09-08 - 2013-09-14,88
2013-09-15 - 2013-09-21,85
2013-09-22 - 2013-09-28,84
2013-09-29 - 2013-10-05,85
2013-10-06 - 2013-10-12,83
2013-10-13 - 2013-10-19,79
2013-10-20 - 2013-10-26,78
2013-10-27 - 2013-11-02,85
2013-11-03 - 2013-11-09,86
2013-11-10 - 2013-11-16,86
2013-11-17 - 2013-11-23,83
2013-11-24 - 2013-11-30,83
2013-12-01 - 2013-12-07,93
2013-12-08 - 2013-12-14,92
2013-12-15 - 2013-12-21,96
2013-12-22 - 2013-12-28,97
2013-12-29 - 2014-01-04,100
