# Supplementary material for: Collective Attention and Stock Prices: Evidence from Google Trends Data on Standard and Poor's 100
Source: PLoS One. 2015 Aug 10;10(8):e0135311. doi: 10.1371/journal.pone.0135311 (PMC4530949; doi:10.1371/journal.pone.0135311)
Supplement: S1 File — (ZIP) [file pone.0135311.s001.zip › Google Trends Daten/Merck & Co 2004-2013.csv]

Websuche-Interesse: "merck & co"
Vereinigte Staaten	2009
na-m
Interesse im Laufe der Zeit
Woche,"merck & co"
2009-01-04 - 2009-01-10,0
2009-01-11 - 2009-01-17,0
2009-01-18 - 2009-01-24,0
2009-01-25 - 2009-01-31,0
2009-02-01 - 2009-02-07,37
2009-02-08 - 2009-02-14,50
2009-02-15 - 2009-02-21,62
2009-02-22 - 2009-02-28,75
2009-03-01 - 2009-03-07,87
2009-03-08 - 2009-03-14,100
2009-03-15 - 2009-03-21,53
2009-03-22 - 2009-03-28,55
2009-03-29 - 2009-04-04,59
2009-04-05 - 2009-04-11,34
2009-04-12 - 2009-04-18,34
2009-04-19 - 2009-04-25,34
2009-04-26 - 2009-05-02,34
2009-05-03 - 2009-05-09,46
2009-05-10 - 2009-05-16,37
2009-05-17 - 2009-05-23,62
2009-05-24 - 2009-05-30,45
2009-05-31 - 2009-06-06,45
2009-06-07 - 2009-06-13,45
2009-06-14 - 2009-06-20,45
2009-06-21 - 2009-06-27,44
2009-06-28 - 2009-07-04,40
2009-07-05 - 2009-07-11,38
2009-07-12 - 2009-07-18,54
2009-07-19 - 2009-07-25,31
2009-07-26 - 2009-08-01,38
2009-08-02 - 2009-08-08,56
2009-08-09 - 2009-08-15,38
2009-08-16 - 2009-08-22,49
2009-08-23 - 2009-08-29,50
2009-08-30 - 2009-09-05,51
2009-09-06 - 2009-09-12,31
2009-09-13 - 2009-09-19,29
2009-09-20 - 2009-09-26,49
2009-09-27 - 2009-10-03,52
2009-10-04 - 2009-10-10,63
2009-10-11 - 2009-10-17,57
2009-10-18 - 2009-10-24,43
2009-10-25 - 2009-10-31,57
2009-11-01 - 2009-11-07,98
2009-11-08 - 2009-11-14,70
2009-11-15 - 2009-11-21,93
2009-11-22 - 2009-11-28,59
2009-11-29 - 2009-12-05,32
2009-12-06 - 2009-12-12,84
2009-12-13 - 2009-12-19,63
2009-12-20 - 2009-12-26,38
2009-12-27 - 2010-01-02,0
2010-01-03 - 2010-01-09,66
2010-01-10 - 2010-01-16,82
2010-01-17 - 2010-01-23,88
2010-01-24 - 2010-01-30,45
2010-01-31 - 2010-02-06,63
2010-02-07 - 2010-02-13,61
2010-02-14 - 2010-02-20,73
2010-02-21 - 2010-02-27,63
2010-02-28 - 2010-03-06,100
2010-03-07 - 2010-03-13,51
2010-03-14 - 2010-03-20,58
2010-03-21 - 2010-03-27,82
2010-03-28 - 2010-04-03,84
2010-04-04 - 2010-04-10,61
2010-04-11 - 2010-04-17,77
2010-04-18 - 2010-04-24,61
2010-04-25 - 2010-05-01,72
2010-05-02 - 2010-05-08,84
2010-05-09 - 2010-05-15,37
2010-05-16 - 2010-05-22,0
2010-05-23 - 2010-05-29,0
2010-05-30 - 2010-06-05,0
2010-06-06 - 2010-06-12,0
2010-06-13 - 2010-06-19,0
2010-06-20 - 2010-06-26,28
2010-06-27 - 2010-07-03,0
2010-07-04 - 2010-07-10,0
2010-07-11 - 2010-07-17,0
2010-07-18 - 2010-07-24,0
2010-07-25 - 2010-07-31,0
2010-08-01 - 2010-08-07,24
2010-08-08 - 2010-08-14,26
2010-08-15 - 2010-08-21,24
2010-08-22 - 2010-08-28,24
2010-08-29 - 2010-09-04,24
2010-09-05 - 2010-09-11,24
2010-09-12 - 2010-09-18,24
2010-09-19 - 2010-09-25,24
2010-09-26 - 2010-10-02,28
2010-10-03 - 2010-10-09,0
2010-10-10 - 2010-10-16,0
2010-10-17 - 2010-10-23,0
2010-10-24 - 2010-10-30,0
2010-10-31 - 2010-11-06,0
2010-11-07 - 2010-11-13,0
2010-11-14 - 2010-11-20,0
2010-11-21 - 2010-11-27,0
2010-11-28 - 2010-12-04,0
2010-12-05 - 2010-12-11,0
2010-12-12 - 2010-12-18,0
2010-12-19 - 2010-12-25,0
2010-12-26 - 2011-01-01,0
2011-01-02 - 2011-01-08,0
2011-01-09 - 2011-01-15,71
2011-01-16 - 2011-01-22,65
2011-01-23 - 2011-01-29,78
2011-01-30 - 2011-02-05,91
2011-02-06 - 2011-02-12,63
2011-02-13 - 2011-02-19,63
2011-02-20 - 2011-02-26,63
2011-02-27 - 2011-03-05,81
2011-03-06 - 2011-03-12,87
2011-03-13 - 2011-03-19,93
2011-03-20 - 2011-03-26,87
2011-03-27 - 2011-04-02,87
2011-04-03 - 2011-04-09,63
2011-04-10 - 2011-04-16,73
2011-04-17 - 2011-04-23,83
2011-04-24 - 2011-04-30,100
2011-05-01 - 2011-05-07,75
2011-05-08 - 2011-05-14,75
2011-05-15 - 2011-05-21,76
2011-05-22 - 2011-05-28,0
2011-05-29 - 2011-06-04,0
2011-06-05 - 2011-06-11,0
2011-06-12 - 2011-06-18,0
2011-06-19 - 2011-06-25,0
2011-06-26 - 2011-07-02,78
2011-07-03 - 2011-07-09,62
2011-07-10 - 2011-07-16,62
2011-07-17 - 2011-07-23,62
2011-07-24 - 2011-07-30,62
2011-07-31 - 2011-08-06,0
2011-08-07 - 2011-08-13,0
2011-08-14 - 2011-08-20,0
2011-08-21 - 2011-08-27,0
2011-08-28 - 2011-09-03,0
2011-09-04 - 2011-09-10,0
2011-09-11 - 2011-09-17,0
2011-09-18 - 2011-09-24,0
2011-09-25 - 2011-10-01,86
2011-10-02 - 2011-10-08,66
2011-10-09 - 2011-10-15,66
2011-10-16 - 2011-10-22,69
2011-10-23 - 2011-10-29,72
2011-10-30 - 2011-11-05,55
2011-11-06 - 2011-11-12,55
2011-11-13 - 2011-11-19,61
2011-11-20 - 2011-11-26,67
2011-11-27 - 2011-12-03,74
2011-12-04 - 2011-12-10,0
2011-12-11 - 2011-12-17,0
2011-12-18 - 2011-12-24,0
2011-12-25 - 2011-12-31,0
2012-01-01 - 2012-01-07,0
2012-01-08 - 2012-01-14,0
2012-01-15 - 2012-01-21,0
2012-01-22 - 2012-01-28,0
2012-01-29 - 2012-02-04,0
2012-02-05 - 2012-02-11,100
2012-02-12 - 2012-02-18,83
2012-02-19 - 2012-02-25,83
2012-02-26 - 2012-03-03,83
2012-03-04 - 2012-03-10,90
2012-03-11 - 2012-03-17,68
2012-03-18 - 2012-03-24,78
2012-03-25 - 2012-03-31,88
2012-04-01 - 2012-04-07,84
2012-04-08 - 2012-04-14,84
2012-04-15 - 2012-04-21,0
2012-04-22 - 2012-04-28,0
2012-04-29 - 2012-05-05,0
2012-05-06 - 2012-05-12,0
2012-05-13 - 2012-05-19,0
2012-05-20 - 2012-05-26,0
2012-05-27 - 2012-06-02,0
2012-06-03 - 2012-06-09,0
2012-06-10 - 2012-06-16,0
2012-06-17 - 2012-06-23,0
2012-06-24 - 2012-06-30,83
2012-07-01 - 2012-07-07,89
2012-07-08 - 2012-07-14,95
2012-07-15 - 2012-07-21,68
2012-07-22 - 2012-07-28,67
2012-07-29 - 2012-08-04,74
2012-08-05 - 2012-08-11,80
2012-08-12 - 2012-08-18,66
2012-08-19 - 2012-08-25,0
2012-08-26 - 2012-09-01,0
2012-09-02 - 2012-09-08,0
2012-09-09 - 2012-09-15,0
2012-09-16 - 2012-09-22,0
2012-09-23 - 2012-09-29,0
2012-09-30 - 2012-10-06,0
2012-10-07 - 2012-10-13,81
2012-10-14 - 2012-10-20,61
2012-10-21 - 2012-10-27,61
2012-10-28 - 2012-11-03,64
2012-11-04 - 2012-11-10,66
2012-11-11 - 2012-11-17,68
2012-11-18 - 2012-11-24,64
2012-11-25 - 2012-12-01,0
2012-12-02 - 2012-12-08,0
2012-12-09 - 2012-12-15,0
2012-12-16 - 2012-12-22,0
2012-12-23 - 2012-12-29,0
2012-12-30 - 2013-01-05,0
2013-01-06 - 2013-01-12,0
2013-01-13 - 2013-01-19,0
2013-01-20 - 2013-01-26,0
2013-01-27 - 2013-02-02,76
2013-02-03 - 2013-02-09,74
2013-02-10 - 2013-02-16,74
2013-02-17 - 2013-02-23,74
2013-02-24 - 2013-03-02,74
2013-03-03 - 2013-03-09,74
2013-03-10 - 2013-03-16,74
2013-03-17 - 2013-03-23,74
2013-03-24 - 2013-03-30,69
2013-03-31 - 2013-04-06,96
2013-04-07 - 2013-04-13,81
2013-04-14 - 2013-04-20,88
2013-04-21 - 2013-04-27,96
2013-04-28 - 2013-05-04,67
2013-05-05 - 2013-05-11,0
2013-05-12 - 2013-05-18,0
2013-05-19 - 2013-05-25,0
2013-05-26 - 2013-06-01,0
2013-06-02 - 2013-06-08,0
2013-06-09 - 2013-06-15,0
2013-06-16 - 2013-06-22,0
2013-06-23 - 2013-06-29,91
2013-06-30 - 2013-07-06,90
2013-07-07 - 2013-07-13,90
2013-07-14 - 2013-07-20,90
2013-07-21 - 2013-07-27,90
2013-07-28 - 2013-08-03,90
2013-08-04 - 2013-08-10,77
2013-08-11 - 2013-08-17,0
2013-08-18 - 2013-08-24,0
2013-08-25 - 2013-08-31,0
2013-09-01 - 2013-09-07,0
2013-09-08 - 2013-09-14,0
2013-09-15 - 2013-09-21,0
2013-09-22 - 2013-09-28,0
2013-09-29 - 2013-10-05,0
2013-10-06 - 2013-10-12,0
2013-10-13 - 2013-10-19,67
2013-10-20 - 2013-10-26,83
2013-10-27 - 2013-11-02,100
2013-11-03 - 2013-11-09,77
2013-11-10 - 2013-11-16,77
2013-11-17 - 2013-11-23,77
2013-11-24 - 2013-11-30,0
2013-12-01 - 2013-12-07,0
2013-12-08 - 2013-12-14,0
2013-12-15 - 2013-12-21,0
2013-12-22 - 2013-12-28,0
2013-12-29 - 2014-01-04,0
