# Supplementary material for: Collective Attention and Stock Prices: Evidence from Google Trends Data on Standard and Poor's 100
Source: PLoS One. 2015 Aug 10;10(8):e0135311. doi: 10.1371/journal.pone.0135311 (PMC4530949; doi:10.1371/journal.pone.0135311)
Supplement: S1 File — (ZIP) [file pone.0135311.s001.zip › Google Trends Daten/Monsanto Company 2004-2013.csv]

Websuche-Interesse: "monsanto company"
Vereinigte Staaten	2009
na-m
Interesse im Laufe der Zeit
Woche,"monsanto company"
2009-01-04 - 2009-01-10,0
2009-01-11 - 2009-01-17,0
2009-01-18 - 2009-01-24,0
2009-01-25 - 2009-01-31,0
2009-02-01 - 2009-02-07,0
2009-02-08 - 2009-02-14,0
2009-02-15 - 2009-02-21,0
2009-02-22 - 2009-02-28,0
2009-03-01 - 2009-03-07,0
2009-03-08 - 2009-03-14,60
2009-03-15 - 2009-03-21,49
2009-03-22 - 2009-03-28,49
2009-03-29 - 2009-04-04,79
2009-04-05 - 2009-04-11,59
2009-04-12 - 2009-04-18,59
2009-04-19 - 2009-04-25,59
2009-04-26 - 2009-05-02,49
2009-05-03 - 2009-05-09,49
2009-05-10 - 2009-05-16,49
2009-05-17 - 2009-05-23,100
2009-05-24 - 2009-05-30,51
2009-05-31 - 2009-06-06,51
2009-06-07 - 2009-06-13,51
2009-06-14 - 2009-06-20,51
2009-06-21 - 2009-06-27,51
2009-06-28 - 2009-07-04,51
2009-07-05 - 2009-07-11,51
2009-07-12 - 2009-07-18,51
2009-07-19 - 2009-07-25,52
2009-07-26 - 2009-08-01,53
2009-08-02 - 2009-08-08,55
2009-08-09 - 2009-08-15,56
2009-08-16 - 2009-08-22,50
2009-08-23 - 2009-08-29,54
2009-08-30 - 2009-09-05,58
2009-09-06 - 2009-09-12,74
2009-09-13 - 2009-09-19,0
2009-09-20 - 2009-09-26,0
2009-09-27 - 2009-10-03,0
2009-10-04 - 2009-10-10,0
2009-10-11 - 2009-10-17,0
2009-10-18 - 2009-10-24,0
2009-10-25 - 2009-10-31,0
2009-11-01 - 2009-11-07,0
2009-11-08 - 2009-11-14,62
2009-11-15 - 2009-11-21,48
2009-11-22 - 2009-11-28,54
2009-11-29 - 2009-12-05,59
2009-12-06 - 2009-12-12,60
2009-12-13 - 2009-12-19,76
2009-12-20 - 2009-12-26,0
2009-12-27 - 2010-01-02,0
2012-01-01 - 2012-01-07,0
2012-01-08 - 2012-01-14,0
2012-01-15 - 2012-01-21,14
2012-01-22 - 2012-01-28,17
2012-01-29 - 2012-02-04,31
2012-02-05 - 2012-02-11,24
2012-02-12 - 2012-02-18,25
2012-02-19 - 2012-02-25,21
2012-02-26 - 2012-03-03,100
2012-03-04 - 2012-03-10,31
2012-03-11 - 2012-03-17,17
2012-03-18 - 2012-03-24,19
2012-03-25 - 2012-03-31,10
2012-04-01 - 2012-04-07,10
2012-04-08 - 2012-04-14,11
2012-04-15 - 2012-04-21,11
2012-04-22 - 2012-04-28,7
2012-04-29 - 2012-05-05,7
2012-05-06 - 2012-05-12,0
2012-05-13 - 2012-05-19,0
2012-05-20 - 2012-05-26,0
2012-05-27 - 2012-06-02,0
2012-06-03 - 2012-06-09,0
2012-06-10 - 2012-06-16,8
2012-06-17 - 2012-06-23,14
2012-06-24 - 2012-06-30,15
2012-07-01 - 2012-07-07,8
2012-07-08 - 2012-07-14,8
2012-07-15 - 2012-07-21,10
2012-07-22 - 2012-07-28,11
2012-07-29 - 2012-08-04,13
2012-08-05 - 2012-08-11,14
2012-08-12 - 2012-08-18,15
2012-08-19 - 2012-08-25,14
2012-08-26 - 2012-09-01,16
2012-09-02 - 2012-09-08,13
2012-09-09 - 2012-09-15,12
2012-09-16 - 2012-09-22,24
2012-09-23 - 2012-09-29,16
2012-09-30 - 2012-10-06,17
2012-10-07 - 2012-10-13,10
2012-10-14 - 2012-10-20,10
2012-10-21 - 2012-10-27,9
2012-10-28 - 2012-11-03,9
2012-11-04 - 2012-11-10,10
2012-11-11 - 2012-11-17,10
2012-11-18 - 2012-11-24,11
2012-11-25 - 2012-12-01,12
2012-12-02 - 2012-12-08,19
2012-12-09 - 2012-12-15,13
2012-12-16 - 2012-12-22,7
2012-12-23 - 2012-12-29,9
2012-12-30 - 2013-01-05,10
2013-01-06 - 2013-01-12,26
2013-01-13 - 2013-01-19,27
2013-01-20 - 2013-01-26,27
2013-01-27 - 2013-02-02,27
2013-02-03 - 2013-02-09,24
2013-02-10 - 2013-02-16,13
2013-02-17 - 2013-02-23,15
2013-02-24 - 2013-03-02,12
2013-03-03 - 2013-03-09,13
2013-03-10 - 2013-03-16,10
2013-03-17 - 2013-03-23,22
2013-03-24 - 2013-03-30,30
2013-03-31 - 2013-04-06,57
2013-04-07 - 2013-04-13,44
2013-04-14 - 2013-04-20,26
2013-04-21 - 2013-04-27,40
2013-04-28 - 2013-05-04,14
2013-05-05 - 2013-05-11,14
2013-05-12 - 2013-05-18,39
2013-05-19 - 2013-05-25,67
2013-05-26 - 2013-06-01,100
2013-06-02 - 2013-06-08,39
2013-06-09 - 2013-06-15,25
2013-06-16 - 2013-06-22,12
2013-06-23 - 2013-06-29,12
2013-06-30 - 2013-07-06,13
2013-07-07 - 2013-07-13,15
2013-07-14 - 2013-07-20,16
2013-07-21 - 2013-07-27,17
2013-07-28 - 2013-08-03,14
2013-08-04 - 2013-08-10,14
2013-08-11 - 2013-08-17,16
2013-08-18 - 2013-08-24,23
2013-08-25 - 2013-08-31,24
2013-09-01 - 2013-09-07,40
2013-09-08 - 2013-09-14,36
2013-09-15 - 2013-09-21,34
2013-09-22 - 2013-09-28,36
2013-09-29 - 2013-10-05,37
2013-10-06 - 2013-10-12,39
2013-10-13 - 2013-10-19,25
2013-10-20 - 2013-10-26,22
2013-10-27 - 2013-11-02,15
2013-11-03 - 2013-11-09,24
2013-11-10 - 2013-11-16,16
2013-11-17 - 2013-11-23,21
2013-11-24 - 2013-11-30,15
2013-12-01 - 2013-12-07,16
2013-12-08 - 2013-12-14,13
2013-12-15 - 2013-12-21,14
2013-12-22 - 2013-12-28,14
2013-12-29 - 2014-01-04,15
