# Supplementary material for: Collective Attention and Stock Prices: Evidence from Google Trends Data on Standard and Poor's 100
Source: PLoS One. 2015 Aug 10;10(8):e0135311. doi: 10.1371/journal.pone.0135311 (PMC4530949; doi:10.1371/journal.pone.0135311)
Supplement: S1 File — (ZIP) [file pone.0135311.s001.zip › Google Trends Daten/National Oilwell Varco 2004-2013.csv]

Websuche-Interesse: "national oilwell varco"
Vereinigte Staaten	2007
na
Interesse im Laufe der Zeit
Woche,"national oilwell varco"
2007-01-07 - 2007-01-13,0
2007-01-14 - 2007-01-20,0
2007-01-21 - 2007-01-27,0
2007-01-28 - 2007-02-03,0
2007-02-04 - 2007-02-10,0
2007-02-11 - 2007-02-17,0
2007-02-18 - 2007-02-24,0
2007-02-25 - 2007-03-03,0
2007-03-04 - 2007-03-10,0
2007-03-11 - 2007-03-17,0
2007-03-18 - 2007-03-24,0
2007-03-25 - 2007-03-31,0
2007-04-01 - 2007-04-07,0
2007-04-08 - 2007-04-14,0
2007-04-15 - 2007-04-21,0
2007-04-22 - 2007-04-28,0
2007-04-29 - 2007-05-05,0
2007-05-06 - 2007-05-12,0
2007-05-13 - 2007-05-19,0
2007-05-20 - 2007-05-26,0
2007-05-27 - 2007-06-02,0
2007-06-03 - 2007-06-09,55
2007-06-10 - 2007-06-16,0
2007-06-17 - 2007-06-23,0
2007-06-24 - 2007-06-30,0
2007-07-01 - 2007-07-07,0
2007-07-08 - 2007-07-14,0
2007-07-15 - 2007-07-21,0
2007-07-22 - 2007-07-28,59
2007-07-29 - 2007-08-04,54
2007-08-05 - 2007-08-11,54
2007-08-12 - 2007-08-18,55
2007-08-19 - 2007-08-25,56
2007-08-26 - 2007-09-01,57
2007-09-02 - 2007-09-08,59
2007-09-09 - 2007-09-15,49
2007-09-16 - 2007-09-22,49
2007-09-23 - 2007-09-29,49
2007-09-30 - 2007-10-06,53
2007-10-07 - 2007-10-13,47
2007-10-14 - 2007-10-20,47
2007-10-21 - 2007-10-27,42
2007-10-28 - 2007-11-03,43
2007-11-04 - 2007-11-10,43
2007-11-11 - 2007-11-17,44
2007-11-18 - 2007-11-24,44
2007-11-25 - 2007-12-01,45
2007-12-02 - 2007-12-08,45
2007-12-09 - 2007-12-15,72
2007-12-16 - 2007-12-22,100
2007-12-23 - 2007-12-29,59
2007-12-30 - 2008-01-05,59
2008-01-06 - 2008-01-12,0
2008-01-13 - 2008-01-19,35
2008-01-20 - 2008-01-26,38
2008-01-27 - 2008-02-02,38
2008-02-03 - 2008-02-09,38
2008-02-10 - 2008-02-16,52
2008-02-17 - 2008-02-23,35
2008-02-24 - 2008-03-01,47
2008-03-02 - 2008-03-08,61
2008-03-09 - 2008-03-15,35
2008-03-16 - 2008-03-22,35
2008-03-23 - 2008-03-29,35
2008-03-30 - 2008-04-05,51
2008-04-06 - 2008-04-12,64
2008-04-13 - 2008-04-19,52
2008-04-20 - 2008-04-26,33
2008-04-27 - 2008-05-03,33
2008-05-04 - 2008-05-10,58
2008-05-11 - 2008-05-17,70
2008-05-18 - 2008-05-24,49
2008-05-25 - 2008-05-31,37
2008-06-01 - 2008-06-07,42
2008-06-08 - 2008-06-14,62
2008-06-15 - 2008-06-21,51
2008-06-22 - 2008-06-28,51
2008-06-29 - 2008-07-05,53
2008-07-06 - 2008-07-12,55
2008-07-13 - 2008-07-19,46
2008-07-20 - 2008-07-26,50
2008-07-27 - 2008-08-02,59
2008-08-03 - 2008-08-09,60
2008-08-10 - 2008-08-16,60
2008-08-17 - 2008-08-23,69
2008-08-24 - 2008-08-30,41
2008-08-31 - 2008-09-06,38
2008-09-07 - 2008-09-13,38
2008-09-14 - 2008-09-20,39
2008-09-21 - 2008-09-27,35
2008-09-28 - 2008-10-04,57
2008-10-05 - 2008-10-11,87
2008-10-12 - 2008-10-18,57
2008-10-19 - 2008-10-25,100
2008-10-26 - 2008-11-01,61
2008-11-02 - 2008-11-08,44
2008-11-09 - 2008-11-15,36
2008-11-16 - 2008-11-22,57
2008-11-23 - 2008-11-29,38
2008-11-30 - 2008-12-06,41
2008-12-07 - 2008-12-13,57
2008-12-14 - 2008-12-20,38
2008-12-21 - 2008-12-27,40
2008-12-28 - 2009-01-03,42
2009-01-04 - 2009-01-10,89
2009-01-11 - 2009-01-17,60
2009-01-18 - 2009-01-24,56
2009-01-25 - 2009-01-31,73
2009-02-01 - 2009-02-07,77
2009-02-08 - 2009-02-14,70
2009-02-15 - 2009-02-21,78
2009-02-22 - 2009-02-28,85
2009-03-01 - 2009-03-07,50
2009-03-08 - 2009-03-14,51
2009-03-15 - 2009-03-21,59
2009-03-22 - 2009-03-28,69
2009-03-29 - 2009-04-04,82
2009-04-05 - 2009-04-11,68
2009-04-12 - 2009-04-18,77
2009-04-19 - 2009-04-25,69
2009-04-26 - 2009-05-02,65
2009-05-03 - 2009-05-09,50
2009-05-10 - 2009-05-16,94
2009-05-17 - 2009-05-23,45
2009-05-24 - 2009-05-30,45
2009-05-31 - 2009-06-06,42
2009-06-07 - 2009-06-13,43
2009-06-14 - 2009-06-20,100
2009-06-21 - 2009-06-27,92
2009-06-28 - 2009-07-04,55
2009-07-05 - 2009-07-11,64
2009-07-12 - 2009-07-18,60
2009-07-19 - 2009-07-25,87
2009-07-26 - 2009-08-01,67
2009-08-02 - 2009-08-08,47
2009-08-09 - 2009-08-15,40
2009-08-16 - 2009-08-22,73
2009-08-23 - 2009-08-29,65
2009-08-30 - 2009-09-05,68
2009-09-06 - 2009-09-12,85
2009-09-13 - 2009-09-19,54
2009-09-20 - 2009-09-26,58
2009-09-27 - 2009-10-03,83
2009-10-04 - 2009-10-10,47
2009-10-11 - 2009-10-17,47
2009-10-18 - 2009-10-24,53
2009-10-25 - 2009-10-31,46
2009-11-01 - 2009-11-07,70
2009-11-08 - 2009-11-14,66
2009-11-15 - 2009-11-21,65
2009-11-22 - 2009-11-28,47
2009-11-29 - 2009-12-05,70
2009-12-06 - 2009-12-12,51
2009-12-13 - 2009-12-19,55
2009-12-20 - 2009-12-26,0
2009-12-27 - 2010-01-02,0
2010-01-03 - 2010-01-09,100
2010-01-10 - 2010-01-16,52
2010-01-17 - 2010-01-23,79
2010-01-24 - 2010-01-30,57
2010-01-31 - 2010-02-06,89
2010-02-07 - 2010-02-13,43
2010-02-14 - 2010-02-20,70
2010-02-21 - 2010-02-27,63
2010-02-28 - 2010-03-06,97
2010-03-07 - 2010-03-13,79
2010-03-14 - 2010-03-20,63
2010-03-21 - 2010-03-27,64
2010-03-28 - 2010-04-03,64
2010-04-04 - 2010-04-10,74
2010-04-11 - 2010-04-17,68
2010-04-18 - 2010-04-24,67
2010-04-25 - 2010-05-01,97
2010-05-02 - 2010-05-08,59
2010-05-09 - 2010-05-15,82
2010-05-16 - 2010-05-22,72
2010-05-23 - 2010-05-29,92
2010-05-30 - 2010-06-05,65
2010-06-06 - 2010-06-12,77
2010-06-13 - 2010-06-19,68
2010-06-20 - 2010-06-26,71
2010-06-27 - 2010-07-03,69
2010-07-04 - 2010-07-10,49
2010-07-11 - 2010-07-17,73
2010-07-18 - 2010-07-24,63
2010-07-25 - 2010-07-31,47
2010-08-01 - 2010-08-07,36
2010-08-08 - 2010-08-14,72
2010-08-15 - 2010-08-21,53
2010-08-22 - 2010-08-28,70
2010-08-29 - 2010-09-04,67
2010-09-05 - 2010-09-11,42
2010-09-12 - 2010-09-18,71
2010-09-19 - 2010-09-25,95
2010-09-26 - 2010-10-02,61
2010-10-03 - 2010-10-09,53
2010-10-10 - 2010-10-16,56
2010-10-17 - 2010-10-23,54
2010-10-24 - 2010-10-30,83
2010-10-31 - 2010-11-06,58
2010-11-07 - 2010-11-13,89
2010-11-14 - 2010-11-20,47
2010-11-21 - 2010-11-27,32
2010-11-28 - 2010-12-04,48
2010-12-05 - 2010-12-11,66
2010-12-12 - 2010-12-18,61
2010-12-19 - 2010-12-25,41
2010-12-26 - 2011-01-01,54
2011-01-02 - 2011-01-08,67
2011-01-09 - 2011-01-15,55
2011-01-16 - 2011-01-22,88
2011-01-23 - 2011-01-29,82
2011-01-30 - 2011-02-05,64
2011-02-06 - 2011-02-12,58
2011-02-13 - 2011-02-19,68
2011-02-20 - 2011-02-26,73
2011-02-27 - 2011-03-05,70
2011-03-06 - 2011-03-12,79
2011-03-13 - 2011-03-19,77
2011-03-20 - 2011-03-26,64
2011-03-27 - 2011-04-02,72
2011-04-03 - 2011-04-09,77
2011-04-10 - 2011-04-16,69
2011-04-17 - 2011-04-23,72
2011-04-24 - 2011-04-30,83
2011-05-01 - 2011-05-07,78
2011-05-08 - 2011-05-14,85
2011-05-15 - 2011-05-21,72
2011-05-22 - 2011-05-28,62
2011-05-29 - 2011-06-04,62
2011-06-05 - 2011-06-11,87
2011-06-12 - 2011-06-18,83
2011-06-19 - 2011-06-25,72
2011-06-26 - 2011-07-02,71
2011-07-03 - 2011-07-09,88
2011-07-10 - 2011-07-16,72
2011-07-17 - 2011-07-23,78
2011-07-24 - 2011-07-30,78
2011-07-31 - 2011-08-06,65
2011-08-07 - 2011-08-13,93
2011-08-14 - 2011-08-20,72
2011-08-21 - 2011-08-27,83
2011-08-28 - 2011-09-03,74
2011-09-04 - 2011-09-10,79
2011-09-11 - 2011-09-17,84
2011-09-18 - 2011-09-24,92
2011-09-25 - 2011-10-01,93
2011-10-02 - 2011-10-08,89
2011-10-09 - 2011-10-15,74
2011-10-16 - 2011-10-22,78
2011-10-23 - 2011-10-29,100
2011-10-30 - 2011-11-05,57
2011-11-06 - 2011-11-12,65
2011-11-13 - 2011-11-19,55
2011-11-20 - 2011-11-26,60
2011-11-27 - 2011-12-03,56
2011-12-04 - 2011-12-10,80
2011-12-11 - 2011-12-17,86
2011-12-18 - 2011-12-24,76
2011-12-25 - 2011-12-31,72
2012-01-01 - 2012-01-07,60
2012-01-08 - 2012-01-14,63
2012-01-15 - 2012-01-21,53
2012-01-22 - 2012-01-28,68
2012-01-29 - 2012-02-04,75
2012-02-05 - 2012-02-11,88
2012-02-12 - 2012-02-18,76
2012-02-19 - 2012-02-25,74
2012-02-26 - 2012-03-03,87
2012-03-04 - 2012-03-10,85
2012-03-11 - 2012-03-17,80
2012-03-18 - 2012-03-24,69
2012-03-25 - 2012-03-31,79
2012-04-01 - 2012-04-07,63
2012-04-08 - 2012-04-14,100
2012-04-15 - 2012-04-21,79
2012-04-22 - 2012-04-28,78
2012-04-29 - 2012-05-05,80
2012-05-06 - 2012-05-12,84
2012-05-13 - 2012-05-19,60
2012-05-20 - 2012-05-26,64
2012-05-27 - 2012-06-02,63
2012-06-03 - 2012-06-09,83
2012-06-10 - 2012-06-16,64
2012-06-17 - 2012-06-23,73
2012-06-24 - 2012-06-30,69
2012-07-01 - 2012-07-07,58
2012-07-08 - 2012-07-14,61
2012-07-15 - 2012-07-21,62
2012-07-22 - 2012-07-28,81
2012-07-29 - 2012-08-04,81
2012-08-05 - 2012-08-11,96
2012-08-12 - 2012-08-18,93
2012-08-19 - 2012-08-25,64
2012-08-26 - 2012-09-01,59
2012-09-02 - 2012-09-08,62
2012-09-09 - 2012-09-15,83
2012-09-16 - 2012-09-22,59
2012-09-23 - 2012-09-29,83
2012-09-30 - 2012-10-06,56
2012-10-07 - 2012-10-13,71
2012-10-14 - 2012-10-20,70
2012-10-21 - 2012-10-27,78
2012-10-28 - 2012-11-03,63
2012-11-04 - 2012-11-10,69
2012-11-11 - 2012-11-17,65
2012-11-18 - 2012-11-24,40
2012-11-25 - 2012-12-01,68
2012-12-02 - 2012-12-08,66
2012-12-09 - 2012-12-15,73
2012-12-16 - 2012-12-22,61
2012-12-23 - 2012-12-29,32
2012-12-30 - 2013-01-05,53
2013-01-06 - 2013-01-12,85
2013-01-13 - 2013-01-19,47
2013-01-20 - 2013-01-26,78
2013-01-27 - 2013-02-02,78
2013-02-03 - 2013-02-09,61
2013-02-10 - 2013-02-16,81
2013-02-17 - 2013-02-23,71
2013-02-24 - 2013-03-02,76
2013-03-03 - 2013-03-09,70
2013-03-10 - 2013-03-16,66
2013-03-17 - 2013-03-23,86
2013-03-24 - 2013-03-30,68
2013-03-31 - 2013-04-06,76
2013-04-07 - 2013-04-13,80
2013-04-14 - 2013-04-20,69
2013-04-21 - 2013-04-27,69
2013-04-28 - 2013-05-04,98
2013-05-05 - 2013-05-11,89
2013-05-12 - 2013-05-18,72
2013-05-19 - 2013-05-25,76
2013-05-26 - 2013-06-01,72
2013-06-02 - 2013-06-08,71
2013-06-09 - 2013-06-15,80
2013-06-16 - 2013-06-22,63
2013-06-23 - 2013-06-29,66
2013-06-30 - 2013-07-06,53
2013-07-07 - 2013-07-13,88
2013-07-14 - 2013-07-20,81
2013-07-21 - 2013-07-27,73
2013-07-28 - 2013-08-03,87
2013-08-04 - 2013-08-10,79
2013-08-11 - 2013-08-17,69
2013-08-18 - 2013-08-24,69
2013-08-25 - 2013-08-31,79
2013-09-01 - 2013-09-07,71
2013-09-08 - 2013-09-14,71
2013-09-15 - 2013-09-21,100
2013-09-22 - 2013-09-28,92
2013-09-29 - 2013-10-05,94
2013-10-06 - 2013-10-12,82
2013-10-13 - 2013-10-19,79
2013-10-20 - 2013-10-26,72
2013-10-27 - 2013-11-02,82
2013-11-03 - 2013-11-09,82
2013-11-10 - 2013-11-16,72
2013-11-17 - 2013-11-23,61
2013-11-24 - 2013-11-30,36
2013-12-01 - 2013-12-07,66
2013-12-08 - 2013-12-14,69
2013-12-15 - 2013-12-21,58
2013-12-22 - 2013-12-28,37
2013-12-29 - 2014-01-04,54
