# Supplementary material for: Collective Attention and Stock Prices: Evidence from Google Trends Data on Standard and Poor's 100
Source: PLoS One. 2015 Aug 10;10(8):e0135311. doi: 10.1371/journal.pone.0135311 (PMC4530949; doi:10.1371/journal.pone.0135311)
Supplement: S1 File — (ZIP) [file pone.0135311.s001.zip › Google Trends Daten/Occidental Petroleum 2004-2013.csv]

Websuche-Interesse: "occidental petroleum"
Vereinigte Staaten	2008
na-m
Interesse im Laufe der Zeit
Woche,"occidental petroleum"
2008-01-06 - 2008-01-12,0
2008-01-13 - 2008-01-19,0
2008-01-20 - 2008-01-26,0
2008-01-27 - 2008-02-02,0
2008-02-03 - 2008-02-09,0
2008-02-10 - 2008-02-16,0
2008-02-17 - 2008-02-23,0
2008-02-24 - 2008-03-01,59
2008-03-02 - 2008-03-08,0
2008-03-09 - 2008-03-15,0
2008-03-16 - 2008-03-22,0
2008-03-23 - 2008-03-29,0
2008-03-30 - 2008-04-05,0
2008-04-06 - 2008-04-12,86
2008-04-13 - 2008-04-19,60
2008-04-20 - 2008-04-26,60
2008-04-27 - 2008-05-03,100
2008-05-04 - 2008-05-10,54
2008-05-11 - 2008-05-17,60
2008-05-18 - 2008-05-24,66
2008-05-25 - 2008-05-31,70
2008-06-01 - 2008-06-07,74
2008-06-08 - 2008-06-14,78
2008-06-15 - 2008-06-21,83
2008-06-22 - 2008-06-28,56
2008-06-29 - 2008-07-05,56
2008-07-06 - 2008-07-12,56
2008-07-13 - 2008-07-19,56
2008-07-20 - 2008-07-26,67
2008-07-27 - 2008-08-02,77
2008-08-03 - 2008-08-09,84
2008-08-10 - 2008-08-16,66
2008-08-17 - 2008-08-23,66
2008-08-24 - 2008-08-30,74
2008-08-31 - 2008-09-06,81
2008-09-07 - 2008-09-13,89
2008-09-14 - 2008-09-20,97
2008-09-21 - 2008-09-27,66
2008-09-28 - 2008-10-04,70
2008-10-05 - 2008-10-11,74
2008-10-12 - 2008-10-18,71
2008-10-19 - 2008-10-25,71
2008-10-26 - 2008-11-01,71
2008-11-02 - 2008-11-08,67
2008-11-09 - 2008-11-15,67
2008-11-16 - 2008-11-22,72
2008-11-23 - 2008-11-29,66
2008-11-30 - 2008-12-06,66
2008-12-07 - 2008-12-13,66
2008-12-14 - 2008-12-20,50
2008-12-21 - 2008-12-27,0
2008-12-28 - 2009-01-03,0
2009-01-04 - 2009-01-10,0
2009-01-11 - 2009-01-17,0
2009-01-18 - 2009-01-24,0
2009-01-25 - 2009-01-31,76
2009-02-01 - 2009-02-07,45
2009-02-08 - 2009-02-14,45
2009-02-15 - 2009-02-21,34
2009-02-22 - 2009-02-28,34
2009-03-01 - 2009-03-07,62
2009-03-08 - 2009-03-14,38
2009-03-15 - 2009-03-21,38
2009-03-22 - 2009-03-28,38
2009-03-29 - 2009-04-04,38
2009-04-05 - 2009-04-11,39
2009-04-12 - 2009-04-18,40
2009-04-19 - 2009-04-25,41
2009-04-26 - 2009-05-02,41
2009-05-03 - 2009-05-09,41
2009-05-10 - 2009-05-16,42
2009-05-17 - 2009-05-23,42
2009-05-24 - 2009-05-30,45
2009-05-31 - 2009-06-06,49
2009-06-07 - 2009-06-13,39
2009-06-14 - 2009-06-20,39
2009-06-21 - 2009-06-27,36
2009-06-28 - 2009-07-04,44
2009-07-05 - 2009-07-11,53
2009-07-12 - 2009-07-18,61
2009-07-19 - 2009-07-25,100
2009-07-26 - 2009-08-01,46
2009-08-02 - 2009-08-08,58
2009-08-09 - 2009-08-15,71
2009-08-16 - 2009-08-22,45
2009-08-23 - 2009-08-29,44
2009-08-30 - 2009-09-05,44
2009-09-06 - 2009-09-12,35
2009-09-13 - 2009-09-19,42
2009-09-20 - 2009-09-26,52
2009-09-27 - 2009-10-03,39
2009-10-04 - 2009-10-10,72
2009-10-11 - 2009-10-17,58
2009-10-18 - 2009-10-24,54
2009-10-25 - 2009-10-31,48
2009-11-01 - 2009-11-07,38
2009-11-08 - 2009-11-14,37
2009-11-15 - 2009-11-21,33
2009-11-22 - 2009-11-28,33
2009-11-29 - 2009-12-05,33
2009-12-06 - 2009-12-12,40
2009-12-13 - 2009-12-19,37
2009-12-20 - 2009-12-26,0
2009-12-27 - 2010-01-02,0
2010-01-03 - 2010-01-09,0
2010-01-10 - 2010-01-16,74
2010-01-17 - 2010-01-23,75
2010-01-24 - 2010-01-30,63
2010-01-31 - 2010-02-06,51
2010-02-07 - 2010-02-13,52
2010-02-14 - 2010-02-20,51
2010-02-21 - 2010-02-27,51
2010-02-28 - 2010-03-06,48
2010-03-07 - 2010-03-13,48
2010-03-14 - 2010-03-20,50
2010-03-21 - 2010-03-27,52
2010-03-28 - 2010-04-03,80
2010-04-04 - 2010-04-10,66
2010-04-11 - 2010-04-17,64
2010-04-18 - 2010-04-24,99
2010-04-25 - 2010-05-01,56
2010-05-02 - 2010-05-08,45
2010-05-09 - 2010-05-15,79
2010-05-16 - 2010-05-22,63
2010-05-23 - 2010-05-29,66
2010-05-30 - 2010-06-05,70
2010-06-06 - 2010-06-12,73
2010-06-13 - 2010-06-19,49
2010-06-20 - 2010-06-26,43
2010-06-27 - 2010-07-03,43
2010-07-04 - 2010-07-10,53
2010-07-11 - 2010-07-17,63
2010-07-18 - 2010-07-24,55
2010-07-25 - 2010-07-31,100
2010-08-01 - 2010-08-07,85
2010-08-08 - 2010-08-14,37
2010-08-15 - 2010-08-21,36
2010-08-22 - 2010-08-28,36
2010-08-29 - 2010-09-04,39
2010-09-05 - 2010-09-11,43
2010-09-12 - 2010-09-18,41
2010-09-19 - 2010-09-25,58
2010-09-26 - 2010-10-02,71
2010-10-03 - 2010-10-09,35
2010-10-10 - 2010-10-16,73
2010-10-17 - 2010-10-23,54
2010-10-24 - 2010-10-30,49
2010-10-31 - 2010-11-06,52
2010-11-07 - 2010-11-13,46
2010-11-14 - 2010-11-20,42
2010-11-21 - 2010-11-27,36
2010-11-28 - 2010-12-04,44
2010-12-05 - 2010-12-11,64
2010-12-12 - 2010-12-18,65
2010-12-19 - 2010-12-25,53
2010-12-26 - 2011-01-01,41
2011-01-02 - 2011-01-08,55
2011-01-09 - 2011-01-15,40
2011-01-16 - 2011-01-22,65
2011-01-23 - 2011-01-29,38
2011-01-30 - 2011-02-05,47
2011-02-06 - 2011-02-12,84
2011-02-13 - 2011-02-19,59
2011-02-20 - 2011-02-26,68
2011-02-27 - 2011-03-05,41
2011-03-06 - 2011-03-12,60
2011-03-13 - 2011-03-19,42
2011-03-20 - 2011-03-26,51
2011-03-27 - 2011-04-02,48
2011-04-03 - 2011-04-09,75
2011-04-10 - 2011-04-16,54
2011-04-17 - 2011-04-23,78
2011-04-24 - 2011-04-30,100
2011-05-01 - 2011-05-07,64
2011-05-08 - 2011-05-14,49
2011-05-15 - 2011-05-21,53
2011-05-22 - 2011-05-28,45
2011-05-29 - 2011-06-04,45
2011-06-05 - 2011-06-11,52
2011-06-12 - 2011-06-18,47
2011-06-19 - 2011-06-25,57
2011-06-26 - 2011-07-02,48
2011-07-03 - 2011-07-09,67
2011-07-10 - 2011-07-16,64
2011-07-17 - 2011-07-23,55
2011-07-24 - 2011-07-30,73
2011-07-31 - 2011-08-06,57
2011-08-07 - 2011-08-13,45
2011-08-14 - 2011-08-20,61
2011-08-21 - 2011-08-27,71
2011-08-28 - 2011-09-03,50
2011-09-04 - 2011-09-10,37
2011-09-11 - 2011-09-17,68
2011-09-18 - 2011-09-24,40
2011-09-25 - 2011-10-01,66
2011-10-02 - 2011-10-08,53
2011-10-09 - 2011-10-15,42
2011-10-16 - 2011-10-22,48
2011-10-23 - 2011-10-29,60
2011-10-30 - 2011-11-05,45
2011-11-06 - 2011-11-12,67
2011-11-13 - 2011-11-19,58
2011-11-20 - 2011-11-26,41
2011-11-27 - 2011-12-03,41
2011-12-04 - 2011-12-10,56
2011-12-11 - 2011-12-17,45
2011-12-18 - 2011-12-24,35
2011-12-25 - 2011-12-31,43
2012-01-01 - 2012-01-07,69
2012-01-08 - 2012-01-14,58
2012-01-15 - 2012-01-21,47
2012-01-22 - 2012-01-28,73
2012-01-29 - 2012-02-04,70
2012-02-05 - 2012-02-11,80
2012-02-12 - 2012-02-18,63
2012-02-19 - 2012-02-25,67
2012-02-26 - 2012-03-03,72
2012-03-04 - 2012-03-10,72
2012-03-11 - 2012-03-17,60
2012-03-18 - 2012-03-24,79
2012-03-25 - 2012-03-31,75
2012-04-01 - 2012-04-07,84
2012-04-08 - 2012-04-14,79
2012-04-15 - 2012-04-21,67
2012-04-22 - 2012-04-28,56
2012-04-29 - 2012-05-05,59
2012-05-06 - 2012-05-12,62
2012-05-13 - 2012-05-19,95
2012-05-20 - 2012-05-26,66
2012-05-27 - 2012-06-02,57
2012-06-03 - 2012-06-09,94
2012-06-10 - 2012-06-16,69
2012-06-17 - 2012-06-23,81
2012-06-24 - 2012-06-30,74
2012-07-01 - 2012-07-07,68
2012-07-08 - 2012-07-14,73
2012-07-15 - 2012-07-21,61
2012-07-22 - 2012-07-28,73
2012-07-29 - 2012-08-04,68
2012-08-05 - 2012-08-11,59
2012-08-12 - 2012-08-18,49
2012-08-19 - 2012-08-25,67
2012-08-26 - 2012-09-01,81
2012-09-02 - 2012-09-08,56
2012-09-09 - 2012-09-15,90
2012-09-16 - 2012-09-22,89
2012-09-23 - 2012-09-29,85
2012-09-30 - 2012-10-06,100
2012-10-07 - 2012-10-13,53
2012-10-14 - 2012-10-20,75
2012-10-21 - 2012-10-27,52
2012-10-28 - 2012-11-03,47
2012-11-04 - 2012-11-10,90
2012-11-11 - 2012-11-17,69
2012-11-18 - 2012-11-24,47
2012-11-25 - 2012-12-01,62
2012-12-02 - 2012-12-08,68
2012-12-09 - 2012-12-15,38
2012-12-16 - 2012-12-22,58
2012-12-23 - 2012-12-29,42
2012-12-30 - 2013-01-05,48
2013-01-06 - 2013-01-12,48
2013-01-13 - 2013-01-19,39
2013-01-20 - 2013-01-26,42
2013-01-27 - 2013-02-02,42
2013-02-03 - 2013-02-09,48
2013-02-10 - 2013-02-16,47
2013-02-17 - 2013-02-23,35
2013-02-24 - 2013-03-02,38
2013-03-03 - 2013-03-09,51
2013-03-10 - 2013-03-16,35
2013-03-17 - 2013-03-23,44
2013-03-24 - 2013-03-30,39
2013-03-31 - 2013-04-06,51
2013-04-07 - 2013-04-13,75
2013-04-14 - 2013-04-20,43
2013-04-21 - 2013-04-27,61
2013-04-28 - 2013-05-04,100
2013-05-05 - 2013-05-11,64
2013-05-12 - 2013-05-18,63
2013-05-19 - 2013-05-25,47
2013-05-26 - 2013-06-01,44
2013-06-02 - 2013-06-08,64
2013-06-09 - 2013-06-15,38
2013-06-16 - 2013-06-22,45
2013-06-23 - 2013-06-29,52
2013-06-30 - 2013-07-06,37
2013-07-07 - 2013-07-13,55
2013-07-14 - 2013-07-20,46
2013-07-21 - 2013-07-27,47
2013-07-28 - 2013-08-03,50
2013-08-04 - 2013-08-10,53
2013-08-11 - 2013-08-17,52
2013-08-18 - 2013-08-24,41
2013-08-25 - 2013-08-31,37
2013-09-01 - 2013-09-07,44
2013-09-08 - 2013-09-14,58
2013-09-15 - 2013-09-21,56
2013-09-22 - 2013-09-28,40
2013-09-29 - 2013-10-05,65
2013-10-06 - 2013-10-12,56
2013-10-13 - 2013-10-19,54
2013-10-20 - 2013-10-26,49
2013-10-27 - 2013-11-02,64
2013-11-03 - 2013-11-09,45
2013-11-10 - 2013-11-16,29
2013-11-17 - 2013-11-23,46
2013-11-24 - 2013-11-30,37
2013-12-01 - 2013-12-07,42
2013-12-08 - 2013-12-14,33
2013-12-15 - 2013-12-21,26
2013-12-22 - 2013-12-28,27
2013-12-29 - 2014-01-04,36
