# Supplementary material for: Collective Attention and Stock Prices: Evidence from Google Trends Data on Standard and Poor's 100
Source: PLoS One. 2015 Aug 10;10(8):e0135311. doi: 10.1371/journal.pone.0135311 (PMC4530949; doi:10.1371/journal.pone.0135311)
Supplement: S1 File — (ZIP) [file pone.0135311.s001.zip › Google Trends Daten/Philip Morris International 2004-2013.csv]

Websuche-Interesse: "philip morris international"
Vereinigte Staaten	2010
na
Interesse im Laufe der Zeit
Woche,"philip morris international"
2010-01-03 - 2010-01-09,0
2010-01-10 - 2010-01-16,0
2010-01-17 - 2010-01-23,0
2010-01-24 - 2010-01-30,0
2010-01-31 - 2010-02-06,0
2010-02-07 - 2010-02-13,100
2010-02-14 - 2010-02-20,67
2010-02-21 - 2010-02-27,67
2010-02-28 - 2010-03-06,67
2010-03-07 - 2010-03-13,67
2010-03-14 - 2010-03-20,83
2010-03-21 - 2010-03-27,67
2010-03-28 - 2010-04-03,73
2010-04-04 - 2010-04-10,80
2010-04-11 - 2010-04-17,87
2010-04-18 - 2010-04-24,70
2010-04-25 - 2010-05-01,70
2010-05-02 - 2010-05-08,70
2010-05-09 - 2010-05-15,70
2010-05-16 - 2010-05-22,72
2010-05-23 - 2010-05-29,74
2010-05-30 - 2010-06-05,77
2010-06-06 - 2010-06-12,79
2010-06-13 - 2010-06-19,0
2010-06-20 - 2010-06-26,0
2010-06-27 - 2010-07-03,0
2010-07-04 - 2010-07-10,0
2010-07-11 - 2010-07-17,0
2010-07-18 - 2010-07-24,68
2010-07-25 - 2010-07-31,70
2010-08-01 - 2010-08-07,72
2010-08-08 - 2010-08-14,74
2010-08-15 - 2010-08-21,72
2010-08-22 - 2010-08-28,72
2010-08-29 - 2010-09-04,74
2010-09-05 - 2010-09-11,76
2010-09-12 - 2010-09-18,78
2010-09-19 - 2010-09-25,80
2010-09-26 - 2010-10-02,0
2010-10-03 - 2010-10-09,0
2010-10-10 - 2010-10-16,0
2010-10-17 - 2010-10-23,0
2010-10-24 - 2010-10-30,0
2010-10-31 - 2010-11-06,0
2010-11-07 - 2010-11-13,55
2010-11-14 - 2010-11-20,66
2010-11-21 - 2010-11-27,0
2010-11-28 - 2010-12-04,0
2010-12-05 - 2010-12-11,0
2010-12-12 - 2010-12-18,0
2010-12-19 - 2010-12-25,0
2010-12-26 - 2011-01-01,0
2011-01-02 - 2011-01-08,0
2011-01-09 - 2011-01-15,52
2011-01-16 - 2011-01-22,51
2011-01-23 - 2011-01-29,51
2011-01-30 - 2011-02-05,51
2011-02-06 - 2011-02-12,51
2011-02-13 - 2011-02-19,47
2011-02-20 - 2011-02-26,47
2011-02-27 - 2011-03-05,48
2011-03-06 - 2011-03-12,49
2011-03-13 - 2011-03-19,50
2011-03-20 - 2011-03-26,51
2011-03-27 - 2011-04-02,92
2011-04-03 - 2011-04-09,56
2011-04-10 - 2011-04-16,56
2011-04-17 - 2011-04-23,56
2011-04-24 - 2011-04-30,56
2011-05-01 - 2011-05-07,60
2011-05-08 - 2011-05-14,65
2011-05-15 - 2011-05-21,66
2011-05-22 - 2011-05-28,68
2011-05-29 - 2011-06-04,69
2011-06-05 - 2011-06-11,70
2011-06-12 - 2011-06-18,71
2011-06-19 - 2011-06-25,46
2011-06-26 - 2011-07-02,46
2011-07-03 - 2011-07-09,46
2011-07-10 - 2011-07-16,46
2011-07-17 - 2011-07-23,46
2011-07-24 - 2011-07-30,52
2011-07-31 - 2011-08-06,59
2011-08-07 - 2011-08-13,58
2011-08-14 - 2011-08-20,68
2011-08-21 - 2011-08-27,58
2011-08-28 - 2011-09-03,79
2011-09-04 - 2011-09-10,52
2011-09-11 - 2011-09-17,64
2011-09-18 - 2011-09-24,76
2011-09-25 - 2011-10-01,68
2011-10-02 - 2011-10-08,72
2011-10-09 - 2011-10-15,61
2011-10-16 - 2011-10-22,100
2011-10-23 - 2011-10-29,53
2011-10-30 - 2011-11-05,54
2011-11-06 - 2011-11-12,52
2011-11-13 - 2011-11-19,56
2011-11-20 - 2011-11-26,60
2011-11-27 - 2011-12-03,73
2011-12-04 - 2011-12-10,47
2011-12-11 - 2011-12-17,55
2011-12-18 - 2011-12-24,49
2011-12-25 - 2011-12-31,56
2012-01-01 - 2012-01-07,81
2012-01-08 - 2012-01-14,70
2012-01-15 - 2012-01-21,54
2012-01-22 - 2012-01-28,50
2012-01-29 - 2012-02-04,77
2012-02-05 - 2012-02-11,64
2012-02-12 - 2012-02-18,75
2012-02-19 - 2012-02-25,68
2012-02-26 - 2012-03-03,90
2012-03-04 - 2012-03-10,79
2012-03-11 - 2012-03-17,61
2012-03-18 - 2012-03-24,54
2012-03-25 - 2012-03-31,42
2012-04-01 - 2012-04-07,78
2012-04-08 - 2012-04-14,100
2012-04-15 - 2012-04-21,42
2012-04-22 - 2012-04-28,53
2012-04-29 - 2012-05-05,60
2012-05-06 - 2012-05-12,57
2012-05-13 - 2012-05-19,43
2012-05-20 - 2012-05-26,55
2012-05-27 - 2012-06-02,68
2012-06-03 - 2012-06-09,43
2012-06-10 - 2012-06-16,54
2012-06-17 - 2012-06-23,47
2012-06-24 - 2012-06-30,63
2012-07-01 - 2012-07-07,40
2012-07-08 - 2012-07-14,46
2012-07-15 - 2012-07-21,56
2012-07-22 - 2012-07-28,65
2012-07-29 - 2012-08-04,73
2012-08-05 - 2012-08-11,42
2012-08-12 - 2012-08-18,45
2012-08-19 - 2012-08-25,53
2012-08-26 - 2012-09-01,52
2012-09-02 - 2012-09-08,52
2012-09-09 - 2012-09-15,87
2012-09-16 - 2012-09-22,37
2012-09-23 - 2012-09-29,68
2012-09-30 - 2012-10-06,36
2012-10-07 - 2012-10-13,39
2012-10-14 - 2012-10-20,42
2012-10-21 - 2012-10-27,52
2012-10-28 - 2012-11-03,45
2012-11-04 - 2012-11-10,64
2012-11-11 - 2012-11-17,52
2012-11-18 - 2012-11-24,36
2012-11-25 - 2012-12-01,53
2012-12-02 - 2012-12-08,43
2012-12-09 - 2012-12-15,46
2012-12-16 - 2012-12-22,48
2012-12-23 - 2012-12-29,42
2012-12-30 - 2013-01-05,0
2013-01-06 - 2013-01-12,48
2013-01-13 - 2013-01-19,54
2013-01-20 - 2013-01-26,61
2013-01-27 - 2013-02-02,47
2013-02-03 - 2013-02-09,68
2013-02-10 - 2013-02-16,64
2013-02-17 - 2013-02-23,72
2013-02-24 - 2013-03-02,59
2013-03-03 - 2013-03-09,56
2013-03-10 - 2013-03-16,56
2013-03-17 - 2013-03-23,78
2013-03-24 - 2013-03-30,47
2013-03-31 - 2013-04-06,70
2013-04-07 - 2013-04-13,74
2013-04-14 - 2013-04-20,63
2013-04-21 - 2013-04-27,70
2013-04-28 - 2013-05-04,72
2013-05-05 - 2013-05-11,74
2013-05-12 - 2013-05-18,47
2013-05-19 - 2013-05-25,47
2013-05-26 - 2013-06-01,47
2013-06-02 - 2013-06-08,47
2013-06-09 - 2013-06-15,53
2013-06-16 - 2013-06-22,58
2013-06-23 - 2013-06-29,62
2013-06-30 - 2013-07-06,67
2013-07-07 - 2013-07-13,72
2013-07-14 - 2013-07-20,77
2013-07-21 - 2013-07-27,48
2013-07-28 - 2013-08-03,50
2013-08-04 - 2013-08-10,53
2013-08-11 - 2013-08-17,55
2013-08-18 - 2013-08-24,57
2013-08-25 - 2013-08-31,70
2013-09-01 - 2013-09-07,47
2013-09-08 - 2013-09-14,54
2013-09-15 - 2013-09-21,46
2013-09-22 - 2013-09-28,46
2013-09-29 - 2013-10-05,46
2013-10-06 - 2013-10-12,46
2013-10-13 - 2013-10-19,60
2013-10-20 - 2013-10-26,80
2013-10-27 - 2013-11-02,100
2013-11-03 - 2013-11-09,58
2013-11-10 - 2013-11-16,68
2013-11-17 - 2013-11-23,70
2013-11-24 - 2013-11-30,52
2013-12-01 - 2013-12-07,56
2013-12-08 - 2013-12-14,60
2013-12-15 - 2013-12-21,64
2013-12-22 - 2013-12-28,66
2013-12-29 - 2014-01-04,67
