# Supplementary material for: Collective Attention and Stock Prices: Evidence from Google Trends Data on Standard and Poor's 100
Source: PLoS One. 2015 Aug 10;10(8):e0135311. doi: 10.1371/journal.pone.0135311 (PMC4530949; doi:10.1371/journal.pone.0135311)
Supplement: S1 File — (ZIP) [file pone.0135311.s001.zip › Google Trends Daten/Simon Property 2004-2013.csv]

Websuche-Interesse: "simon property"
Vereinigte Staaten	2006
na-m
Interesse im Laufe der Zeit
Woche,"simon property"
2006-01-01 - 2006-01-07,0
2006-01-08 - 2006-01-14,0
2006-01-15 - 2006-01-21,0
2006-01-22 - 2006-01-28,0
2006-01-29 - 2006-02-04,0
2006-02-05 - 2006-02-11,0
2006-02-12 - 2006-02-18,0
2006-02-19 - 2006-02-25,0
2006-02-26 - 2006-03-04,0
2006-03-05 - 2006-03-11,0
2006-03-12 - 2006-03-18,0
2006-03-19 - 2006-03-25,0
2006-03-26 - 2006-04-01,0
2006-04-02 - 2006-04-08,0
2006-04-09 - 2006-04-15,0
2006-04-16 - 2006-04-22,0
2006-04-23 - 2006-04-29,0
2006-04-30 - 2006-05-06,0
2006-05-07 - 2006-05-13,0
2006-05-14 - 2006-05-20,0
2006-05-21 - 2006-05-27,0
2006-05-28 - 2006-06-03,0
2006-06-04 - 2006-06-10,75
2006-06-11 - 2006-06-17,100
2006-06-18 - 2006-06-24,83
2006-06-25 - 2006-07-01,83
2006-07-02 - 2006-07-08,84
2006-07-09 - 2006-07-15,85
2006-07-16 - 2006-07-22,86
2006-07-23 - 2006-07-29,87
2006-07-30 - 2006-08-05,0
2006-08-06 - 2006-08-12,0
2006-08-13 - 2006-08-19,0
2006-08-20 - 2006-08-26,0
2006-08-27 - 2006-09-02,0
2006-09-03 - 2006-09-09,0
2006-09-10 - 2006-09-16,65
2006-09-17 - 2006-09-23,71
2006-09-24 - 2006-09-30,74
2006-10-01 - 2006-10-07,77
2006-10-08 - 2006-10-14,79
2006-10-15 - 2006-10-21,82
2006-10-22 - 2006-10-28,94
2006-10-29 - 2006-11-04,63
2006-11-05 - 2006-11-11,60
2006-11-12 - 2006-11-18,60
2006-11-19 - 2006-11-25,57
2006-11-26 - 2006-12-02,57
2006-12-03 - 2006-12-09,64
2006-12-10 - 2006-12-16,70
2006-12-17 - 2006-12-23,0
2006-12-24 - 2006-12-30,0
2006-12-31 - 2007-01-06,0
2007-01-07 - 2007-01-13,0
2007-01-14 - 2007-01-20,73
2007-01-21 - 2007-01-27,80
2007-01-28 - 2007-02-03,86
2007-02-04 - 2007-02-10,92
2007-02-11 - 2007-02-17,93
2007-02-18 - 2007-02-24,59
2007-02-25 - 2007-03-03,85
2007-03-04 - 2007-03-10,86
2007-03-11 - 2007-03-17,87
2007-03-18 - 2007-03-24,59
2007-03-25 - 2007-03-31,81
2007-04-01 - 2007-04-07,58
2007-04-08 - 2007-04-14,84
2007-04-15 - 2007-04-21,67
2007-04-22 - 2007-04-28,78
2007-04-29 - 2007-05-05,72
2007-05-06 - 2007-05-12,53
2007-05-13 - 2007-05-19,59
2007-05-20 - 2007-05-26,65
2007-05-27 - 2007-06-02,59
2007-06-03 - 2007-06-09,59
2007-06-10 - 2007-06-16,77
2007-06-17 - 2007-06-23,65
2007-06-24 - 2007-06-30,65
2007-07-01 - 2007-07-07,65
2007-07-08 - 2007-07-14,64
2007-07-15 - 2007-07-21,59
2007-07-22 - 2007-07-28,59
2007-07-29 - 2007-08-04,74
2007-08-05 - 2007-08-11,63
2007-08-12 - 2007-08-18,63
2007-08-19 - 2007-08-25,75
2007-08-26 - 2007-09-01,88
2007-09-02 - 2007-09-08,100
2007-09-09 - 2007-09-15,67
2007-09-16 - 2007-09-22,67
2007-09-23 - 2007-09-29,67
2007-09-30 - 2007-10-06,66
2007-10-07 - 2007-10-13,62
2007-10-14 - 2007-10-20,56
2007-10-21 - 2007-10-27,68
2007-10-28 - 2007-11-03,51
2007-11-04 - 2007-11-10,67
2007-11-11 - 2007-11-17,67
2007-11-18 - 2007-11-24,72
2007-11-25 - 2007-12-01,52
2007-12-02 - 2007-12-08,70
2007-12-09 - 2007-12-15,52
2007-12-16 - 2007-12-22,51
2007-12-23 - 2007-12-29,0
2007-12-30 - 2008-01-05,0
2008-01-06 - 2008-01-12,81
2008-01-13 - 2008-01-19,84
2008-01-20 - 2008-01-26,87
2008-01-27 - 2008-02-02,72
2008-02-03 - 2008-02-09,59
2008-02-10 - 2008-02-16,59
2008-02-17 - 2008-02-23,64
2008-02-24 - 2008-03-01,63
2008-03-02 - 2008-03-08,63
2008-03-09 - 2008-03-15,64
2008-03-16 - 2008-03-22,79
2008-03-23 - 2008-03-29,93
2008-03-30 - 2008-04-05,54
2008-04-06 - 2008-04-12,54
2008-04-13 - 2008-04-19,46
2008-04-20 - 2008-04-26,96
2008-04-27 - 2008-05-03,57
2008-05-04 - 2008-05-10,59
2008-05-11 - 2008-05-17,74
2008-05-18 - 2008-05-24,46
2008-05-25 - 2008-05-31,46
2008-06-01 - 2008-06-07,46
2008-06-08 - 2008-06-14,60
2008-06-15 - 2008-06-21,73
2008-06-22 - 2008-06-28,87
2008-06-29 - 2008-07-05,74
2008-07-06 - 2008-07-12,53
2008-07-13 - 2008-07-19,60
2008-07-20 - 2008-07-26,67
2008-07-27 - 2008-08-02,74
2008-08-03 - 2008-08-09,47
2008-08-10 - 2008-08-16,51
2008-08-17 - 2008-08-23,69
2008-08-24 - 2008-08-30,87
2008-08-31 - 2008-09-06,55
2008-09-07 - 2008-09-13,88
2008-09-14 - 2008-09-20,94
2008-09-21 - 2008-09-27,59
2008-09-28 - 2008-10-04,55
2008-10-05 - 2008-10-11,70
2008-10-12 - 2008-10-18,67
2008-10-19 - 2008-10-25,72
2008-10-26 - 2008-11-01,78
2008-11-02 - 2008-11-08,67
2008-11-09 - 2008-11-15,80
2008-11-16 - 2008-11-22,100
2008-11-23 - 2008-11-29,50
2008-11-30 - 2008-12-06,82
2008-12-07 - 2008-12-13,75
2008-12-14 - 2008-12-20,63
2008-12-21 - 2008-12-27,87
2008-12-28 - 2009-01-03,50
2009-01-04 - 2009-01-10,47
2009-01-11 - 2009-01-17,62
2009-01-18 - 2009-01-24,49
2009-01-25 - 2009-01-31,55
2009-02-01 - 2009-02-07,50
2009-02-08 - 2009-02-14,34
2009-02-15 - 2009-02-21,61
2009-02-22 - 2009-02-28,55
2009-03-01 - 2009-03-07,57
2009-03-08 - 2009-03-14,34
2009-03-15 - 2009-03-21,58
2009-03-22 - 2009-03-28,73
2009-03-29 - 2009-04-04,50
2009-04-05 - 2009-04-11,51
2009-04-12 - 2009-04-18,74
2009-04-19 - 2009-04-25,63
2009-04-26 - 2009-05-02,39
2009-05-03 - 2009-05-09,58
2009-05-10 - 2009-05-16,47
2009-05-17 - 2009-05-23,28
2009-05-24 - 2009-05-30,28
2009-05-31 - 2009-06-06,61
2009-06-07 - 2009-06-13,32
2009-06-14 - 2009-06-20,49
2009-06-21 - 2009-06-27,73
2009-06-28 - 2009-07-04,41
2009-07-05 - 2009-07-11,32
2009-07-12 - 2009-07-18,33
2009-07-19 - 2009-07-25,100
2009-07-26 - 2009-08-01,61
2009-08-02 - 2009-08-08,56
2009-08-09 - 2009-08-15,32
2009-08-16 - 2009-08-22,32
2009-08-23 - 2009-08-29,41
2009-08-30 - 2009-09-05,31
2009-09-06 - 2009-09-12,42
2009-09-13 - 2009-09-19,54
2009-09-20 - 2009-09-26,59
2009-09-27 - 2009-10-03,39
2009-10-04 - 2009-10-10,43
2009-10-11 - 2009-10-17,47
2009-10-18 - 2009-10-24,51
2009-10-25 - 2009-10-31,55
2009-11-01 - 2009-11-07,31
2009-11-08 - 2009-11-14,33
2009-11-15 - 2009-11-21,51
2009-11-22 - 2009-11-28,29
2009-11-29 - 2009-12-05,41
2009-12-06 - 2009-12-12,68
2009-12-13 - 2009-12-19,47
2009-12-20 - 2009-12-26,35
2009-12-27 - 2010-01-02,40
2010-01-03 - 2010-01-09,22
2010-01-10 - 2010-01-16,36
2010-01-17 - 2010-01-23,29
2010-01-24 - 2010-01-30,19
2010-01-31 - 2010-02-06,30
2010-02-07 - 2010-02-13,19
2010-02-14 - 2010-02-20,100
2010-02-21 - 2010-02-27,38
2010-02-28 - 2010-03-06,34
2010-03-07 - 2010-03-13,29
2010-03-14 - 2010-03-20,23
2010-03-21 - 2010-03-27,21
2010-03-28 - 2010-04-03,28
2010-04-04 - 2010-04-10,23
2010-04-11 - 2010-04-17,29
2010-04-18 - 2010-04-24,23
2010-04-25 - 2010-05-01,23
2010-05-02 - 2010-05-08,37
2010-05-09 - 2010-05-15,22
2010-05-16 - 2010-05-22,20
2010-05-23 - 2010-05-29,27
2010-05-30 - 2010-06-05,30
2010-06-06 - 2010-06-12,30
2010-06-13 - 2010-06-19,34
2010-06-20 - 2010-06-26,17
2010-06-27 - 2010-07-03,28
2010-07-04 - 2010-07-10,28
2010-07-11 - 2010-07-17,28
2010-07-18 - 2010-07-24,28
2010-07-25 - 2010-07-31,28
2010-08-01 - 2010-08-07,28
2010-08-08 - 2010-08-14,34
2010-08-15 - 2010-08-21,29
2010-08-22 - 2010-08-28,31
2010-08-29 - 2010-09-04,27
2010-09-05 - 2010-09-11,22
2010-09-12 - 2010-09-18,21
2010-09-19 - 2010-09-25,27
2010-09-26 - 2010-10-02,30
2010-10-03 - 2010-10-09,33
2010-10-10 - 2010-10-16,21
2010-10-17 - 2010-10-23,27
2010-10-24 - 2010-10-30,22
2010-10-31 - 2010-11-06,31
2010-11-07 - 2010-11-13,17
2010-11-14 - 2010-11-20,24
2010-11-21 - 2010-11-27,13
2010-11-28 - 2010-12-04,13
2010-12-05 - 2010-12-11,16
2010-12-12 - 2010-12-18,19
2010-12-19 - 2010-12-25,17
2010-12-26 - 2011-01-01,21
2011-01-02 - 2011-01-08,88
2011-01-09 - 2011-01-15,55
2011-01-16 - 2011-01-22,79
2011-01-23 - 2011-01-29,80
2011-01-30 - 2011-02-05,54
2011-02-06 - 2011-02-12,88
2011-02-13 - 2011-02-19,63
2011-02-20 - 2011-02-26,68
2011-02-27 - 2011-03-05,70
2011-03-06 - 2011-03-12,73
2011-03-13 - 2011-03-19,71
2011-03-20 - 2011-03-26,67
2011-03-27 - 2011-04-02,75
2011-04-03 - 2011-04-09,65
2011-04-10 - 2011-04-16,71
2011-04-17 - 2011-04-23,46
2011-04-24 - 2011-04-30,82
2011-05-01 - 2011-05-07,95
2011-05-08 - 2011-05-14,74
2011-05-15 - 2011-05-21,67
2011-05-22 - 2011-05-28,87
2011-05-29 - 2011-06-04,54
2011-06-05 - 2011-06-11,80
2011-06-12 - 2011-06-18,89
2011-06-19 - 2011-06-25,100
2011-06-26 - 2011-07-02,40
2011-07-03 - 2011-07-09,45
2011-07-10 - 2011-07-16,91
2011-07-17 - 2011-07-23,64
2011-07-24 - 2011-07-30,72
2011-07-31 - 2011-08-06,82
2011-08-07 - 2011-08-13,49
2011-08-14 - 2011-08-20,93
2011-08-21 - 2011-08-27,38
2011-08-28 - 2011-09-03,66
2011-09-04 - 2011-09-10,56
2011-09-11 - 2011-09-17,78
2011-09-18 - 2011-09-24,36
2011-09-25 - 2011-10-01,59
2011-10-02 - 2011-10-08,59
2011-10-09 - 2011-10-15,64
2011-10-16 - 2011-10-22,45
2011-10-23 - 2011-10-29,72
2011-10-30 - 2011-11-05,63
2011-11-06 - 2011-11-12,54
2011-11-13 - 2011-11-19,70
2011-11-20 - 2011-11-26,62
2011-11-27 - 2011-12-03,56
2011-12-04 - 2011-12-10,50
2011-12-11 - 2011-12-17,73
2011-12-18 - 2011-12-24,50
2011-12-25 - 2011-12-31,37
2012-01-01 - 2012-01-07,47
2012-01-08 - 2012-01-14,53
2012-01-15 - 2012-01-21,51
2012-01-22 - 2012-01-28,50
2012-01-29 - 2012-02-04,63
2012-02-05 - 2012-02-11,46
2012-02-12 - 2012-02-18,63
2012-02-19 - 2012-02-25,62
2012-02-26 - 2012-03-03,60
2012-03-04 - 2012-03-10,65
2012-03-11 - 2012-03-17,57
2012-03-18 - 2012-03-24,80
2012-03-25 - 2012-03-31,55
2012-04-01 - 2012-04-07,62
2012-04-08 - 2012-04-14,74
2012-04-15 - 2012-04-21,50
2012-04-22 - 2012-04-28,52
2012-04-29 - 2012-05-05,85
2012-05-06 - 2012-05-12,50
2012-05-13 - 2012-05-19,81
2012-05-20 - 2012-05-26,100
2012-05-27 - 2012-06-02,61
2012-06-03 - 2012-06-09,71
2012-06-10 - 2012-06-16,32
2012-06-17 - 2012-06-23,74
2012-06-24 - 2012-06-30,58
2012-07-01 - 2012-07-07,31
2012-07-08 - 2012-07-14,68
2012-07-15 - 2012-07-21,57
2012-07-22 - 2012-07-28,63
2012-07-29 - 2012-08-04,52
2012-08-05 - 2012-08-11,73
2012-08-12 - 2012-08-18,62
2012-08-19 - 2012-08-25,88
2012-08-26 - 2012-09-01,49
2012-09-02 - 2012-09-08,47
2012-09-09 - 2012-09-15,63
2012-09-16 - 2012-09-22,66
2012-09-23 - 2012-09-29,57
2012-09-30 - 2012-10-06,67
2012-10-07 - 2012-10-13,54
2012-10-14 - 2012-10-20,61
2012-10-21 - 2012-10-27,54
2012-10-28 - 2012-11-03,51
2012-11-04 - 2012-11-10,63
2012-11-11 - 2012-11-17,71
2012-11-18 - 2012-11-24,74
2012-11-25 - 2012-12-01,79
2012-12-02 - 2012-12-08,56
2012-12-09 - 2012-12-15,62
2012-12-16 - 2012-12-22,24
2012-12-23 - 2012-12-29,40
2012-12-30 - 2013-01-05,38
2013-01-06 - 2013-01-12,54
2013-01-13 - 2013-01-19,45
2013-01-20 - 2013-01-26,59
2013-01-27 - 2013-02-02,34
2013-02-03 - 2013-02-09,81
2013-02-10 - 2013-02-16,49
2013-02-17 - 2013-02-23,50
2013-02-24 - 2013-03-02,100
2013-03-03 - 2013-03-09,65
2013-03-10 - 2013-03-16,43
2013-03-17 - 2013-03-23,59
2013-03-24 - 2013-03-30,57
2013-03-31 - 2013-04-06,63
2013-04-07 - 2013-04-13,50
2013-04-14 - 2013-04-20,53
2013-04-21 - 2013-04-27,72
2013-04-28 - 2013-05-04,65
2013-05-05 - 2013-05-11,70
2013-05-12 - 2013-05-18,74
2013-05-19 - 2013-05-25,60
2013-05-26 - 2013-06-01,68
2013-06-02 - 2013-06-08,69
2013-06-09 - 2013-06-15,62
2013-06-16 - 2013-06-22,53
2013-06-23 - 2013-06-29,56
2013-06-30 - 2013-07-06,62
2013-07-07 - 2013-07-13,45
2013-07-14 - 2013-07-20,75
2013-07-21 - 2013-07-27,52
2013-07-28 - 2013-08-03,96
2013-08-04 - 2013-08-10,64
2013-08-11 - 2013-08-17,60
2013-08-18 - 2013-08-24,52
2013-08-25 - 2013-08-31,57
2013-09-01 - 2013-09-07,46
2013-09-08 - 2013-09-14,53
2013-09-15 - 2013-09-21,95
2013-09-22 - 2013-09-28,47
2013-09-29 - 2013-10-05,77
2013-10-06 - 2013-10-12,61
2013-10-13 - 2013-10-19,71
2013-10-20 - 2013-10-26,57
2013-10-27 - 2013-11-02,70
2013-11-03 - 2013-11-09,65
2013-11-10 - 2013-11-16,65
2013-11-17 - 2013-11-23,63
2013-11-24 - 2013-11-30,35
2013-12-01 - 2013-12-07,50
2013-12-08 - 2013-12-14,76
2013-12-15 - 2013-12-21,82
2013-12-22 - 2013-12-28,49
2013-12-29 - 2014-01-04,54
