# Supplementary material for: Collective Attention and Stock Prices: Evidence from Google Trends Data on Standard and Poor's 100
Source: PLoS One. 2015 Aug 10;10(8):e0135311. doi: 10.1371/journal.pone.0135311 (PMC4530949; doi:10.1371/journal.pone.0135311)
Supplement: S1 File — (ZIP) [file pone.0135311.s001.zip › Google Trends Daten/Target Company 2004-2013.csv]

Websuche-Interesse: "target company"
Vereinigte Staaten	2012
na-m
Interesse im Laufe der Zeit
Woche,"target company"
2012-01-01 - 2012-01-07,0
2012-01-08 - 2012-01-14,0
2012-01-15 - 2012-01-21,0
2012-01-22 - 2012-01-28,0
2012-01-29 - 2012-02-04,0
2012-02-05 - 2012-02-11,0
2012-02-12 - 2012-02-18,66
2012-02-19 - 2012-02-25,100
2012-02-26 - 2012-03-03,81
2012-03-04 - 2012-03-10,81
2012-03-11 - 2012-03-17,81
2012-03-18 - 2012-03-24,81
2012-03-25 - 2012-03-31,88
2012-04-01 - 2012-04-07,75
2012-04-08 - 2012-04-14,74
2012-04-15 - 2012-04-21,74
2012-04-22 - 2012-04-28,0
2012-04-29 - 2012-05-05,0
2012-05-06 - 2012-05-12,0
2012-05-13 - 2012-05-19,0
2012-05-20 - 2012-05-26,0
2012-05-27 - 2012-06-02,0
2012-06-03 - 2012-06-09,70
2012-06-10 - 2012-06-16,0
2012-06-17 - 2012-06-23,0
2012-06-24 - 2012-06-30,0
2012-07-01 - 2012-07-07,0
2012-07-08 - 2012-07-14,0
2012-07-15 - 2012-07-21,0
2012-07-22 - 2012-07-28,0
2012-07-29 - 2012-08-04,67
2012-08-05 - 2012-08-11,74
2012-08-12 - 2012-08-18,73
2012-08-19 - 2012-08-25,70
2012-08-26 - 2012-09-01,70
2012-09-02 - 2012-09-08,70
2012-09-09 - 2012-09-15,70
2012-09-16 - 2012-09-22,71
2012-09-23 - 2012-09-29,80
2012-09-30 - 2012-10-06,88
2012-10-07 - 2012-10-13,68
2012-10-14 - 2012-10-20,68
2012-10-21 - 2012-10-27,68
2012-10-28 - 2012-11-03,73
2012-11-04 - 2012-11-10,60
2012-11-11 - 2012-11-17,92
2012-11-18 - 2012-11-24,81
2012-11-25 - 2012-12-01,81
2012-12-02 - 2012-12-08,82
2012-12-09 - 2012-12-15,0
2012-12-16 - 2012-12-22,0
2012-12-23 - 2012-12-29,0
2012-12-30 - 2013-01-05,0
2013-01-06 - 2013-01-12,0
2013-01-13 - 2013-01-19,0
2013-01-20 - 2013-01-26,0
2013-01-27 - 2013-02-02,0
2013-02-03 - 2013-02-09,56
2013-02-10 - 2013-02-16,44
2013-02-17 - 2013-02-23,78
2013-02-24 - 2013-03-02,65
2013-03-03 - 2013-03-09,52
2013-03-10 - 2013-03-16,52
2013-03-17 - 2013-03-23,43
2013-03-24 - 2013-03-30,46
2013-03-31 - 2013-04-06,49
2013-04-07 - 2013-04-13,57
2013-04-14 - 2013-04-20,44
2013-04-21 - 2013-04-27,44
2013-04-28 - 2013-05-04,46
2013-05-05 - 2013-05-11,48
2013-05-12 - 2013-05-18,0
2013-05-19 - 2013-05-25,0
2013-05-26 - 2013-06-01,0
2013-06-02 - 2013-06-08,0
2013-06-09 - 2013-06-15,0
2013-06-16 - 2013-06-22,0
2013-06-23 - 2013-06-29,0
2013-06-30 - 2013-07-06,0
2013-07-07 - 2013-07-13,0
2013-07-14 - 2013-07-20,0
2013-07-21 - 2013-07-27,59
2013-07-28 - 2013-08-03,0
2013-08-04 - 2013-08-10,0
2013-08-11 - 2013-08-17,0
2013-08-18 - 2013-08-24,0
2013-08-25 - 2013-08-31,0
2013-09-01 - 2013-09-07,54
2013-09-08 - 2013-09-14,49
2013-09-15 - 2013-09-21,49
2013-09-22 - 2013-09-28,49
2013-09-29 - 2013-10-05,57
2013-10-06 - 2013-10-12,66
2013-10-13 - 2013-10-19,48
2013-10-20 - 2013-10-26,48
2013-10-27 - 2013-11-02,48
2013-11-03 - 2013-11-09,68
2013-11-10 - 2013-11-16,72
2013-11-17 - 2013-11-23,87
2013-11-24 - 2013-11-30,54
2013-12-01 - 2013-12-07,48
2013-12-08 - 2013-12-14,100
2013-12-15 - 2013-12-21,44
2013-12-22 - 2013-12-28,0
2013-12-29 - 2014-01-04,0
