# Supplementary material for: Collective Attention and Stock Prices: Evidence from Google Trends Data on Standard and Poor's 100
Source: PLoS One. 2015 Aug 10;10(8):e0135311. doi: 10.1371/journal.pone.0135311 (PMC4530949; doi:10.1371/journal.pone.0135311)
Supplement: S1 File — (ZIP) [file pone.0135311.s001.zip › Google Trends Daten/UnitedHealth Group 2004-2013.csv]

Websuche-Interesse: "unitedhealth group"
Vereinigte Staaten	2006
na-m
Interesse im Laufe der Zeit
Woche,"unitedhealth group"
2006-01-01 - 2006-01-07,0
2006-01-08 - 2006-01-14,0
2006-01-15 - 2006-01-21,0
2006-01-22 - 2006-01-28,0
2006-01-29 - 2006-02-04,46
2006-02-05 - 2006-02-11,0
2006-02-12 - 2006-02-18,0
2006-02-19 - 2006-02-25,0
2006-02-26 - 2006-03-04,0
2006-03-05 - 2006-03-11,0
2006-03-12 - 2006-03-18,0
2006-03-19 - 2006-03-25,0
2006-03-26 - 2006-04-01,0
2006-04-02 - 2006-04-08,37
2006-04-09 - 2006-04-15,50
2006-04-16 - 2006-04-22,63
2006-04-23 - 2006-04-29,58
2006-04-30 - 2006-05-06,58
2006-05-07 - 2006-05-13,58
2006-05-14 - 2006-05-20,38
2006-05-21 - 2006-05-27,38
2006-05-28 - 2006-06-03,41
2006-06-04 - 2006-06-10,39
2006-06-11 - 2006-06-17,39
2006-06-18 - 2006-06-24,46
2006-06-25 - 2006-07-01,42
2006-07-02 - 2006-07-08,42
2006-07-09 - 2006-07-15,37
2006-07-16 - 2006-07-22,37
2006-07-23 - 2006-07-29,40
2006-07-30 - 2006-08-05,43
2006-08-06 - 2006-08-12,0
2006-08-13 - 2006-08-19,0
2006-08-20 - 2006-08-26,0
2006-08-27 - 2006-09-02,0
2006-09-03 - 2006-09-09,0
2006-09-10 - 2006-09-16,33
2006-09-17 - 2006-09-23,52
2006-09-24 - 2006-09-30,35
2006-10-01 - 2006-10-07,35
2006-10-08 - 2006-10-14,35
2006-10-15 - 2006-10-21,100
2006-10-22 - 2006-10-28,62
2006-10-29 - 2006-11-04,62
2006-11-05 - 2006-11-11,30
2006-11-12 - 2006-11-18,36
2006-11-19 - 2006-11-25,31
2006-11-26 - 2006-12-02,31
2006-12-03 - 2006-12-09,43
2006-12-10 - 2006-12-16,42
2006-12-17 - 2006-12-23,42
2006-12-24 - 2006-12-30,43
2006-12-31 - 2007-01-06,44
2007-01-07 - 2007-01-13,0
2007-01-14 - 2007-01-20,82
2007-01-21 - 2007-01-27,76
2007-01-28 - 2007-02-03,100
2007-02-04 - 2007-02-10,78
2007-02-11 - 2007-02-17,84
2007-02-18 - 2007-02-24,53
2007-02-25 - 2007-03-03,52
2007-03-04 - 2007-03-10,52
2007-03-11 - 2007-03-17,68
2007-03-18 - 2007-03-24,73
2007-03-25 - 2007-03-31,78
2007-04-01 - 2007-04-07,60
2007-04-08 - 2007-04-14,60
2007-04-15 - 2007-04-21,85
2007-04-22 - 2007-04-28,55
2007-04-29 - 2007-05-05,60
2007-05-06 - 2007-05-12,61
2007-05-13 - 2007-05-19,63
2007-05-20 - 2007-05-26,78
2007-05-27 - 2007-06-02,57
2007-06-03 - 2007-06-09,73
2007-06-10 - 2007-06-16,84
2007-06-17 - 2007-06-23,89
2007-06-24 - 2007-06-30,59
2007-07-01 - 2007-07-07,74
2007-07-08 - 2007-07-14,58
2007-07-15 - 2007-07-21,58
2007-07-22 - 2007-07-28,65
2007-07-29 - 2007-08-04,72
2007-08-05 - 2007-08-11,60
2007-08-12 - 2007-08-18,60
2007-08-19 - 2007-08-25,60
2007-08-26 - 2007-09-01,51
2007-09-02 - 2007-09-08,60
2007-09-09 - 2007-09-15,70
2007-09-16 - 2007-09-22,61
2007-09-23 - 2007-09-29,43
2007-09-30 - 2007-10-06,68
2007-10-07 - 2007-10-13,47
2007-10-14 - 2007-10-20,67
2007-10-21 - 2007-10-27,74
2007-10-28 - 2007-11-03,46
2007-11-04 - 2007-11-10,52
2007-11-11 - 2007-11-17,60
2007-11-18 - 2007-11-24,51
2007-11-25 - 2007-12-01,67
2007-12-02 - 2007-12-08,63
2007-12-09 - 2007-12-15,65
2007-12-16 - 2007-12-22,67
2007-12-23 - 2007-12-29,53
2007-12-30 - 2008-01-05,44
2008-01-06 - 2008-01-12,72
2008-01-13 - 2008-01-19,100
2008-01-20 - 2008-01-26,82
2008-01-27 - 2008-02-02,63
2008-02-03 - 2008-02-09,64
2008-02-10 - 2008-02-16,60
2008-02-17 - 2008-02-23,94
2008-02-24 - 2008-03-01,77
2008-03-02 - 2008-03-08,55
2008-03-09 - 2008-03-15,94
2008-03-16 - 2008-03-22,98
2008-03-23 - 2008-03-29,74
2008-03-30 - 2008-04-05,84
2008-04-06 - 2008-04-12,97
2008-04-13 - 2008-04-19,55
2008-04-20 - 2008-04-26,81
2008-04-27 - 2008-05-03,54
2008-05-04 - 2008-05-10,84
2008-05-11 - 2008-05-17,91
2008-05-18 - 2008-05-24,52
2008-05-25 - 2008-05-31,55
2008-06-01 - 2008-06-07,74
2008-06-08 - 2008-06-14,59
2008-06-15 - 2008-06-21,79
2008-06-22 - 2008-06-28,63
2008-06-29 - 2008-07-05,74
2008-07-06 - 2008-07-12,54
2008-07-13 - 2008-07-19,53
2008-07-20 - 2008-07-26,53
2008-07-27 - 2008-08-02,44
2008-08-03 - 2008-08-09,44
2008-08-10 - 2008-08-16,44
2008-08-17 - 2008-08-23,61
2008-08-24 - 2008-08-30,59
2008-08-31 - 2008-09-06,48
2008-09-07 - 2008-09-13,67
2008-09-14 - 2008-09-20,60
2008-09-21 - 2008-09-27,60
2008-09-28 - 2008-10-04,51
2008-10-05 - 2008-10-11,54
2008-10-12 - 2008-10-18,71
2008-10-19 - 2008-10-25,43
2008-10-26 - 2008-11-01,93
2008-11-02 - 2008-11-08,55
2008-11-09 - 2008-11-15,49
2008-11-16 - 2008-11-22,68
2008-11-23 - 2008-11-29,51
2008-11-30 - 2008-12-06,55
2008-12-07 - 2008-12-13,64
2008-12-14 - 2008-12-20,54
2008-12-21 - 2008-12-27,60
2008-12-28 - 2009-01-03,66
2009-01-04 - 2009-01-10,52
2009-01-11 - 2009-01-17,84
2009-01-18 - 2009-01-24,100
2009-01-25 - 2009-01-31,80
2009-02-01 - 2009-02-07,68
2009-02-08 - 2009-02-14,53
2009-02-15 - 2009-02-21,87
2009-02-22 - 2009-02-28,71
2009-03-01 - 2009-03-07,67
2009-03-08 - 2009-03-14,50
2009-03-15 - 2009-03-21,59
2009-03-22 - 2009-03-28,64
2009-03-29 - 2009-04-04,84
2009-04-05 - 2009-04-11,58
2009-04-12 - 2009-04-18,53
2009-04-19 - 2009-04-25,59
2009-04-26 - 2009-05-02,49
2009-05-03 - 2009-05-09,55
2009-05-10 - 2009-05-16,46
2009-05-17 - 2009-05-23,41
2009-05-24 - 2009-05-30,66
2009-05-31 - 2009-06-06,65
2009-06-07 - 2009-06-13,63
2009-06-14 - 2009-06-20,42
2009-06-21 - 2009-06-27,99
2009-06-28 - 2009-07-04,51
2009-07-05 - 2009-07-11,77
2009-07-12 - 2009-07-18,73
2009-07-19 - 2009-07-25,67
2009-07-26 - 2009-08-01,75
2009-08-02 - 2009-08-08,41
2009-08-09 - 2009-08-15,45
2009-08-16 - 2009-08-22,71
2009-08-23 - 2009-08-29,73
2009-08-30 - 2009-09-05,57
2009-09-06 - 2009-09-12,59
2009-09-13 - 2009-09-19,38
2009-09-20 - 2009-09-26,76
2009-09-27 - 2009-10-03,29
2009-10-04 - 2009-10-10,63
2009-10-11 - 2009-10-17,58
2009-10-18 - 2009-10-24,46
2009-10-25 - 2009-10-31,56
2009-11-01 - 2009-11-07,65
2009-11-08 - 2009-11-14,39
2009-11-15 - 2009-11-21,55
2009-11-22 - 2009-11-28,38
2009-11-29 - 2009-12-05,59
2009-12-06 - 2009-12-12,46
2009-12-13 - 2009-12-19,49
2009-12-20 - 2009-12-26,0
2009-12-27 - 2010-01-02,0
2010-01-03 - 2010-01-09,33
2010-01-10 - 2010-01-16,40
2010-01-17 - 2010-01-23,25
2010-01-24 - 2010-01-30,41
2010-01-31 - 2010-02-06,28
2010-02-07 - 2010-02-13,22
2010-02-14 - 2010-02-20,28
2010-02-21 - 2010-02-27,17
2010-02-28 - 2010-03-06,29
2010-03-07 - 2010-03-13,32
2010-03-14 - 2010-03-20,27
2010-03-21 - 2010-03-27,32
2010-03-28 - 2010-04-03,34
2010-04-04 - 2010-04-10,33
2010-04-11 - 2010-04-17,51
2010-04-18 - 2010-04-24,44
2010-04-25 - 2010-05-01,41
2010-05-02 - 2010-05-08,39
2010-05-09 - 2010-05-15,46
2010-05-16 - 2010-05-22,31
2010-05-23 - 2010-05-29,42
2010-05-30 - 2010-06-05,31
2010-06-06 - 2010-06-12,35
2010-06-13 - 2010-06-19,36
2010-06-20 - 2010-06-26,38
2010-06-27 - 2010-07-03,51
2010-07-04 - 2010-07-10,52
2010-07-11 - 2010-07-17,40
2010-07-18 - 2010-07-24,51
2010-07-25 - 2010-07-31,46
2010-08-01 - 2010-08-07,46
2010-08-08 - 2010-08-14,35
2010-08-15 - 2010-08-21,61
2010-08-22 - 2010-08-28,96
2010-08-29 - 2010-09-04,63
2010-09-05 - 2010-09-11,65
2010-09-12 - 2010-09-18,90
2010-09-19 - 2010-09-25,81
2010-09-26 - 2010-10-02,100
2010-10-03 - 2010-10-09,75
2010-10-10 - 2010-10-16,82
2010-10-17 - 2010-10-23,94
2010-10-24 - 2010-10-30,84
2010-10-31 - 2010-11-06,95
2010-11-07 - 2010-11-13,99
2010-11-14 - 2010-11-20,88
2010-11-21 - 2010-11-27,83
2010-11-28 - 2010-12-04,75
2010-12-05 - 2010-12-11,72
2010-12-12 - 2010-12-18,75
2010-12-19 - 2010-12-25,68
2010-12-26 - 2011-01-01,75
2011-01-02 - 2011-01-08,100
2011-01-09 - 2011-01-15,59
2011-01-16 - 2011-01-22,54
2011-01-23 - 2011-01-29,55
2011-01-30 - 2011-02-05,49
2011-02-06 - 2011-02-12,73
2011-02-13 - 2011-02-19,78
2011-02-20 - 2011-02-26,65
2011-02-27 - 2011-03-05,66
2011-03-06 - 2011-03-12,70
2011-03-13 - 2011-03-19,51
2011-03-20 - 2011-03-26,57
2011-03-27 - 2011-04-02,61
2011-04-03 - 2011-04-09,68
2011-04-10 - 2011-04-16,46
2011-04-17 - 2011-04-23,32
2011-04-24 - 2011-04-30,46
2011-05-01 - 2011-05-07,38
2011-05-08 - 2011-05-14,29
2011-05-15 - 2011-05-21,28
2011-05-22 - 2011-05-28,49
2011-05-29 - 2011-06-04,42
2011-06-05 - 2011-06-11,42
2011-06-12 - 2011-06-18,35
2011-06-19 - 2011-06-25,41
2011-06-26 - 2011-07-02,47
2011-07-03 - 2011-07-09,44
2011-07-10 - 2011-07-16,37
2011-07-17 - 2011-07-23,46
2011-07-24 - 2011-07-30,44
2011-07-31 - 2011-08-06,45
2011-08-07 - 2011-08-13,40
2011-08-14 - 2011-08-20,34
2011-08-21 - 2011-08-27,44
2011-08-28 - 2011-09-03,34
2011-09-04 - 2011-09-10,45
2011-09-11 - 2011-09-17,44
2011-09-18 - 2011-09-24,47
2011-09-25 - 2011-10-01,41
2011-10-02 - 2011-10-08,47
2011-10-09 - 2011-10-15,38
2011-10-16 - 2011-10-22,37
2011-10-23 - 2011-10-29,41
2011-10-30 - 2011-11-05,36
2011-11-06 - 2011-11-12,34
2011-11-13 - 2011-11-19,40
2011-11-20 - 2011-11-26,31
2011-11-27 - 2011-12-03,46
2011-12-04 - 2011-12-10,24
2011-12-11 - 2011-12-17,36
2011-12-18 - 2011-12-24,23
2011-12-25 - 2011-12-31,22
2012-01-01 - 2012-01-07,34
2012-01-08 - 2012-01-14,51
2012-01-15 - 2012-01-21,90
2012-01-22 - 2012-01-28,99
2012-01-29 - 2012-02-04,100
2012-02-05 - 2012-02-11,95
2012-02-12 - 2012-02-18,89
2012-02-19 - 2012-02-25,92
2012-02-26 - 2012-03-03,94
2012-03-04 - 2012-03-10,93
2012-03-11 - 2012-03-17,85
2012-03-18 - 2012-03-24,78
2012-03-25 - 2012-03-31,45
2012-04-01 - 2012-04-07,56
2012-04-08 - 2012-04-14,50
2012-04-15 - 2012-04-21,58
2012-04-22 - 2012-04-28,60
2012-04-29 - 2012-05-05,49
2012-05-06 - 2012-05-12,49
2012-05-13 - 2012-05-19,49
2012-05-20 - 2012-05-26,64
2012-05-27 - 2012-06-02,61
2012-06-03 - 2012-06-09,59
2012-06-10 - 2012-06-16,47
2012-06-17 - 2012-06-23,57
2012-06-24 - 2012-06-30,87
2012-07-01 - 2012-07-07,77
2012-07-08 - 2012-07-14,92
2012-07-15 - 2012-07-21,98
2012-07-22 - 2012-07-28,100
2012-07-29 - 2012-08-04,69
2012-08-05 - 2012-08-11,86
2012-08-12 - 2012-08-18,79
2012-08-19 - 2012-08-25,85
2012-08-26 - 2012-09-01,82
2012-09-02 - 2012-09-08,80
2012-09-09 - 2012-09-15,90
2012-09-16 - 2012-09-22,93
2012-09-23 - 2012-09-29,64
2012-09-30 - 2012-10-06,62
2012-10-07 - 2012-10-13,50
2012-10-14 - 2012-10-20,62
2012-10-21 - 2012-10-27,56
2012-10-28 - 2012-11-03,56
2012-11-04 - 2012-11-10,46
2012-11-11 - 2012-11-17,61
2012-11-18 - 2012-11-24,39
2012-11-25 - 2012-12-01,65
2012-12-02 - 2012-12-08,64
2012-12-09 - 2012-12-15,67
2012-12-16 - 2012-12-22,62
2012-12-23 - 2012-12-29,69
2012-12-30 - 2013-01-05,70
2013-01-06 - 2013-01-12,98
2013-01-13 - 2013-01-19,89
2013-01-20 - 2013-01-26,87
2013-01-27 - 2013-02-02,83
2013-02-03 - 2013-02-09,70
2013-02-10 - 2013-02-16,82
2013-02-17 - 2013-02-23,75
2013-02-24 - 2013-03-02,78
2013-03-03 - 2013-03-09,74
2013-03-10 - 2013-03-16,68
2013-03-17 - 2013-03-23,60
2013-03-24 - 2013-03-30,66
2013-03-31 - 2013-04-06,67
2013-04-07 - 2013-04-13,64
2013-04-14 - 2013-04-20,75
2013-04-21 - 2013-04-27,67
2013-04-28 - 2013-05-04,66
2013-05-05 - 2013-05-11,70
2013-05-12 - 2013-05-18,59
2013-05-19 - 2013-05-25,65
2013-05-26 - 2013-06-01,67
2013-06-02 - 2013-06-08,54
2013-06-09 - 2013-06-15,71
2013-06-16 - 2013-06-22,73
2013-06-23 - 2013-06-29,72
2013-06-30 - 2013-07-06,45
2013-07-07 - 2013-07-13,68
2013-07-14 - 2013-07-20,56
2013-07-21 - 2013-07-27,100
2013-07-28 - 2013-08-03,97
2013-08-04 - 2013-08-10,93
2013-08-11 - 2013-08-17,77
2013-08-18 - 2013-08-24,88
2013-08-25 - 2013-08-31,99
2013-09-01 - 2013-09-07,91
2013-09-08 - 2013-09-14,98
2013-09-15 - 2013-09-21,92
2013-09-22 - 2013-09-28,82
2013-09-29 - 2013-10-05,87
2013-10-06 - 2013-10-12,91
2013-10-13 - 2013-10-19,92
2013-10-20 - 2013-10-26,83
2013-10-27 - 2013-11-02,94
2013-11-03 - 2013-11-09,88
2013-11-10 - 2013-11-16,91
2013-11-17 - 2013-11-23,80
2013-11-24 - 2013-11-30,45
2013-12-01 - 2013-12-07,70
2013-12-08 - 2013-12-14,63
2013-12-15 - 2013-12-21,64
2013-12-22 - 2013-12-28,39
2013-12-29 - 2014-01-04,49
