# Supplementary material for: Collective Attention and Stock Prices: Evidence from Google Trends Data on Standard and Poor's 100
Source: PLoS One. 2015 Aug 10;10(8):e0135311. doi: 10.1371/journal.pone.0135311 (PMC4530949; doi:10.1371/journal.pone.0135311)
Supplement: S1 File — (ZIP) [file pone.0135311.s001.zip › Google Trends Daten/US Bancorp 2004-2013.csv]

Websuche-Interesse: "us bancorp"
Vereinigte Staaten	2006
na-m
Interesse im Laufe der Zeit
Woche,"us bancorp"
2006-01-01 - 2006-01-07,0
2006-01-08 - 2006-01-14,83
2006-01-15 - 2006-01-21,90
2006-01-22 - 2006-01-28,91
2006-01-29 - 2006-02-04,92
2006-02-05 - 2006-02-11,92
2006-02-12 - 2006-02-18,93
2006-02-19 - 2006-02-25,94
2006-02-26 - 2006-03-04,71
2006-03-05 - 2006-03-11,71
2006-03-12 - 2006-03-18,78
2006-03-19 - 2006-03-25,70
2006-03-26 - 2006-04-01,70
2006-04-02 - 2006-04-08,74
2006-04-09 - 2006-04-15,78
2006-04-16 - 2006-04-22,83
2006-04-23 - 2006-04-29,91
2006-04-30 - 2006-05-06,100
2006-05-07 - 2006-05-13,81
2006-05-14 - 2006-05-20,83
2006-05-21 - 2006-05-27,84
2006-05-28 - 2006-06-03,87
2006-06-04 - 2006-06-10,90
2006-06-11 - 2006-06-17,94
2006-06-18 - 2006-06-24,0
2006-06-25 - 2006-07-01,0
2006-07-02 - 2006-07-08,0
2006-07-09 - 2006-07-15,0
2006-07-16 - 2006-07-22,0
2006-07-23 - 2006-07-29,0
2006-07-30 - 2006-08-05,0
2006-08-06 - 2006-08-12,0
2006-08-13 - 2006-08-19,80
2006-08-20 - 2006-08-26,68
2006-08-27 - 2006-09-02,68
2006-09-03 - 2006-09-09,68
2006-09-10 - 2006-09-16,62
2006-09-17 - 2006-09-23,62
2006-09-24 - 2006-09-30,73
2006-10-01 - 2006-10-07,67
2006-10-08 - 2006-10-14,67
2006-10-15 - 2006-10-21,0
2006-10-22 - 2006-10-28,0
2006-10-29 - 2006-11-04,0
2006-11-05 - 2006-11-11,0
2006-11-12 - 2006-11-18,0
2006-11-19 - 2006-11-25,0
2006-11-26 - 2006-12-02,0
2006-12-03 - 2006-12-09,0
2006-12-10 - 2006-12-16,0
2006-12-17 - 2006-12-23,0
2006-12-24 - 2006-12-30,0
2006-12-31 - 2007-01-06,54
2007-01-07 - 2007-01-13,77
2007-01-14 - 2007-01-20,88
2007-01-21 - 2007-01-27,62
2007-01-28 - 2007-02-03,62
2007-02-04 - 2007-02-10,66
2007-02-11 - 2007-02-17,63
2007-02-18 - 2007-02-24,63
2007-02-25 - 2007-03-03,65
2007-03-04 - 2007-03-10,80
2007-03-11 - 2007-03-17,95
2007-03-18 - 2007-03-24,79
2007-03-25 - 2007-03-31,61
2007-04-01 - 2007-04-07,73
2007-04-08 - 2007-04-14,53
2007-04-15 - 2007-04-21,64
2007-04-22 - 2007-04-28,85
2007-04-29 - 2007-05-05,66
2007-05-06 - 2007-05-12,66
2007-05-13 - 2007-05-19,52
2007-05-20 - 2007-05-26,52
2007-05-27 - 2007-06-02,62
2007-06-03 - 2007-06-09,72
2007-06-10 - 2007-06-16,56
2007-06-17 - 2007-06-23,56
2007-06-24 - 2007-06-30,68
2007-07-01 - 2007-07-07,56
2007-07-08 - 2007-07-14,61
2007-07-15 - 2007-07-21,77
2007-07-22 - 2007-07-28,51
2007-07-29 - 2007-08-04,51
2007-08-05 - 2007-08-11,50
2007-08-12 - 2007-08-18,100
2007-08-19 - 2007-08-25,84
2007-08-26 - 2007-09-01,64
2007-09-02 - 2007-09-08,60
2007-09-09 - 2007-09-15,65
2007-09-16 - 2007-09-22,69
2007-09-23 - 2007-09-29,59
2007-09-30 - 2007-10-06,59
2007-10-07 - 2007-10-13,64
2007-10-14 - 2007-10-20,84
2007-10-21 - 2007-10-27,44
2007-10-28 - 2007-11-03,58
2007-11-04 - 2007-11-10,73
2007-11-11 - 2007-11-17,68
2007-11-18 - 2007-11-24,42
2007-11-25 - 2007-12-01,42
2007-12-02 - 2007-12-08,50
2007-12-09 - 2007-12-15,54
2007-12-16 - 2007-12-22,81
2007-12-23 - 2007-12-29,61
2007-12-30 - 2008-01-05,61
2008-01-06 - 2008-01-12,22
2008-01-13 - 2008-01-19,26
2008-01-20 - 2008-01-26,17
2008-01-27 - 2008-02-02,26
2008-02-03 - 2008-02-09,35
2008-02-10 - 2008-02-16,15
2008-02-17 - 2008-02-23,26
2008-02-24 - 2008-03-01,29
2008-03-02 - 2008-03-08,16
2008-03-09 - 2008-03-15,21
2008-03-16 - 2008-03-22,31
2008-03-23 - 2008-03-29,28
2008-03-30 - 2008-04-05,18
2008-04-06 - 2008-04-12,27
2008-04-13 - 2008-04-19,31
2008-04-20 - 2008-04-26,33
2008-04-27 - 2008-05-03,31
2008-05-04 - 2008-05-10,28
2008-05-11 - 2008-05-17,24
2008-05-18 - 2008-05-24,27
2008-05-25 - 2008-05-31,19
2008-06-01 - 2008-06-07,25
2008-06-08 - 2008-06-14,32
2008-06-15 - 2008-06-21,38
2008-06-22 - 2008-06-28,21
2008-06-29 - 2008-07-05,19
2008-07-06 - 2008-07-12,25
2008-07-13 - 2008-07-19,63
2008-07-20 - 2008-07-26,33
2008-07-27 - 2008-08-02,23
2008-08-03 - 2008-08-09,19
2008-08-10 - 2008-08-16,17
2008-08-17 - 2008-08-23,19
2008-08-24 - 2008-08-30,21
2008-08-31 - 2008-09-06,17
2008-09-07 - 2008-09-13,46
2008-09-14 - 2008-09-20,100
2008-09-21 - 2008-09-27,62
2008-09-28 - 2008-10-04,73
2008-10-05 - 2008-10-11,41
2008-10-12 - 2008-10-18,46
2008-10-19 - 2008-10-25,41
2008-10-26 - 2008-11-01,41
2008-11-02 - 2008-11-08,25
2008-11-09 - 2008-11-15,47
2008-11-16 - 2008-11-22,32
2008-11-23 - 2008-11-29,29
2008-11-30 - 2008-12-06,42
2008-12-07 - 2008-12-13,26
2008-12-14 - 2008-12-20,32
2008-12-21 - 2008-12-27,38
2008-12-28 - 2009-01-03,0
2009-01-04 - 2009-01-10,44
2009-01-11 - 2009-01-17,40
2009-01-18 - 2009-01-24,62
2009-01-25 - 2009-01-31,52
2009-02-01 - 2009-02-07,58
2009-02-08 - 2009-02-14,84
2009-02-15 - 2009-02-21,100
2009-02-22 - 2009-02-28,65
2009-03-01 - 2009-03-07,81
2009-03-08 - 2009-03-14,44
2009-03-15 - 2009-03-21,51
2009-03-22 - 2009-03-28,46
2009-03-29 - 2009-04-04,39
2009-04-05 - 2009-04-11,36
2009-04-12 - 2009-04-18,56
2009-04-19 - 2009-04-25,72
2009-04-26 - 2009-05-02,48
2009-05-03 - 2009-05-09,94
2009-05-10 - 2009-05-16,56
2009-05-17 - 2009-05-23,34
2009-05-24 - 2009-05-30,33
2009-05-31 - 2009-06-06,42
2009-06-07 - 2009-06-13,50
2009-06-14 - 2009-06-20,32
2009-06-21 - 2009-06-27,32
2009-06-28 - 2009-07-04,38
2009-07-05 - 2009-07-11,36
2009-07-12 - 2009-07-18,54
2009-07-19 - 2009-07-25,29
2009-07-26 - 2009-08-01,32
2009-08-02 - 2009-08-08,43
2009-08-09 - 2009-08-15,25
2009-08-16 - 2009-08-22,26
2009-08-23 - 2009-08-29,36
2009-08-30 - 2009-09-05,19
2009-09-06 - 2009-09-12,35
2009-09-13 - 2009-09-19,31
2009-09-20 - 2009-09-26,34
2009-09-27 - 2009-10-03,39
2009-10-04 - 2009-10-10,39
2009-10-11 - 2009-10-17,26
2009-10-18 - 2009-10-24,56
2009-10-25 - 2009-10-31,36
2009-11-01 - 2009-11-07,35
2009-11-08 - 2009-11-14,30
2009-11-15 - 2009-11-21,34
2009-11-22 - 2009-11-28,25
2009-11-29 - 2009-12-05,36
2009-12-06 - 2009-12-12,20
2009-12-13 - 2009-12-19,37
2009-12-20 - 2009-12-26,24
2009-12-27 - 2010-01-02,26
2010-01-03 - 2010-01-09,79
2010-01-10 - 2010-01-16,76
2010-01-17 - 2010-01-23,74
2010-01-24 - 2010-01-30,67
2010-01-31 - 2010-02-06,82
2010-02-07 - 2010-02-13,87
2010-02-14 - 2010-02-20,93
2010-02-21 - 2010-02-27,59
2010-02-28 - 2010-03-06,54
2010-03-07 - 2010-03-13,40
2010-03-14 - 2010-03-20,53
2010-03-21 - 2010-03-27,81
2010-03-28 - 2010-04-03,74
2010-04-04 - 2010-04-10,59
2010-04-11 - 2010-04-17,40
2010-04-18 - 2010-04-24,53
2010-04-25 - 2010-05-01,61
2010-05-02 - 2010-05-08,48
2010-05-09 - 2010-05-15,49
2010-05-16 - 2010-05-22,50
2010-05-23 - 2010-05-29,62
2010-05-30 - 2010-06-05,42
2010-06-06 - 2010-06-12,40
2010-06-13 - 2010-06-19,83
2010-06-20 - 2010-06-26,59
2010-06-27 - 2010-07-03,83
2010-07-04 - 2010-07-10,43
2010-07-11 - 2010-07-17,47
2010-07-18 - 2010-07-24,100
2010-07-25 - 2010-07-31,69
2010-08-01 - 2010-08-07,53
2010-08-08 - 2010-08-14,37
2010-08-15 - 2010-08-21,49
2010-08-22 - 2010-08-28,66
2010-08-29 - 2010-09-04,44
2010-09-05 - 2010-09-11,35
2010-09-12 - 2010-09-18,35
2010-09-19 - 2010-09-25,63
2010-09-26 - 2010-10-02,43
2010-10-03 - 2010-10-09,29
2010-10-10 - 2010-10-16,72
2010-10-17 - 2010-10-23,48
2010-10-24 - 2010-10-30,61
2010-10-31 - 2010-11-06,36
2010-11-07 - 2010-11-13,30
2010-11-14 - 2010-11-20,44
2010-11-21 - 2010-11-27,30
2010-11-28 - 2010-12-04,59
2010-12-05 - 2010-12-11,32
2010-12-12 - 2010-12-18,36
2010-12-19 - 2010-12-25,38
2010-12-26 - 2011-01-01,0
2011-01-02 - 2011-01-08,79
2011-01-09 - 2011-01-15,67
2011-01-16 - 2011-01-22,65
2011-01-23 - 2011-01-29,68
2011-01-30 - 2011-02-05,45
2011-02-06 - 2011-02-12,49
2011-02-13 - 2011-02-19,80
2011-02-20 - 2011-02-26,77
2011-02-27 - 2011-03-05,62
2011-03-06 - 2011-03-12,49
2011-03-13 - 2011-03-19,72
2011-03-20 - 2011-03-26,43
2011-03-27 - 2011-04-02,97
2011-04-03 - 2011-04-09,65
2011-04-10 - 2011-04-16,54
2011-04-17 - 2011-04-23,52
2011-04-24 - 2011-04-30,100
2011-05-01 - 2011-05-07,46
2011-05-08 - 2011-05-14,68
2011-05-15 - 2011-05-21,60
2011-05-22 - 2011-05-28,78
2011-05-29 - 2011-06-04,70
2011-06-05 - 2011-06-11,64
2011-06-12 - 2011-06-18,75
2011-06-19 - 2011-06-25,44
2011-06-26 - 2011-07-02,45
2011-07-03 - 2011-07-09,55
2011-07-10 - 2011-07-16,55
2011-07-17 - 2011-07-23,94
2011-07-24 - 2011-07-30,85
2011-07-31 - 2011-08-06,64
2011-08-07 - 2011-08-13,50
2011-08-14 - 2011-08-20,77
2011-08-21 - 2011-08-27,52
2011-08-28 - 2011-09-03,74
2011-09-04 - 2011-09-10,52
2011-09-11 - 2011-09-17,55
2011-09-18 - 2011-09-24,69
2011-09-25 - 2011-10-01,64
2011-10-02 - 2011-10-08,39
2011-10-09 - 2011-10-15,66
2011-10-16 - 2011-10-22,81
2011-10-23 - 2011-10-29,79
2011-10-30 - 2011-11-05,92
2011-11-06 - 2011-11-12,54
2011-11-13 - 2011-11-19,65
2011-11-20 - 2011-11-26,53
2011-11-27 - 2011-12-03,73
2011-12-04 - 2011-12-10,75
2011-12-11 - 2011-12-17,46
2011-12-18 - 2011-12-24,58
2011-12-25 - 2011-12-31,53
2012-01-01 - 2012-01-07,64
2012-01-08 - 2012-01-14,64
2012-01-15 - 2012-01-21,60
2012-01-22 - 2012-01-28,60
2012-01-29 - 2012-02-04,75
2012-02-05 - 2012-02-11,71
2012-02-12 - 2012-02-18,73
2012-02-19 - 2012-02-25,59
2012-02-26 - 2012-03-03,49
2012-03-04 - 2012-03-10,54
2012-03-11 - 2012-03-17,67
2012-03-18 - 2012-03-24,70
2012-03-25 - 2012-03-31,79
2012-04-01 - 2012-04-07,36
2012-04-08 - 2012-04-14,63
2012-04-15 - 2012-04-21,98
2012-04-22 - 2012-04-28,54
2012-04-29 - 2012-05-05,50
2012-05-06 - 2012-05-12,55
2012-05-13 - 2012-05-19,51
2012-05-20 - 2012-05-26,61
2012-05-27 - 2012-06-02,75
2012-06-03 - 2012-06-09,87
2012-06-10 - 2012-06-16,61
2012-06-17 - 2012-06-23,79
2012-06-24 - 2012-06-30,64
2012-07-01 - 2012-07-07,50
2012-07-08 - 2012-07-14,56
2012-07-15 - 2012-07-21,61
2012-07-22 - 2012-07-28,48
2012-07-29 - 2012-08-04,62
2012-08-05 - 2012-08-11,38
2012-08-12 - 2012-08-18,54
2012-08-19 - 2012-08-25,69
2012-08-26 - 2012-09-01,49
2012-09-02 - 2012-09-08,54
2012-09-09 - 2012-09-15,56
2012-09-16 - 2012-09-22,85
2012-09-23 - 2012-09-29,72
2012-09-30 - 2012-10-06,65
2012-10-07 - 2012-10-13,51
2012-10-14 - 2012-10-20,100
2012-10-21 - 2012-10-27,68
2012-10-28 - 2012-11-03,52
2012-11-04 - 2012-11-10,57
2012-11-11 - 2012-11-17,90
2012-11-18 - 2012-11-24,30
2012-11-25 - 2012-12-01,58
2012-12-02 - 2012-12-08,50
2012-12-09 - 2012-12-15,54
2012-12-16 - 2012-12-22,60
2012-12-23 - 2012-12-29,41
2012-12-30 - 2013-01-05,51
2013-01-06 - 2013-01-12,78
2013-01-13 - 2013-01-19,74
2013-01-20 - 2013-01-26,75
2013-01-27 - 2013-02-02,63
2013-02-03 - 2013-02-09,65
2013-02-10 - 2013-02-16,54
2013-02-17 - 2013-02-23,76
2013-02-24 - 2013-03-02,55
2013-03-03 - 2013-03-09,64
2013-03-10 - 2013-03-16,73
2013-03-17 - 2013-03-23,100
2013-03-24 - 2013-03-30,68
2013-03-31 - 2013-04-06,59
2013-04-07 - 2013-04-13,60
2013-04-14 - 2013-04-20,78
2013-04-21 - 2013-04-27,58
2013-04-28 - 2013-05-04,53
2013-05-05 - 2013-05-11,54
2013-05-12 - 2013-05-18,45
2013-05-19 - 2013-05-25,69
2013-05-26 - 2013-06-01,78
2013-06-02 - 2013-06-08,78
2013-06-09 - 2013-06-15,51
2013-06-16 - 2013-06-22,80
2013-06-23 - 2013-06-29,55
2013-06-30 - 2013-07-06,37
2013-07-07 - 2013-07-13,64
2013-07-14 - 2013-07-20,52
2013-07-21 - 2013-07-27,60
2013-07-28 - 2013-08-03,71
2013-08-04 - 2013-08-10,48
2013-08-11 - 2013-08-17,50
2013-08-18 - 2013-08-24,62
2013-08-25 - 2013-08-31,65
2013-09-01 - 2013-09-07,27
2013-09-08 - 2013-09-14,56
2013-09-15 - 2013-09-21,65
2013-09-22 - 2013-09-28,49
2013-09-29 - 2013-10-05,52
2013-10-06 - 2013-10-12,38
2013-10-13 - 2013-10-19,66
2013-10-20 - 2013-10-26,48
2013-10-27 - 2013-11-02,46
2013-11-03 - 2013-11-09,54
2013-11-10 - 2013-11-16,39
2013-11-17 - 2013-11-23,51
2013-11-24 - 2013-11-30,48
2013-12-01 - 2013-12-07,55
2013-12-08 - 2013-12-14,53
2013-12-15 - 2013-12-21,69
2013-12-22 - 2013-12-28,30
2013-12-29 - 2014-01-04,76
