# Supplementary material for: Collective Attention and Stock Prices: Evidence from Google Trends Data on Standard and Poor's 100
Source: PLoS One. 2015 Aug 10;10(8):e0135311. doi: 10.1371/journal.pone.0135311 (PMC4530949; doi:10.1371/journal.pone.0135311)
Supplement: S1 File — (ZIP) [file pone.0135311.s001.zip › Google Trends Daten/Walt Disney 2004-2013.csv]

Websuche-Interesse: "walt disney"
Vereinigte Staaten	2004
Interesse im Laufe der Zeit
Woche,"walt disney"
2004-01-04 - 2004-01-10,100
2004-01-11 - 2004-01-17,98
2004-01-18 - 2004-01-24,83
2004-01-25 - 2004-01-31,88
2004-02-01 - 2004-02-07,84
2004-02-08 - 2004-02-14,88
2004-02-15 - 2004-02-21,94
2004-02-22 - 2004-02-28,90
2004-02-29 - 2004-03-06,86
2004-03-07 - 2004-03-13,87
2004-03-14 - 2004-03-20,82
2004-03-21 - 2004-03-27,69
2004-03-28 - 2004-04-03,83
2004-04-04 - 2004-04-10,80
2004-04-11 - 2004-04-17,75
2004-04-18 - 2004-04-24,83
2004-04-25 - 2004-05-01,78
2004-05-02 - 2004-05-08,79
2004-05-09 - 2004-05-15,81
2004-05-16 - 2004-05-22,75
2004-05-23 - 2004-05-29,72
2004-05-30 - 2004-06-05,72
2004-06-06 - 2004-06-12,65
2004-06-13 - 2004-06-19,64
2004-06-20 - 2004-06-26,60
2004-06-27 - 2004-07-03,57
2004-07-04 - 2004-07-10,61
2004-07-11 - 2004-07-17,59
2004-07-18 - 2004-07-24,64
2004-07-25 - 2004-07-31,57
2004-08-01 - 2004-08-07,58
2004-08-08 - 2004-08-14,65
2004-08-15 - 2004-08-21,57
2004-08-22 - 2004-08-28,50
2004-08-29 - 2004-09-04,57
2004-09-05 - 2004-09-11,65
2004-09-12 - 2004-09-18,53
2004-09-19 - 2004-09-25,60
2004-09-26 - 2004-10-02,71
2004-10-03 - 2004-10-09,63
2004-10-10 - 2004-10-16,76
2004-10-17 - 2004-10-23,61
2004-10-24 - 2004-10-30,69
2004-10-31 - 2004-11-06,68
2004-11-07 - 2004-11-13,73
2004-11-14 - 2004-11-20,82
2004-11-21 - 2004-11-27,62
2004-11-28 - 2004-12-04,66
2004-12-05 - 2004-12-11,73
2004-12-12 - 2004-12-18,63
2004-12-19 - 2004-12-25,58
2004-12-26 - 2005-01-01,67
2005-01-02 - 2005-01-08,95
2005-01-09 - 2005-01-15,100
2005-01-16 - 2005-01-22,90
2005-01-23 - 2005-01-29,88
2005-01-30 - 2005-02-05,82
2005-02-06 - 2005-02-12,74
2005-02-13 - 2005-02-19,89
2005-02-20 - 2005-02-26,75
2005-02-27 - 2005-03-05,87
2005-03-06 - 2005-03-12,83
2005-03-13 - 2005-03-19,84
2005-03-20 - 2005-03-26,72
2005-03-27 - 2005-04-02,73
2005-04-03 - 2005-04-09,79
2005-04-10 - 2005-04-16,75
2005-04-17 - 2005-04-23,70
2005-04-24 - 2005-04-30,73
2005-05-01 - 2005-05-07,73
2005-05-08 - 2005-05-14,76
2005-05-15 - 2005-05-21,65
2005-05-22 - 2005-05-28,72
2005-05-29 - 2005-06-04,69
2005-06-05 - 2005-06-11,64
2005-06-12 - 2005-06-18,65
2005-06-19 - 2005-06-25,59
2005-06-26 - 2005-07-02,57
2005-07-03 - 2005-07-09,62
2005-07-10 - 2005-07-16,63
2005-07-17 - 2005-07-23,60
2005-07-24 - 2005-07-30,52
2005-07-31 - 2005-08-06,57
2005-08-07 - 2005-08-13,58
2005-08-14 - 2005-08-20,56
2005-08-21 - 2005-08-27,54
2005-08-28 - 2005-09-03,51
2005-09-04 - 2005-09-10,55
2005-09-11 - 2005-09-17,58
2005-09-18 - 2005-09-24,55
2005-09-25 - 2005-10-01,59
2005-10-02 - 2005-10-08,63
2005-10-09 - 2005-10-15,65
2005-10-16 - 2005-10-22,69
2005-10-23 - 2005-10-29,64
2005-10-30 - 2005-11-05,62
2005-11-06 - 2005-11-12,60
2005-11-13 - 2005-11-19,64
2005-11-20 - 2005-11-26,57
2005-11-27 - 2005-12-03,65
2005-12-04 - 2005-12-10,69
2005-12-11 - 2005-12-17,61
2005-12-18 - 2005-12-24,54
2005-12-25 - 2005-12-31,66
2006-01-01 - 2006-01-07,91
2006-01-08 - 2006-01-14,100
2006-01-15 - 2006-01-21,97
2006-01-22 - 2006-01-28,93
2006-01-29 - 2006-02-04,92
2006-02-05 - 2006-02-11,93
2006-02-12 - 2006-02-18,86
2006-02-19 - 2006-02-25,90
2006-02-26 - 2006-03-04,90
2006-03-05 - 2006-03-11,95
2006-03-12 - 2006-03-18,93
2006-03-19 - 2006-03-25,87
2006-03-26 - 2006-04-01,91
2006-04-02 - 2006-04-08,89
2006-04-09 - 2006-04-15,84
2006-04-16 - 2006-04-22,72
2006-04-23 - 2006-04-29,77
2006-04-30 - 2006-05-06,83
2006-05-07 - 2006-05-13,74
2006-05-14 - 2006-05-20,78
2006-05-21 - 2006-05-27,65
2006-05-28 - 2006-06-03,66
2006-06-04 - 2006-06-10,69
2006-06-11 - 2006-06-17,62
2006-06-18 - 2006-06-24,65
2006-06-25 - 2006-07-01,65
2006-07-02 - 2006-07-08,65
2006-07-09 - 2006-07-15,71
2006-07-16 - 2006-07-22,72
2006-07-23 - 2006-07-29,66
2006-07-30 - 2006-08-05,59
2006-08-06 - 2006-08-12,60
2006-08-13 - 2006-08-19,66
2006-08-20 - 2006-08-26,64
2006-08-27 - 2006-09-02,58
2006-09-03 - 2006-09-09,69
2006-09-10 - 2006-09-16,65
2006-09-17 - 2006-09-23,67
2006-09-24 - 2006-09-30,63
2006-10-01 - 2006-10-07,67
2006-10-08 - 2006-10-14,72
2006-10-15 - 2006-10-21,74
2006-10-22 - 2006-10-28,75
2006-10-29 - 2006-11-04,66
2006-11-05 - 2006-11-11,70
2006-11-12 - 2006-11-18,73
2006-11-19 - 2006-11-25,60
2006-11-26 - 2006-12-02,68
2006-12-03 - 2006-12-09,69
2006-12-10 - 2006-12-16,64
2006-12-17 - 2006-12-23,60
2006-12-24 - 2006-12-30,88
2006-12-31 - 2007-01-06,93
2007-01-07 - 2007-01-13,100
2007-01-14 - 2007-01-20,90
2007-01-21 - 2007-01-27,92
2007-01-28 - 2007-02-03,85
2007-02-04 - 2007-02-10,83
2007-02-11 - 2007-02-17,74
2007-02-18 - 2007-02-24,76
2007-02-25 - 2007-03-03,88
2007-03-04 - 2007-03-10,83
2007-03-11 - 2007-03-17,79
2007-03-18 - 2007-03-24,76
2007-03-25 - 2007-03-31,74
2007-04-01 - 2007-04-07,79
2007-04-08 - 2007-04-14,75
2007-04-15 - 2007-04-21,83
2007-04-22 - 2007-04-28,75
2007-04-29 - 2007-05-05,69
2007-05-06 - 2007-05-12,76
2007-05-13 - 2007-05-19,72
2007-05-20 - 2007-05-26,71
2007-05-27 - 2007-06-02,71
2007-06-03 - 2007-06-09,66
2007-06-10 - 2007-06-16,64
2007-06-17 - 2007-06-23,64
2007-06-24 - 2007-06-30,59
2007-07-01 - 2007-07-07,64
2007-07-08 - 2007-07-14,60
2007-07-15 - 2007-07-21,57
2007-07-22 - 2007-07-28,56
2007-07-29 - 2007-08-04,58
2007-08-05 - 2007-08-11,59
2007-08-12 - 2007-08-18,56
2007-08-19 - 2007-08-25,53
2007-08-26 - 2007-09-01,52
2007-09-02 - 2007-09-08,54
2007-09-09 - 2007-09-15,55
2007-09-16 - 2007-09-22,54
2007-09-23 - 2007-09-29,58
2007-09-30 - 2007-10-06,62
2007-10-07 - 2007-10-13,63
2007-10-14 - 2007-10-20,61
2007-10-21 - 2007-10-27,58
2007-10-28 - 2007-11-03,53
2007-11-04 - 2007-11-10,58
2007-11-11 - 2007-11-17,61
2007-11-18 - 2007-11-24,57
2007-11-25 - 2007-12-01,56
2007-12-02 - 2007-12-08,58
2007-12-09 - 2007-12-15,58
2007-12-16 - 2007-12-22,57
2007-12-23 - 2007-12-29,67
2007-12-30 - 2008-01-05,76
2008-01-06 - 2008-01-12,100
2008-01-13 - 2008-01-19,98
2008-01-20 - 2008-01-26,85
2008-01-27 - 2008-02-02,81
2008-02-03 - 2008-02-09,85
2008-02-10 - 2008-02-16,88
2008-02-17 - 2008-02-23,89
2008-02-24 - 2008-03-01,90
2008-03-02 - 2008-03-08,90
2008-03-09 - 2008-03-15,88
2008-03-16 - 2008-03-22,84
2008-03-23 - 2008-03-29,82
2008-03-30 - 2008-04-05,81
2008-04-06 - 2008-04-12,83
2008-04-13 - 2008-04-19,80
2008-04-20 - 2008-04-26,78
2008-04-27 - 2008-05-03,79
2008-05-04 - 2008-05-10,74
2008-05-11 - 2008-05-17,78
2008-05-18 - 2008-05-24,78
2008-05-25 - 2008-05-31,73
2008-06-01 - 2008-06-07,66
2008-06-08 - 2008-06-14,70
2008-06-15 - 2008-06-21,68
2008-06-22 - 2008-06-28,69
2008-06-29 - 2008-07-05,68
2008-07-06 - 2008-07-12,66
2008-07-13 - 2008-07-19,66
2008-07-20 - 2008-07-26,65
2008-07-27 - 2008-08-02,65
2008-08-03 - 2008-08-09,63
2008-08-10 - 2008-08-16,64
2008-08-17 - 2008-08-23,59
2008-08-24 - 2008-08-30,56
2008-08-31 - 2008-09-06,61
2008-09-07 - 2008-09-13,59
2008-09-14 - 2008-09-20,59
2008-09-21 - 2008-09-27,59
2008-09-28 - 2008-10-04,65
2008-10-05 - 2008-10-11,63
2008-10-12 - 2008-10-18,65
2008-10-19 - 2008-10-25,64
2008-10-26 - 2008-11-01,57
2008-11-02 - 2008-11-08,60
2008-11-09 - 2008-11-15,74
2008-11-16 - 2008-11-22,69
2008-11-23 - 2008-11-29,61
2008-11-30 - 2008-12-06,76
2008-12-07 - 2008-12-13,63
2008-12-14 - 2008-12-20,59
2008-12-21 - 2008-12-27,67
2008-12-28 - 2009-01-03,91
2009-01-04 - 2009-01-10,100
2009-01-11 - 2009-01-17,93
2009-01-18 - 2009-01-24,86
2009-01-25 - 2009-01-31,81
2009-02-01 - 2009-02-07,84
2009-02-08 - 2009-02-14,79
2009-02-15 - 2009-02-21,81
2009-02-22 - 2009-02-28,87
2009-03-01 - 2009-03-07,86
2009-03-08 - 2009-03-14,86
2009-03-15 - 2009-03-21,79
2009-03-22 - 2009-03-28,80
2009-03-29 - 2009-04-04,82
2009-04-05 - 2009-04-11,73
2009-04-12 - 2009-04-18,74
2009-04-19 - 2009-04-25,79
2009-04-26 - 2009-05-02,69
2009-05-03 - 2009-05-09,69
2009-05-10 - 2009-05-16,69
2009-05-17 - 2009-05-23,66
2009-05-24 - 2009-05-30,70
2009-05-31 - 2009-06-06,67
2009-06-07 - 2009-06-13,61
2009-06-14 - 2009-06-20,65
2009-06-21 - 2009-06-27,60
2009-06-28 - 2009-07-04,58
2009-07-05 - 2009-07-11,74
2009-07-12 - 2009-07-18,62
2009-07-19 - 2009-07-25,61
2009-07-26 - 2009-08-01,65
2009-08-02 - 2009-08-08,61
2009-08-09 - 2009-08-15,61
2009-08-16 - 2009-08-22,57
2009-08-23 - 2009-08-29,58
2009-08-30 - 2009-09-05,61
2009-09-06 - 2009-09-12,60
2009-09-13 - 2009-09-19,66
2009-09-20 - 2009-09-26,63
2009-09-27 - 2009-10-03,76
2009-10-04 - 2009-10-10,71
2009-10-11 - 2009-10-17,66
2009-10-18 - 2009-10-24,64
2009-10-25 - 2009-10-31,63
2009-11-01 - 2009-11-07,62
2009-11-08 - 2009-11-14,63
2009-11-15 - 2009-11-21,65
2009-11-22 - 2009-11-28,58
2009-11-29 - 2009-12-05,67
2009-12-06 - 2009-12-12,59
2009-12-13 - 2009-12-19,69
2009-12-20 - 2009-12-26,62
2009-12-27 - 2010-01-02,75
2010-01-03 - 2010-01-09,100
2010-01-10 - 2010-01-16,97
2010-01-17 - 2010-01-23,92
2010-01-24 - 2010-01-30,86
2010-01-31 - 2010-02-06,81
2010-02-07 - 2010-02-13,82
2010-02-14 - 2010-02-20,85
2010-02-21 - 2010-02-27,87
2010-02-28 - 2010-03-06,88
2010-03-07 - 2010-03-13,91
2010-03-14 - 2010-03-20,87
2010-03-21 - 2010-03-27,91
2010-03-28 - 2010-04-03,82
2010-04-04 - 2010-04-10,76
2010-04-11 - 2010-04-17,82
2010-04-18 - 2010-04-24,78
2010-04-25 - 2010-05-01,77
2010-05-02 - 2010-05-08,80
2010-05-09 - 2010-05-15,84
2010-05-16 - 2010-05-22,85
2010-05-23 - 2010-05-29,74
2010-05-30 - 2010-06-05,78
2010-06-06 - 2010-06-12,74
2010-06-13 - 2010-06-19,67
2010-06-20 - 2010-06-26,68
2010-06-27 - 2010-07-03,68
2010-07-04 - 2010-07-10,65
2010-07-11 - 2010-07-17,63
2010-07-18 - 2010-07-24,63
2010-07-25 - 2010-07-31,63
2010-08-01 - 2010-08-07,63
2010-08-08 - 2010-08-14,65
2010-08-15 - 2010-08-21,62
2010-08-22 - 2010-08-28,54
2010-08-29 - 2010-09-04,56
2010-09-05 - 2010-09-11,60
2010-09-12 - 2010-09-18,64
2010-09-19 - 2010-09-25,61
2010-09-26 - 2010-10-02,64
2010-10-03 - 2010-10-09,66
2010-10-10 - 2010-10-16,63
2010-10-17 - 2010-10-23,68
2010-10-24 - 2010-10-30,66
2010-10-31 - 2010-11-06,69
2010-11-07 - 2010-11-13,63
2010-11-14 - 2010-11-20,67
2010-11-21 - 2010-11-27,60
2010-11-28 - 2010-12-04,68
2010-12-05 - 2010-12-11,67
2010-12-12 - 2010-12-18,58
2010-12-19 - 2010-12-25,59
2010-12-26 - 2011-01-01,73
2011-01-02 - 2011-01-08,99
2011-01-09 - 2011-01-15,100
2011-01-16 - 2011-01-22,96
2011-01-23 - 2011-01-29,88
2011-01-30 - 2011-02-05,90
2011-02-06 - 2011-02-12,89
2011-02-13 - 2011-02-19,91
2011-02-20 - 2011-02-26,94
2011-02-27 - 2011-03-05,97
2011-03-06 - 2011-03-12,92
2011-03-13 - 2011-03-19,85
2011-03-20 - 2011-03-26,85
2011-03-27 - 2011-04-02,89
2011-04-03 - 2011-04-09,82
2011-04-10 - 2011-04-16,80
2011-04-17 - 2011-04-23,78
2011-04-24 - 2011-04-30,77
2011-05-01 - 2011-05-07,79
2011-05-08 - 2011-05-14,82
2011-05-15 - 2011-05-21,84
2011-05-22 - 2011-05-28,78
2011-05-29 - 2011-06-04,79
2011-06-05 - 2011-06-11,71
2011-06-12 - 2011-06-18,72
2011-06-19 - 2011-06-25,76
2011-06-26 - 2011-07-02,77
2011-07-03 - 2011-07-09,72
2011-07-10 - 2011-07-16,77
2011-07-17 - 2011-07-23,67
2011-07-24 - 2011-07-30,69
2011-07-31 - 2011-08-06,70
2011-08-07 - 2011-08-13,69
2011-08-14 - 2011-08-20,67
2011-08-21 - 2011-08-27,60
2011-08-28 - 2011-09-03,65
2011-09-04 - 2011-09-10,65
2011-09-11 - 2011-09-17,68
2011-09-18 - 2011-09-24,71
2011-09-25 - 2011-10-01,74
2011-10-02 - 2011-10-08,74
2011-10-09 - 2011-10-15,72
2011-10-16 - 2011-10-22,72
2011-10-23 - 2011-10-29,68
2011-10-30 - 2011-11-05,65
2011-11-06 - 2011-11-12,68
2011-11-13 - 2011-11-19,67
2011-11-20 - 2011-11-26,64
2011-11-27 - 2011-12-03,66
2011-12-04 - 2011-12-10,79
2011-12-11 - 2011-12-17,67
2011-12-18 - 2011-12-24,62
2011-12-25 - 2011-12-31,81
2012-01-01 - 2012-01-07,94
2012-01-08 - 2012-01-14,100
2012-01-15 - 2012-01-21,91
2012-01-22 - 2012-01-28,91
2012-01-29 - 2012-02-04,90
2012-02-05 - 2012-02-11,87
2012-02-12 - 2012-02-18,85
2012-02-19 - 2012-02-25,92
2012-02-26 - 2012-03-03,94
2012-03-04 - 2012-03-10,94
2012-03-11 - 2012-03-17,99
2012-03-18 - 2012-03-24,83
2012-03-25 - 2012-03-31,82
2012-04-01 - 2012-04-07,77
2012-04-08 - 2012-04-14,83
2012-04-15 - 2012-04-21,80
2012-04-22 - 2012-04-28,80
2012-04-29 - 2012-05-05,80
2012-05-06 - 2012-05-12,79
2012-05-13 - 2012-05-19,82
2012-05-20 - 2012-05-26,81
2012-05-27 - 2012-06-02,79
2012-06-03 - 2012-06-09,78
2012-06-10 - 2012-06-16,77
2012-06-17 - 2012-06-23,82
2012-06-24 - 2012-06-30,75
2012-07-01 - 2012-07-07,77
2012-07-08 - 2012-07-14,79
2012-07-15 - 2012-07-21,79
2012-07-22 - 2012-07-28,70
2012-07-29 - 2012-08-04,67
2012-08-05 - 2012-08-11,74
2012-08-12 - 2012-08-18,66
2012-08-19 - 2012-08-25,72
2012-08-26 - 2012-09-01,64
2012-09-02 - 2012-09-08,70
2012-09-09 - 2012-09-15,66
2012-09-16 - 2012-09-22,72
2012-09-23 - 2012-09-29,72
2012-09-30 - 2012-10-06,73
2012-10-07 - 2012-10-13,75
2012-10-14 - 2012-10-20,79
2012-10-21 - 2012-10-27,74
2012-10-28 - 2012-11-03,69
2012-11-04 - 2012-11-10,69
2012-11-11 - 2012-11-17,79
2012-11-18 - 2012-11-24,70
2012-11-25 - 2012-12-01,69
2012-12-02 - 2012-12-08,87
2012-12-09 - 2012-12-15,70
2012-12-16 - 2012-12-22,65
2012-12-23 - 2012-12-29,82
2012-12-30 - 2013-01-05,97
2013-01-06 - 2013-01-12,81
2013-01-13 - 2013-01-19,80
2013-01-20 - 2013-01-26,75
2013-01-27 - 2013-02-02,75
2013-02-03 - 2013-02-09,69
2013-02-10 - 2013-02-16,67
2013-02-17 - 2013-02-23,75
2013-02-24 - 2013-03-02,74
2013-03-03 - 2013-03-09,72
2013-03-10 - 2013-03-16,68
2013-03-17 - 2013-03-23,69
2013-03-24 - 2013-03-30,70
2013-03-31 - 2013-04-06,70
2013-04-07 - 2013-04-13,69
2013-04-14 - 2013-04-20,64
2013-04-21 - 2013-04-27,66
2013-04-28 - 2013-05-04,69
2013-05-05 - 2013-05-11,71
2013-05-12 - 2013-05-18,69
2013-05-19 - 2013-05-25,68
2013-05-26 - 2013-06-01,68
2013-06-02 - 2013-06-08,65
2013-06-09 - 2013-06-15,61
2013-06-16 - 2013-06-22,56
2013-06-23 - 2013-06-29,58
2013-06-30 - 2013-07-06,59
2013-07-07 - 2013-07-13,65
2013-07-14 - 2013-07-20,58
2013-07-21 - 2013-07-27,56
2013-07-28 - 2013-08-03,59
2013-08-04 - 2013-08-10,58
2013-08-11 - 2013-08-17,55
2013-08-18 - 2013-08-24,51
2013-08-25 - 2013-08-31,51
2013-09-01 - 2013-09-07,51
2013-09-08 - 2013-09-14,52
2013-09-15 - 2013-09-21,53
2013-09-22 - 2013-09-28,58
2013-09-29 - 2013-10-05,57
2013-10-06 - 2013-10-12,60
2013-10-13 - 2013-10-19,58
2013-10-20 - 2013-10-26,56
2013-10-27 - 2013-11-02,53
2013-11-03 - 2013-11-09,57
2013-11-10 - 2013-11-16,57
2013-11-17 - 2013-11-23,67
2013-11-24 - 2013-11-30,67
2013-12-01 - 2013-12-07,77
2013-12-08 - 2013-12-14,83
2013-12-15 - 2013-12-21,85
2013-12-22 - 2013-12-28,100
2013-12-29 - 2014-01-04,99
