# Supplementary material for: Collective Attention and Stock Prices: Evidence from Google Trends Data on Standard and Poor's 100
Source: PLoS One. 2015 Aug 10;10(8):e0135311. doi: 10.1371/journal.pone.0135311 (PMC4530949; doi:10.1371/journal.pone.0135311)
Supplement: S1 File — (ZIP) [file pone.0135311.s001.zip › VIX.csv]

Date	Open	High	Low	Close	Volume	Adj Close
2015-05-12	14.73	15.13	13.73	13.86	000	13.86
2015-05-11	13.35	13.85	13.00	13.85	000	13.85
2015-05-08	13.36	13.42	12.70	12.86	000	12.86
2015-05-07	15.48	15.97	14.81	15.13	000	15.13
2015-05-06	13.93	16.36	13.89	15.15	000	15.15
2015-05-05	13.21	14.41	12.97	14.31	000	14.31
2015-05-04	13.12	13.18	12.10	12.85	000	12.85
2015-05-01	13.98	13.98	12.68	12.70	000	12.70
2015-04-30	13.89	15.29	12.49	14.55	000	14.55
2015-04-29	13.44	14.34	12.61	13.39	000	13.39
2015-04-28	13.26	14.23	12.41	12.41	000	12.41
2015-04-27	12.34	13.40	12.33	13.12	000	13.12
2015-04-24	12.21	13.02	12.16	12.29	000	12.29
2015-04-23	12.96	12.96	12.12	12.48	000	12.48
2015-04-22	12.97	13.80	12.57	12.71	000	12.71
2015-04-21	12.75	13.51	12.66	13.25	000	13.25
2015-04-20	13.67	13.67	12.83	13.30	000	13.30
2015-04-17	13.97	15.02	13.73	13.89	000	13.89
2015-04-16	13.27	13.35	12.50	12.60	000	12.60
2015-04-15	13.58	13.58	12.83	12.84	000	12.84
2015-04-14	14.34	14.74	13.64	13.67	000	13.67
2015-04-13	13.17	14.31	12.71	13.94	000	13.94
2015-04-10	13.20	13.26	12.51	12.58	000	12.58
2015-04-09	14.14	14.59	13.09	13.09	000	13.09
2015-04-08	14.59	14.77	13.75	13.98	000	13.98
2015-04-07	14.57	14.81	14.01	14.78	000	14.78
2015-04-06	15.75	15.76	14.04	14.74	000	14.74
2015-04-02	15.30	15.51	14.27	14.67	000	14.67
2015-04-01	15.32	16.66	15.08	15.11	000	15.11
2015-03-31	14.97	15.74	14.33	15.29	000	15.29
2015-03-30	14.76	14.76	14.08	14.51	000	14.51
2015-03-27	15.73	15.83	14.19	15.07	000	15.07
2015-03-26	16.64	17.19	15.23	15.80	000	15.80
2015-03-25	13.26	15.55	13.20	15.44	000	15.44
2015-03-24	13.36	13.68	12.59	13.62	000	13.62
2015-03-23	13.52	13.53	12.89	13.41	000	13.41
2015-03-20	13.52	13.53	12.54	13.02	000	13.02
2015-03-19	14.68	14.97	13.84	14.07	000	14.07
2015-03-18	14.60	16.29	13.38	13.97	000	13.97
2015-03-17	16.31	16.37	15.66	15.66	000	15.66
2015-03-16	15.78	15.89	15.36	15.61	000	15.61
2015-03-13	15.47	16.74	15.32	16.00	000	16.00
2015-03-12	16.45	16.45	15.30	15.42	000	15.42
2015-03-11	16.44	17.19	16.29	16.87	000	16.87
2015-03-10	16.47	16.91	16.03	16.69	000	16.69
2015-03-09	15.72	15.76	14.71	15.06	000	15.06
2015-03-06	14.61	15.83	14.18	15.20	000	15.20
2015-03-05	14.01	14.58	13.88	14.04	000	14.04
2015-03-04	14.28	14.71	14.13	14.23	000	14.23
2015-03-03	13.35	14.69	13.25	13.86	000	13.86
2015-03-02	13.90	13.90	12.87	13.04	000	13.04
2015-02-27	14.07	14.17	13.29	13.34	000	13.34
2015-02-26	13.55	14.57	13.55	13.91	000	13.91
2015-02-25	13.64	14.06	12.86	13.84	000	13.84
2015-02-24	14.50	14.63	13.53	13.69	000	13.69
2015-02-23	15.05	15.48	14.49	14.56	000	14.56
2015-02-20	15.73	16.29	14.27	14.30	000	14.30
2015-02-19	16.11	16.22	15.10	15.29	000	15.29
2015-02-18	16.74	16.74	15.44	15.45	000	15.45
2015-02-17	15.85	16.33	15.53	15.80	000	15.80
2015-02-13	15.11	15.64	14.69	14.69	000	14.69
2015-02-12	16.39	16.47	15.28	15.34	000	15.34
2015-02-11	17.43	17.81	16.82	16.96	000	16.96
2015-02-10	17.72	18.36	16.97	17.23	000	17.23
2015-02-09	19.16	19.28	18.21	18.55	000	18.55
2015-02-06	16.29	18.74	16.06	17.29	000	17.29
2015-02-05	17.29	17.43	16.67	16.85	000	16.85
2015-02-04	17.82	18.38	16.82	18.33	000	18.33
2015-02-03	18.41	18.89	17.20	17.33	000	17.33
2015-02-02	20.89	22.81	19.35	19.43	000	19.43
2015-01-30	20.23	22.18	19.24	20.97	000	20.97
2015-01-29	20.46	21.56	18.66	18.76	000	18.76
2015-01-28	16.97	20.44	16.92	20.44	000	20.44
2015-01-27	17.60	18.41	16.67	17.22	000	17.22
2015-01-26	16.96	17.43	15.52	15.52	000	15.52
2015-01-23	16.79	17.09	15.81	16.66	000	16.66
2015-01-22	17.98	19.23	16.07	16.40	000	16.40
2015-01-21	20.92	21.28	18.64	18.85	000	18.85
2015-01-20	20.07	21.37	19.58	19.89	000	19.89
2015-01-16	22.80	23.43	20.95	20.95	000	20.95
2015-01-15	21.23	23.31	20.86	22.39	000	22.39
2015-01-14	22.87	23.34	21.32	21.48	000	21.48
2015-01-13	18.21	21.58	17.65	20.56	000	20.56
2015-01-12	18.02	20.44	18.02	19.60	000	19.60
2015-01-09	16.44	18.42	16.44	17.55	000	17.55
2015-01-08	17.93	18.09	16.99	17.01	000	17.01
2015-01-07	20.15	20.72	19.04	19.31	000	19.31
2015-01-06	20.33	22.90	19.52	21.12	000	21.12
2015-01-05	19.19	21.29	19.19	19.92	000	19.92
2015-01-02	17.76	20.14	17.05	17.79	000	17.79
2014-12-31	15.91	19.91	15.86	19.20	000	19.20
2014-12-30	15.90	16.20	15.48	15.92	000	15.92
2014-12-29	16.04	16.14	15.06	15.06	000	15.06
2014-12-26	14.60	14.84	14.13	14.50	000	14.50
2014-12-24	14.52	14.54	14.01	14.37	000	14.37
2014-12-23	14.47	15.21	14.32	14.80	000	14.80
2014-12-22	16.32	16.88	15.03	15.25	000	15.25
2014-12-19	16.57	17.20	16.11	16.49	000	16.49
2014-12-18	17.14	18.51	16.07	16.81	000	16.81
2014-12-17	23.90	24.61	19.26	19.44	000	19.44
2014-12-16	23.55	25.20	19.60	23.57	000	23.57
2014-12-15	19.59	24.83	17.77	20.42	000	20.42
2014-12-12	20.51	23.06	18.34	21.08	000	21.08
2014-12-11	17.68	20.13	15.94	20.08	000	20.08
2014-12-10	15.56	18.92	15.40	18.53	000	18.53
2014-12-09	16.23	16.68	15.12	15.35	000	15.35
2014-12-08	13.05	14.67	12.55	14.21	000	14.21
2014-12-05	12.08	12.28	11.53	11.89	000	11.89
2014-12-04	12.70	13.23	12.09	12.38	000	12.38
2014-12-03	12.75	12.88	12.21	12.50	000	12.50
2014-12-02	14.10	14.17	12.85	12.85	000	12.85
2014-12-01	14.16	14.75	13.94	14.16	000	14.16
2014-11-28	12.64	13.49	12.36	13.33	000	13.33
2014-11-26	12.27	12.40	11.91	12.07	000	12.07
2014-11-25	12.55	13.02	12.23	12.25	000	12.25
2014-11-24	12.92	13.02	12.43	12.62	000	12.62
2014-11-21	13.16	13.80	12.90	12.90	000	12.90
2014-11-20	14.66	15.74	13.58	13.58	000	13.58
2014-11-19	14.01	14.78	13.83	13.96	000	13.96
2014-11-18	13.86	13.99	13.13	13.86	000	13.86
2014-11-17	14.70	14.73	13.84	13.99	000	13.99
2014-11-14	13.79	14.15	13.31	13.31	000	13.31
2014-11-13	13.33	14.31	12.87	13.79	000	13.79
2014-11-12	13.76	13.76	12.99	13.02	000	13.02
2014-11-11	12.71	13.18	12.60	12.92	000	12.92
2014-11-10	13.16	13.25	12.38	12.67	000	12.67
2014-11-07	13.71	14.16	13.01	13.12	000	13.12
2014-11-06	14.46	15.08	13.67	13.67	000	13.67
2014-11-05	14.15	14.99	14.15	14.17	000	14.17
2014-11-04	15.05	15.93	14.83	14.89	000	14.89
2014-11-03	14.41	14.99	14.23	14.73	000	14.73
2014-10-31	13.84	14.83	13.72	14.03	000	14.03
2014-10-30	15.31	15.75	14.07	14.52	000	14.52
2014-10-29	14.61	16.28	14.19	15.15	000	15.15
2014-10-28	15.69	15.78	14.39	14.39	000	14.39
2014-10-27	17.24	17.87	16.00	16.04	000	16.04
2014-10-24	16.43	18.06	16.09	16.11	000	16.11
2014-10-23	16.07	17.06	15.68	16.53	000	16.53
2014-10-22	16.06	18.43	15.56	17.87	000	17.87
2014-10-21	17.72	17.75	16.03	16.08	000	16.08
2014-10-20	22.11	22.16	18.51	18.57	000	18.57
2014-10-17	21.68	23.08	20.23	21.99	000	21.99
2014-10-16	29.26	29.41	24.61	25.20	000	25.20
2014-10-15	26.36	31.06	24.64	25.27	000	25.27
2014-10-14	23.77	24.55	21.48	22.79	000	22.79
2014-10-13	21.16	24.64	20.52	24.64	000	24.64
2014-10-10	19.11	22.06	18.14	21.24	000	21.24
2014-10-09	15.64	19.38	15.34	18.76	000	18.76
2014-10-08	17.35	18.03	14.97	15.11	000	15.11
2014-10-07	16.18	17.46	15.97	17.20	000	17.20
2014-10-06	14.46	15.77	14.05	15.46	000	15.46
2014-10-03	15.16	15.43	14.44	14.55	000	14.55
2014-10-02	16.70	17.98	15.90	16.16	000	16.16
2014-10-01	16.44	17.56	16.08	16.71	000	16.71
2014-09-30	15.49	16.43	15.18	16.31	000	16.31
2014-09-29	16.96	17.08	15.45	15.98	000	15.98
2014-09-26	15.77	15.98	14.31	14.85	000	14.85
2014-09-25	14.11	16.69	14.03	15.64	000	15.64
2014-09-24	14.62	14.93	13.24	13.27	000	13.27
2014-09-23	14.82	14.94	13.83	14.93	000	14.93
2014-09-22	13.14	13.98	13.13	13.69	000	13.69
2014-09-19	11.73	12.61	11.52	12.11	000	12.11
2014-09-18	12.55	12.58	11.98	12.03	000	12.03
2014-09-17	13.06	14.53	11.73	12.65	000	12.65
2014-09-16	14.48	14.53	12.72	12.73	000	12.73
2014-09-15	13.54	14.19	13.54	14.12	000	14.12
2014-09-12	12.85	14.27	12.85	13.31	000	13.31
2014-09-11	13.53	13.67	12.66	12.80	000	12.80
2014-09-10	13.36	14.06	12.86	12.88	000	12.88
2014-09-09	12.70	13.91	12.70	13.50	000	13.50
2014-09-08	12.64	13.09	12.40	12.66	000	12.66
2014-09-05	12.37	13.18	11.96	12.09	000	12.09
2014-09-04	12.40	12.99	11.70	12.64	000	12.64
2014-09-03	12.03	12.55	11.91	12.36	000	12.36
2014-09-02	12.32	13.41	12.23	12.25	000	12.25
2014-08-29	11.86	12.44	11.78	12.09	000	12.09
2014-08-28	12.38	12.73	12.05	12.05	000	12.05
2014-08-27	11.69	11.93	11.54	11.78	000	11.78
2014-08-26	11.33	11.93	11.33	11.63	000	11.63
2014-08-25	11.58	11.77	11.24	11.70	000	11.70
2014-08-22	11.88	12.48	11.47	11.47	000	11.47
2014-08-21	11.93	13.51	11.52	11.76	000	11.76
2014-08-20	12.23	12.24	11.60	11.78	000	11.78
2014-08-19	12.14	12.46	11.91	12.21	000	12.21
2014-08-18	12.85	12.85	12.26	12.32	000	12.32
2014-08-15	11.91	14.94	11.89	13.15	000	13.15
2014-08-14	13.05	13.13	12.42	12.42	000	12.42
2014-08-13	13.57	13.93	12.84	12.90	000	12.90
2014-08-12	14.42	14.74	13.76	14.13	000	14.13
2014-08-11	15.16	15.16	13.72	14.23	000	14.23
2014-08-08	16.43	17.09	15.53	15.77	000	15.77
2014-08-07	15.50	17.25	15.44	16.66	000	16.66
2014-08-06	17.22	17.30	15.70	16.37	000	16.37
2014-08-05	15.54	17.14	15.10	16.87	000	16.87
2014-08-04	16.64	16.80	14.69	15.12	000	15.12
2014-08-01	16.67	17.57	15.52	17.03	000	17.03
2014-07-31	14.35	17.11	14.26	16.95	000	16.95
2014-07-30	12.63	14.07	12.53	13.33	000	13.33
2014-07-29	12.35	13.35	12.12	13.28	000	13.28
2014-07-28	12.93	13.64	12.54	12.56	000	12.56
2014-07-25	12.03	12.75	12.03	12.69	000	12.69
2014-07-24	11.43	12.06	11.43	11.84	000	11.84
2014-07-23	11.54	12.16	11.41	11.52	000	11.52
2014-07-22	11.97	12.24	11.69	12.24	000	12.24
2014-07-21	12.85	13.62	12.46	12.81	000	12.81
2014-07-18	13.34	13.55	12.04	12.06	000	12.06
2014-07-17	11.35	15.38	10.85	14.54	000	14.54
2014-07-16	10.81	11.45	10.59	11.00	000	11.00
2014-07-15	11.53	12.47	11.46	11.96	000	11.96
2014-07-14	11.60	11.83	11.40	11.82	000	11.82
2014-07-11	12.50	12.68	12.07	12.08	000	12.08
2014-07-10	13.22	13.23	12.05	12.59	000	12.59
2014-07-09	11.74	12.05	11.50	11.65	000	11.65
2014-07-08	11.72	12.51	11.72	11.98	000	11.98
2014-07-07	11.15	11.54	11.01	11.33	000	11.33
2014-07-03	10.47	10.76	10.28	10.32	000	10.32
2014-07-02	11.18	11.18	10.56	10.82	000	10.82
2014-07-01	11.28	11.42	10.92	11.15	000	11.15
2014-06-30	11.75	11.81	11.30	11.57	000	11.57
2014-06-27	11.72	12.04	11.19	11.26	000	11.26
2014-06-26	11.51	12.51	11.50	11.63	000	11.63
2014-06-25	12.31	12.33	11.37	11.59	000	11.59
2014-06-24	11.02	12.27	10.87	12.13	000	12.13
2014-06-23	11.26	11.35	10.92	10.98	000	10.98
2014-06-20	10.40	11.02	10.34	10.85	000	10.85
2014-06-19	10.53	10.82	10.42	10.62	000	10.62
2014-06-18	11.80	11.91	10.57	10.61	000	10.61
2014-06-17	12.81	12.89	12.06	12.06	000	12.06
2014-06-16	12.65	12.87	12.28	12.65	000	12.65
2014-06-13	12.45	12.69	11.89	12.18	000	12.18
2014-06-12	11.81	12.81	11.71	12.56	000	12.56
2014-06-11	11.42	11.87	11.19	11.60	000	11.60
2014-06-10	11.30	11.66	10.93	10.99	000	10.99
2014-06-09	11.23	11.51	10.99	11.15	000	11.15
2014-06-06	11.32	11.39	10.73	10.73	000	10.73
2014-06-05	12.09	12.34	11.44	11.68	000	11.68
2014-06-04	12.15	12.33	11.91	12.08	000	12.08
2014-06-03	12.03	12.13	11.72	11.87	000	11.87
2014-06-02	11.69	12.17	11.29	11.58	000	11.58
2014-05-30	11.66	11.70	11.32	11.40	000	11.40
2014-05-29	11.58	11.82	11.41	11.57	000	11.57
2014-05-28	11.60	11.86	11.50	11.68	000	11.68
2014-05-27	11.69	11.84	11.50	11.51	000	11.51
2014-05-23	11.96	11.97	11.36	11.36	000	11.36
2014-05-22	11.93	12.09	11.68	12.03	000	12.03
2014-05-21	12.38	12.46	11.80	11.91	000	11.91
2014-05-20	12.69	13.30	12.32	12.96	000	12.96
2014-05-19	13.17	13.21	12.28	12.42	000	12.42
2014-05-16	13.31	13.66	12.26	12.44	000	12.44
2014-05-15	12.73	13.77	12.72	13.17	000	13.17
2014-05-14	12.42	12.51	12.03	12.17	000	12.17
2014-05-13	12.36	12.74	12.05	12.13	000	12.13
2014-05-12	12.46	12.58	11.88	12.23	000	12.23
2014-05-09	13.55	14.03	12.87	12.92	000	12.92
2014-05-08	13.69	13.88	12.92	13.43	000	13.43
2014-05-07	13.64	14.49	13.39	13.40	000	13.40
2014-05-06	13.65	13.90	13.28	13.80	000	13.80
2014-05-05	13.95	14.20	13.08	13.29	000	13.29
2014-05-02	13.15	13.50	12.83	12.91	000	12.91
2014-05-01	13.64	13.75	13.10	13.25	000	13.25
2014-04-30	14.05	14.18	13.34	13.41	000	13.41
2014-04-29	13.88	14.24	13.61	13.71	000	13.71
2014-04-28	14.27	15.28	13.82	13.97	000	13.97
2014-04-25	13.93	14.67	13.91	14.06	000	14.06
2014-04-24	13.36	14.08	13.09	13.32	000	13.32
2014-04-23	13.35	13.75	13.27	13.27	000	13.27
2014-04-22	13.13	13.26	12.90	13.19	000	13.19
2014-04-21	14.10	14.11	13.17	13.25	000	13.25
2014-04-17	14.09	14.17	13.07	13.36	000	13.36
2014-04-16	14.89	15.27	14.05	14.18	000	14.18
2014-04-15	16.14	17.50	15.47	15.61	000	15.61
2014-04-14	16.14	17.40	16.13	16.18	000	16.18
2014-04-11	16.66	17.85	15.89	17.03	000	17.03
2014-04-10	13.98	16.38	13.81	15.89	000	15.89
2014-04-09	14.58	14.94	13.70	13.82	000	13.82
2014-04-08	15.59	16.20	14.81	14.89	000	14.89
2014-04-07	14.96	16.01	14.57	15.57	000	15.57
2014-04-04	12.88	14.55	12.60	13.96	000	13.96
2014-04-03	13.02	13.70	13.02	13.37	000	13.37
2014-04-02	13.17	13.35	12.92	13.09	000	13.09
2014-04-01	13.43	13.56	13.06	13.10	000	13.10
2014-03-31	13.88	14.16	13.57	13.88	000	13.88
2014-03-28	14.15	14.86	13.73	14.41	000	14.41
2014-03-27	15.00	15.63	14.49	14.62	000	14.62
2014-03-26	13.64	15.28	13.46	14.93	000	14.93
2014-03-25	14.16	15.05	13.96	14.02	000	14.02
2014-03-24	14.70	16.07	14.56	15.09	000	15.09
2014-03-21	13.96	15.17	13.77	15.00	000	15.00
2014-03-20	15.58	15.62	14.50	14.52	000	14.52
2014-03-19	14.56	15.95	13.89	15.12	000	15.12
2014-03-18	15.42	15.47	14.16	14.52	000	14.52
2014-03-17	16.39	16.40	15.37	15.64	000	15.64
2014-03-14	16.74	18.22	16.09	17.82	000	17.82
2014-03-13	14.28	16.66	14.24	16.22	000	16.22
2014-03-12	15.37	15.64	14.43	14.47	000	14.47
2014-03-11	14.22	14.93	13.84	14.80	000	14.80
2014-03-10	14.76	15.28	14.20	14.20	000	14.20
2014-03-07	13.51	14.43	13.51	14.11	000	14.11
2014-03-06	13.82	14.42	13.73	14.21	000	14.21
2014-03-05	14.13	14.32	13.81	13.89	000	13.89
2014-03-04	14.53	14.54	14.00	14.10	000	14.10
2014-03-03	16.47	16.78	15.38	16.00	000	16.00
2014-02-28	14.22	14.79	13.49	14.00	000	14.00
2014-02-27	14.56	14.69	13.92	14.04	000	14.04
2014-02-26	13.83	14.54	13.73	14.35	000	14.35
2014-02-25	14.17	14.83	13.66	13.67	000	13.67
2014-02-24	14.83	14.83	13.97	14.23	000	14.23
2014-02-21	14.74	14.79	14.19	14.68	000	14.68
2014-02-20	15.28	15.80	14.59	14.79	000	14.79
2014-02-19	14.85	15.73	14.12	15.50	000	15.50
2014-02-18	13.95	14.51	13.77	13.87	000	13.87
2014-02-14	14.21	14.22	13.44	13.57	000	13.57
2014-02-13	15.24	15.24	13.98	14.14	000	14.14
2014-02-12	14.31	14.64	14.02	14.30	000	14.30
2014-02-11	15.29	15.29	14.08	14.51	000	14.51
2014-02-10	15.63	15.76	15.10	15.26	000	15.26
2014-02-07	16.15	16.31	15.09	15.31	000	15.31
2014-02-06	19.09	19.09	17.09	17.23	000	17.23
2014-02-05	19.59	20.72	19.13	19.95	000	19.95
2014-02-04	19.99	20.07	18.44	19.11	000	19.11
2014-02-03	18.57	21.48	18.34	21.44	000	21.44
2014-01-31	18.71	18.99	17.27	18.41	000	18.41
2014-01-30	16.37	17.39	15.96	17.29	000	17.29
2014-01-29	17.95	18.04	16.71	17.35	000	17.35
2014-01-28	17.27	17.28	15.80	15.80	000	15.80
2014-01-27	17.29	18.99	16.85	17.42	000	17.42
2014-01-24	14.95	18.00	14.92	17.88	000	17.88
2014-01-23	13.67	14.66	13.67	13.77	000	13.77
2014-01-22	12.57	13.12	12.55	12.84	000	12.84
2014-01-21	12.63	13.42	12.61	12.87	000	12.87
2014-01-17	12.34	12.93	12.04	12.44	000	12.44
2014-01-16	12.32	12.66	12.28	12.53	000	12.53
2014-01-15	12.15	12.40	11.81	12.28	000	12.28
2014-01-14	12.89	12.90	11.96	12.28	000	12.28
2014-01-13	12.18	13.65	11.82	13.28	000	13.28
2014-01-10	12.60	12.90	12.14	12.14	000	12.14
2014-01-09	12.83	13.26	12.83	12.89	000	12.89
2014-01-08	13.04	13.24	12.86	12.87	000	12.87
2014-01-07	12.38	13.28	12.16	12.92	000	12.92
2014-01-06	13.41	14.00	13.22	13.55	000	13.55
2014-01-03	14.06	14.22	13.57	13.76	000	13.76
2014-01-02	14.32	14.59	14.00	14.23	000	14.23
2013-12-31	13.43	14.35	13.38	13.72	000	13.72
2013-12-30	12.87	13.58	12.83	13.56	000	13.56
2013-12-27	12.21	12.59	12.20	12.46	000	12.46
2013-12-26	12.48	12.50	11.69	12.33	000	12.33
2013-12-24	12.85	12.89	12.48	12.48	000	12.48
2013-12-23	13.37	13.53	13.02	13.04	000	13.04
2013-12-20	13.61	13.87	13.12	13.79	000	13.79
2013-12-19	13.59	14.21	12.89	14.15	000	14.15
2013-12-18	15.95	16.75	13.74	13.80	000	13.80
2013-12-17	16.04	16.67	15.81	16.21	000	16.21
2013-12-16	15.64	16.08	15.30	16.03	000	16.03
2013-12-13	15.17	15.80	15.06	15.76	000	15.76
2013-12-12	15.44	16.09	15.21	15.54	000	15.54
2013-12-11	13.98	15.43	13.98	15.35	000	15.35
2013-12-10	14.14	14.22	13.69	13.91	000	13.91
2013-12-09	13.97	14.07	13.49	13.49	000	13.49
2013-12-06	13.97	14.09	13.62	13.79	000	13.79
2013-12-05	14.82	15.38	14.70	15.08	000	15.08
2013-12-04	15.03	15.71	14.22	14.70	000	14.70
2013-12-03	14.74	15.04	14.43	14.55	000	14.55
2013-12-02	13.91	14.31	13.78	14.23	000	14.23
2013-11-29	13.06	13.78	12.93	13.70	000	13.70
2013-11-27	12.81	12.98	12.44	12.98	000	12.98
2013-11-26	12.84	12.99	12.49	12.81	000	12.81
2013-11-25	12.55	12.92	12.49	12.79	000	12.79
2013-11-22	12.69	12.91	12.24	12.26	000	12.26
2013-11-21	13.09	13.09	12.44	12.66	000	12.66
2013-11-20	13.56	13.94	12.97	13.40	000	13.40
2013-11-19	13.03	13.68	12.88	13.42	000	13.42
2013-11-18	12.41	13.22	12.41	13.10	000	13.10
2013-11-15	12.12	12.45	11.99	12.19	000	12.19
2013-11-14	12.80	12.94	12.28	12.37	000	12.37
2013-11-13	13.35	13.35	12.46	12.52	000	12.52
2013-11-12	12.80	13.06	12.63	12.82	000	12.82
2013-11-11	12.85	12.93	12.40	12.53	000	12.53
2013-11-08	13.76	13.80	12.84	12.90	000	12.90
2013-11-07	12.99	14.14	12.93	13.91	000	13.91
2013-11-06	13.01	13.33	12.67	12.68	000	12.68
2013-11-05	13.22	13.64	12.86	13.27	000	13.27
2013-11-04	13.35	13.67	12.91	12.93	000	12.93
2013-11-01	13.46	13.92	13.22	13.28	000	13.28
2013-10-31	13.83	14.02	13.28	13.75	000	13.75
2013-10-30	13.72	14.33	13.64	13.65	000	13.65
2013-10-29	13.25	13.63	13.06	13.41	000	13.41
2013-10-28	13.62	13.72	13.22	13.31	000	13.31
2013-10-25	13.16	13.44	13.08	13.09	000	13.09
2013-10-24	13.50	13.62	13.15	13.20	000	13.20
2013-10-23	13.71	14.21	13.42	13.42	000	13.42
2013-10-22	12.99	13.92	12.93	13.33	000	13.33
2013-10-21	13.34	13.63	13.07	13.16	000	13.16
2013-10-18	12.86	13.53	12.34	13.04	000	13.04
2013-10-17	14.52	14.59	12.89	13.48	000	13.48
2013-10-16	17.14	17.15	14.67	14.71	000	14.71
2013-10-15	16.41	18.67	16.16	18.66	000	18.66
2013-10-14	17.08	17.74	15.80	16.07	000	16.07
2013-10-11	16.31	16.38	15.46	15.72	000	15.72
2013-10-10	17.66	17.92	16.29	16.48	000	16.48
2013-10-09	20.19	21.34	19.04	19.60	000	19.60
2013-10-08	19.01	21.01	18.98	20.34	000	20.34
2013-10-07	18.76	19.41	18.08	19.41	000	19.41
2013-10-04	17.72	17.87	16.66	16.74	000	16.74
2013-10-03	16.63	18.71	16.63	17.67	000	17.67
2013-10-02	16.40	16.81	16.13	16.60	000	16.60
2013-10-01	16.31	16.46	15.47	15.54	000	15.54
2013-09-30	17.49	17.49	16.16	16.60	000	16.60
2013-09-27	14.62	15.79	14.62	15.46	000	15.46
2013-09-26	13.80	14.40	13.58	14.06	000	14.06
2013-09-25	14.24	14.62	13.89	14.01	000	14.01
2013-09-24	14.17	14.37	13.75	14.08	000	14.08
2013-09-23	14.04	14.71	14.02	14.31	000	14.31
2013-09-20	13.30	13.47	12.52	13.12	000	13.12
2013-09-19	13.02	13.39	13.02	13.16	000	13.16
2013-09-18	14.68	14.68	13.23	13.59	000	13.59
2013-09-17	14.44	14.61	14.28	14.53	000	14.53
2013-09-16	14.10	14.49	13.87	14.42	000	14.42
2013-09-13	14.27	14.55	14.11	14.16	000	14.16
2013-09-12	13.93	14.39	13.73	14.29	000	14.29
2013-09-11	14.74	14.74	13.82	13.82	000	13.82
2013-09-10	14.89	15.09	14.50	14.53	000	14.53
2013-09-09	15.86	16.02	15.22	15.63	000	15.63
2013-09-06	15.35	16.81	15.17	15.85	000	15.85
2013-09-05	16.12	16.12	15.63	15.77	000	15.77
2013-09-04	16.88	17.01	15.77	15.88	000	15.88
2013-09-03	16.47	17.37	16.11	16.61	000	16.61
2013-08-30	16.75	17.81	16.70	17.01	000	17.01
2013-08-29	16.79	16.98	15.99	16.81	000	16.81
2013-08-28	16.96	17.11	16.10	16.49	000	16.49
2013-08-27	16.56	17.13	15.82	16.82	000	16.82
2013-08-26	14.37	15.01	13.90	14.99	000	14.99
2013-08-23	14.29	14.82	14.02	14.06	000	14.06
2013-08-22	15.26	15.26	14.66	14.76	000	14.76
2013-08-21	16.00	16.56	14.67	15.94	000	15.94
2013-08-20	15.22	15.25	14.29	14.91	000	14.91
2013-08-19	14.94	15.20	14.35	15.10	000	15.10
2013-08-16	14.56	14.88	13.62	14.37	000	14.37
2013-08-15	14.14	14.85	13.91	14.73	000	14.73
2013-08-14	12.48	13.09	12.35	13.04	000	13.04
2013-08-13	12.86	13.37	12.29	12.31	000	12.31
2013-08-12	13.52	13.57	12.80	12.81	000	12.81
2013-08-09	12.88	13.66	12.71	13.41	000	13.41
2013-08-08	12.50	13.13	12.37	12.73	000	12.73
2013-08-07	13.17	13.91	12.96	12.98	000	12.98
2013-08-06	12.19	12.93	12.06	12.72	000	12.72
2013-08-05	12.29	12.42	11.83	11.84	000	11.84
2013-08-02	12.66	12.74	11.98	11.98	000	11.98
2013-08-01	12.89	13.25	12.82	12.99	000	12.99
2013-07-31	13.55	13.83	12.94	13.45	000	13.45
2013-07-30	13.45	14.14	13.35	13.39	000	13.39
2013-07-29	13.54	13.86	13.38	13.39	000	13.39
2013-07-26	13.41	13.73	12.71	12.72	000	12.72
2013-07-25	13.47	13.54	12.91	12.97	000	12.97
2013-07-24	12.69	13.49	12.69	13.18	000	13.18
2013-07-23	12.15	13.06	12.07	12.66	000	12.66
2013-07-22	13.23	13.37	12.29	12.29	000	12.29
2013-07-19	13.89	13.97	12.54	12.54	000	12.54
2013-07-18	13.63	13.80	13.20	13.77	000	13.77
2013-07-17	14.20	14.44	13.76	13.78	000	13.78
2013-07-16	13.78	14.56	13.78	14.42	000	14.42
2013-07-15	13.98	14.11	13.50	13.79	000	13.79
2013-07-12	13.90	14.04	13.74	13.84	000	13.84
2013-07-11	13.57	14.20	13.57	14.01	000	14.01
2013-07-10	14.46	14.62	14.06	14.21	000	14.21
2013-07-09	14.33	14.65	14.26	14.35	000	14.35
2013-07-08	14.66	15.27	14.66	14.78	000	14.78
2013-07-05	15.59	16.28	14.89	14.89	000	14.89
2013-07-03	17.22	17.32	16.20	16.20	000	16.20
2013-07-02	16.49	16.93	15.88	16.44	000	16.44
2013-07-01	16.90	16.90	16.00	16.37	000	16.37
2013-06-28	17.25	17.69	16.19	16.86	000	16.86
2013-06-27	16.60	16.97	16.34	16.86	000	16.86
2013-06-26	17.23	18.06	17.08	17.21	000	17.21
2013-06-25	18.65	19.22	17.82	18.47	000	18.47
2013-06-24	20.87	21.91	18.58	20.11	000	20.11
2013-06-21	18.97	20.93	18.25	18.90	000	18.90
2013-06-20	18.40	21.32	18.01	20.49	000	20.49
2013-06-19	16.89	17.18	15.36	16.64	000	16.64
2013-06-18	16.81	16.95	16.46	16.61	000	16.61
2013-06-17	16.53	17.62	16.33	16.80	000	16.80
2013-06-14	16.63	17.26	16.03	17.15	000	17.15
2013-06-13	18.38	18.58	16.37	16.41	000	16.41
2013-06-12	16.51	18.60	16.43	18.59	000	18.59
2013-06-11	16.91	17.14	16.00	17.07	000	17.07
2013-06-10	15.16	15.60	15.10	15.44	000	15.44
2013-06-07	15.90	16.21	14.96	15.14	000	15.14
2013-06-06	17.70	18.51	16.60	16.63	000	16.63
2013-06-05	16.86	17.84	16.57	17.50	000	17.50
2013-06-04	16.16	17.25	15.82	16.27	000	16.27
2013-06-03	16.40	17.58	16.15	16.28	000	16.28
2013-05-31	15.02	16.35	14.36	16.30	000	16.30
2013-05-30	14.90	14.98	14.27	14.53	000	14.53
2013-05-29	15.30	15.65	14.59	14.83	000	14.83
2013-05-28	13.67	14.56	13.56	14.48	000	14.48
2013-05-24	14.59	14.79	13.99	13.99	000	13.99
2013-05-23	14.94	15.11	13.87	14.07	000	14.07
2013-05-22	13.45	14.45	13.05	13.82	000	13.82
2013-05-21	13.08	13.44	12.89	13.37	000	13.37
2013-05-20	13.28	13.28	12.84	13.02	000	13.02
2013-05-17	12.73	12.94	12.26	12.45	000	12.45
2013-05-16	13.07	13.46	12.79	13.07	000	13.07
2013-05-15	12.98	13.43	12.78	12.81	000	12.81
2013-05-14	12.61	13.21	12.54	12.77	000	12.77
2013-05-13	12.57	12.87	12.49	12.55	000	12.55
2013-05-10	13.08	13.45	12.54	12.59	000	12.59
2013-05-09	12.91	13.53	12.78	13.13	000	13.13
2013-05-08	12.87	13.04	12.62	12.66	000	12.66
2013-05-07	12.63	12.96	12.49	12.83	000	12.83
2013-05-06	13.06	13.19	12.66	12.66	000	12.66
2013-05-03	12.92	13.15	12.77	12.85	000	12.85
2013-05-02	14.48	14.48	13.58	13.59	000	13.59
2013-05-01	13.88	14.67	13.87	14.49	000	14.49
2013-04-30	13.71	14.28	13.51	13.52	000	13.52
2013-04-29	13.72	13.94	13.36	13.71	000	13.71
2013-04-26	13.94	14.18	13.49	13.61	000	13.61
2013-04-25	13.61	13.87	13.13	13.62	000	13.62
2013-04-24	13.57	13.75	13.36	13.61	000	13.61
2013-04-23	13.81	14.87	13.46	13.48	000	13.48
2013-04-22	15.08	16.00	14.04	14.39	000	14.39
2013-04-19	16.67	16.98	14.87	14.97	000	14.97
2013-04-18	16.34	18.20	16.32	17.56	000	17.56
2013-04-17	15.35	17.90	14.98	16.51	000	16.51
2013-04-16	14.72	14.87	13.91	13.96	000	13.96
2013-04-15	13.12	17.27	12.66	17.27	000	17.27
2013-04-12	12.61	13.12	11.99	12.06	000	12.06
2013-04-11	12.55	12.62	12.15	12.24	000	12.24
2013-04-10	12.66	12.88	12.32	12.36	000	12.36
2013-04-09	13.11	13.68	12.75	12.84	000	12.84
2013-04-08	14.04	14.50	13.19	13.19	000	13.19
2013-04-05	15.64	15.65	13.86	13.92	000	13.92
2013-04-04	14.10	14.79	13.89	13.89	000	13.89
2013-04-03	12.65	14.66	12.62	14.21	000	14.21
2013-04-02	13.11	13.18	12.76	12.76	000	12.76
2013-04-01	13.46	14.05	13.26	13.58	000	13.58
2013-03-28	12.91	13.07	12.54	12.70	000	12.70
2013-03-27	13.72	13.97	12.97	13.15	000	13.15
2013-03-26	12.95	13.21	12.69	12.77	000	12.77
2013-03-25	12.85	14.61	12.39	13.74	000	13.74
2013-03-22	13.34	13.85	13.19	13.57	000	13.57
2013-03-21	13.07	14.21	12.62	13.99	000	13.99
2013-03-20	13.18	13.18	12.30	12.67	000	12.67
2013-03-19	13.03	15.40	12.92	14.39	000	14.39
2013-03-18	13.47	13.64	12.57	13.36	000	13.36
2013-03-15	11.52	11.99	11.21	11.30	000	11.30
2013-03-14	11.70	11.75	11.05	11.30	000	11.30
2013-03-13	12.18	12.55	11.79	11.83	000	11.83
2013-03-12	11.79	12.93	11.74	12.27	000	12.27
2013-03-11	12.31	12.34	11.50	11.56	000	11.56
2013-03-08	12.67	13.30	12.49	12.59	000	12.59
2013-03-07	13.45	13.56	13.03	13.06	000	13.06
2013-03-06	13.18	13.77	13.17	13.53	000	13.53
2013-03-05	13.44	13.66	13.24	13.48	000	13.48
2013-03-04	16.16	16.16	14.01	14.01	000	14.01
2013-03-01	16.10	16.82	15.14	15.36	000	15.36
2013-02-28	15.00	15.60	14.16	15.51	000	15.51
2013-02-27	16.57	16.60	14.42	14.73	000	14.73
2013-02-26	17.50	18.23	16.75	16.87	000	16.87
2013-02-25	13.69	19.28	13.57	18.99	000	18.99
2013-02-22	14.60	15.02	14.16	14.17	000	14.17
2013-02-21	14.68	16.21	14.67	15.22	000	15.22
2013-02-20	12.32	14.68	12.32	14.68	000	14.68
2013-02-19	12.81	12.85	12.08	12.31	000	12.31
2013-02-15	12.47	12.89	12.24	12.46	000	12.46
2013-02-14	13.30	13.32	12.64	12.66	000	12.66
2013-02-13	12.88	13.19	12.67	12.98	000	12.98
2013-02-12	12.82	13.13	12.63	12.64	000	12.64
2013-02-11	13.37	13.42	12.91	12.94	000	12.94
2013-02-08	13.20	13.20	12.89	13.02	000	13.02
2013-02-07	13.47	14.41	13.43	13.50	000	13.50
2013-02-06	14.06	14.08	13.34	13.41	000	13.41
2013-02-05	14.21	14.21	13.39	13.72	000	13.72
2013-02-04	14.00	14.75	13.80	14.67	000	14.67
2013-02-01	13.37	13.38	12.72	12.90	000	12.90
2013-01-31	14.43	14.43	14.04	14.38	000	14.38
2013-01-30	13.64	14.33	13.60	14.32	000	14.32
2013-01-29	13.87	13.88	13.04	13.31	000	13.31
2013-01-28	13.29	13.91	13.29	13.57	000	13.57
2013-01-25	12.63	12.99	12.50	12.89	000	12.89
2013-01-24	12.73	13.50	12.40	12.69	000	12.69
2013-01-23	12.67	12.67	12.30	12.46	000	12.46
2013-01-22	13.28	13.32	12.43	12.43	000	12.43
2013-01-18	13.52	13.53	12.29	12.46	000	12.46
2013-01-17	13.45	13.70	13.16	13.57	000	13.57
2013-01-16	13.70	13.76	13.20	13.42	000	13.42
2013-01-15	13.97	13.99	13.33	13.55	000	13.55
2013-01-14	13.66	13.85	13.41	13.52	000	13.52
2013-01-11	13.55	13.79	13.22	13.36	000	13.36
2013-01-10	13.33	13.88	13.33	13.49	000	13.49
2013-01-09	13.32	13.93	13.22	13.81	000	13.81
2013-01-08	13.88	14.29	13.62	13.62	000	13.62
2013-01-07	14.53	14.53	13.71	13.79	000	13.79
2013-01-04	14.23	14.31	13.64	13.83	000	13.83
2013-01-03	14.77	14.92	14.24	14.56	000	14.56
2013-01-02	15.24	15.93	14.60	14.68	000	14.68
2012-12-31	22.14	22.72	17.88	18.02	000	18.02
2012-12-28	20.32	21.98	19.94	21.79	000	21.79
2012-12-27	19.39	20.90	19.11	19.47	000	19.47
2012-12-26	18.71	19.63	18.61	19.48	000	19.48
2012-12-24	18.46	18.66	17.84	17.84	000	17.84
2012-12-21	19.85	19.93	17.76	17.84	000	17.84
2012-12-20	17.26	17.96	17.11	17.67	000	17.67
2012-12-19	16.05	17.46	16.04	17.36	000	17.36
2012-12-18	16.39	16.43	15.46	15.57	000	15.57
2012-12-17	17.20	17.20	16.21	16.34	000	16.34
2012-12-14	16.68	17.15	16.61	16.99	000	16.99
2012-12-13	15.87	16.67	15.71	16.56	000	16.56
2012-12-12	15.60	16.09	15.41	15.95	000	15.95
2012-12-11	15.94	16.01	15.42	15.57	000	15.57
2012-12-10	16.47	16.47	15.96	16.05	000	16.05
2012-12-07	16.12	16.65	15.73	15.87	000	15.87
2012-12-06	16.59	16.85	16.31	16.58	000	16.58
2012-12-05	16.95	17.53	16.27	16.46	000	16.46
2012-12-04	16.66	17.37	16.38	17.12	000	17.12
2012-12-03	15.81	16.69	15.76	16.64	000	16.64
2012-11-30	15.26	16.17	14.89	15.87	000	15.87
2012-11-29	15.21	15.51	15.02	15.06	000	15.06
2012-11-28	16.43	16.98	15.47	15.51	000	15.51
2012-11-27	15.30	15.93	15.01	15.92	000	15.92
2012-11-26	15.63	15.84	15.47	15.50	000	15.50
2012-11-23	15.00	15.26	15.00	15.14	000	15.14
2012-11-21	14.96	15.43	14.77	15.31	000	15.31
2012-11-20	15.11	15.65	15.06	15.08	000	15.08
2012-11-19	15.88	15.98	15.10	15.24	000	15.24
2012-11-16	17.65	18.50	16.41	16.41	000	16.41
2012-11-15	17.74	18.64	17.62	17.99	000	17.99
2012-11-14	16.32	18.05	15.93	17.92	000	17.92
2012-11-13	17.36	17.38	16.12	16.65	000	16.65
2012-11-12	18.15	18.15	16.45	16.68	000	16.68
2012-11-09	18.80	18.81	17.67	18.61	000	18.61
2012-11-08	18.69	18.69	17.96	18.49	000	18.49
2012-11-07	17.72	19.40	17.62	19.08	000	19.08
2012-11-06	18.16	18.17	17.19	17.58	000	17.58
2012-11-05	18.33	18.70	18.13	18.42	000	18.42
2012-11-02	16.06	17.60	16.05	17.59	000	17.59
2012-11-01	17.77	17.79	16.45	16.69	000	16.69
2012-10-31	17.68	18.84	17.56	18.60	000	18.60
2012-10-26	18.03	18.64	17.52	17.81	000	17.81
2012-10-25	17.56	18.64	17.30	18.12	000	18.12
2012-10-24	18.22	18.67	17.93	18.33	000	18.33
2012-10-23	18.23	19.65	18.17	18.83	000	18.83
2012-10-22	17.44	17.98	16.62	16.62	000	16.62
2012-10-19	14.91	17.60	14.90	16.97	000	16.97
2012-10-18	15.25	15.50	14.68	15.03	000	15.03
2012-10-17	15.43	15.63	14.90	15.07	000	15.07
2012-10-16	14.84	15.23	14.50	15.22	000	15.22
2012-10-15	16.05	16.21	15.23	15.27	000	15.27
2012-10-12	15.41	16.18	14.96	16.14	000	16.14
2012-10-11	15.33	15.80	15.31	15.59	000	15.59
2012-10-10	16.52	16.79	16.13	16.29	000	16.29
2012-10-09	15.28	16.40	15.18	16.37	000	16.37
2012-10-08	15.19	15.46	15.04	15.11	000	15.11
2012-10-05	13.68	14.78	13.67	14.33	000	14.33
2012-10-04	15.23	15.33	14.53	14.55	000	14.55
2012-10-03	15.63	16.02	15.13	15.43	000	15.43
2012-10-02	15.85	16.50	15.70	15.71	000	15.71
2012-10-01	16.03	16.53	15.13	16.32	000	16.32
2012-09-28	15.23	15.77	14.95	15.73	000	15.73
2012-09-27	16.38	16.50	14.83	14.84	000	14.84
2012-09-26	15.83	17.08	15.83	16.81	000	16.81
2012-09-25	14.19	15.72	14.03	15.43	000	15.43
2012-09-24	15.06	15.06	13.87	14.15	000	14.15
2012-09-21	13.94	14.18	13.69	13.98	000	13.98
2012-09-20	14.63	14.67	14.07	14.07	000	14.07
2012-09-19	13.95	14.08	13.61	13.88	000	13.88
2012-09-18	14.51	14.88	14.17	14.18	000	14.18
2012-09-17	14.67	14.92	14.54	14.59	000	14.59
2012-09-14	13.82	14.71	13.51	14.51	000	14.51
2012-09-13	15.60	16.54	13.91	14.05	000	14.05
2012-09-12	15.59	16.31	15.43	15.80	000	15.80
2012-09-11	16.11	16.41	15.46	16.41	000	16.41
2012-09-10	14.27	16.28	13.97	16.28	000	16.28
2012-09-07	15.60	15.60	14.33	14.38	000	14.38
2012-09-06	17.30	17.30	15.63	15.63	000	15.63
2012-09-05	17.38	17.84	16.99	17.74	000	17.74
2012-09-04	18.65	18.96	17.85	17.98	000	17.98
2012-08-31	17.25	18.04	16.56	17.47	000	17.47
2012-08-30	17.48	18.05	17.44	17.83	000	17.83
2012-08-29	16.61	17.06	16.50	17.06	000	17.06
2012-08-28	16.32	16.92	16.01	16.49	000	16.49
2012-08-27	16.15	16.38	15.75	16.35	000	16.35
2012-08-24	15.99	16.00	15.18	15.18	000	15.18
2012-08-23	15.00	16.45	15.00	15.96	000	15.96
2012-08-22	15.32	15.52	14.75	15.11	000	15.11
2012-08-21	14.10	15.44	13.46	15.02	000	15.02
2012-08-20	14.11	14.78	13.38	14.02	000	14.02
2012-08-17	14.23	14.30	13.30	13.45	000	13.45
2012-08-16	14.88	15.15	14.28	14.29	000	14.29
2012-08-15	14.82	14.98	14.36	14.63	000	14.63
2012-08-14	13.91	15.06	13.91	14.85	000	14.85
2012-08-13	14.09	14.67	13.67	13.70	000	13.70
2012-08-10	15.34	15.50	14.73	14.74	000	14.74
2012-08-09	15.39	15.67	15.28	15.28	000	15.28
2012-08-08	16.46	16.47	15.27	15.32	000	15.32
2012-08-07	15.55	16.03	15.48	15.99	000	15.99
2012-08-06	15.85	16.27	15.82	15.95	000	15.95
2012-08-03	16.05	16.45	15.64	15.64	000	15.64
2012-08-02	19.05	19.25	17.56	17.57	000	17.57
2012-08-01	18.80	19.18	18.20	18.96	000	18.96
2012-07-31	18.40	19.09	18.26	18.93	000	18.93
2012-07-30	17.55	18.08	17.23	18.03	000	18.03
2012-07-27	17.11	17.30	16.52	16.70	000	16.70
2012-07-26	17.68	18.47	17.07	17.53	000	17.53
2012-07-25	19.79	20.67	18.99	19.34	000	19.34
2012-07-24	18.38	21.00	18.37	20.47	000	20.47
2012-07-23	20.41	20.49	18.34	18.62	000	18.62
2012-07-20	16.65	17.05	15.97	16.27	000	16.27
2012-07-19	16.06	16.70	15.45	15.45	000	15.45
2012-07-18	16.81	16.81	15.69	16.16	000	16.16
2012-07-17	16.72	17.46	16.09	16.48	000	16.48
2012-07-16	17.31	17.32	16.46	17.11	000	17.11
2012-07-13	17.78	17.82	16.36	16.74	000	16.74
2012-07-12	18.82	19.51	17.75	18.36	000	18.36
2012-07-11	17.98	19.17	17.84	17.95	000	17.95
2012-07-10	17.51	19.19	17.29	18.72	000	18.72
2012-07-09	18.17	18.32	17.73	18.05	000	18.05
2012-07-06	18.20	18.25	16.95	17.10	000	17.10
2012-07-05	17.61	18.22	17.18	17.50	000	17.50
2012-07-03	16.67	16.92	16.27	16.66	000	16.66
2012-07-02	17.62	18.19	16.66	16.80	000	16.80
2012-06-29	17.52	18.31	16.87	17.08	000	17.08
2012-06-28	20.33	21.19	19.60	19.71	000	19.71
2012-06-27	19.55	20.12	19.38	19.45	000	19.45
2012-06-26	20.01	20.57	19.42	19.72	000	19.72
2012-06-25	20.47	21.36	19.89	20.38	000	20.38
2012-06-22	18.65	19.37	17.90	18.11	000	18.11
2012-06-21	16.89	20.48	16.77	20.08	000	20.08
2012-06-20	17.96	20.05	17.09	17.24	000	17.24
2012-06-19	17.66	18.62	17.36	18.38	000	18.38
2012-06-18	21.76	21.98	18.24	18.32	000	18.32
2012-06-15	22.47	23.09	20.61	21.11	000	21.11
2012-06-14	24.19	24.81	21.55	21.68	000	21.68
2012-06-13	22.93	24.93	22.66	24.27	000	24.27
2012-06-12	23.15	23.90	22.09	22.09	000	22.09
2012-06-11	19.87	23.56	19.63	23.56	000	23.56
2012-06-08	22.54	23.10	20.29	21.23	000	21.23
2012-06-07	21.00	22.48	20.74	21.72	000	21.72
2012-06-06	23.76	23.89	21.80	22.16	000	22.16
2012-06-05	25.90	25.90	24.50	24.68	000	24.68
2012-06-04	26.35	27.73	25.72	26.12	000	26.12
2012-06-01	25.87	26.71	23.94	26.66	000	26.66
2012-05-31	23.83	25.46	22.78	24.06	000	24.06
2012-05-30	22.68	24.14	22.66	24.14	000	24.14
2012-05-29	21.70	22.47	20.99	21.03	000	21.03
2012-05-25	22.05	22.29	21.30	21.76	000	21.76
2012-05-24	22.00	23.22	21.48	21.54	000	21.54
2012-05-23	23.32	24.62	21.99	22.33	000	22.33
2012-05-22	21.76	23.19	19.98	22.48	000	22.48
2012-05-21	24.88	24.88	22.01	22.01	000	22.01
2012-05-18	23.27	25.14	23.07	25.10	000	25.10
2012-05-17	21.99	24.51	21.87	24.49	000	24.49
2012-05-16	21.54	22.69	20.83	22.27	000	22.27
2012-05-15	21.43	22.70	20.76	21.97	000	21.97
2012-05-14	21.47	21.87	20.94	21.87	000	21.87
2012-05-11	19.93	19.94	18.62	19.89	000	19.89
2012-05-10	19.25	19.88	18.77	18.83	000	18.83
2012-05-09	20.65	21.59	19.38	20.08	000	20.08
2012-05-08	19.44	20.91	17.95	19.05	000	19.05
2012-05-07	19.80	19.87	18.41	18.94	000	18.94
2012-05-04	18.03	19.28	17.81	19.16	000	19.16
2012-05-03	16.90	17.92	16.73	17.56	000	17.56
2012-05-02	17.25	17.63	16.78	16.88	000	16.88
2012-05-01	17.27	17.49	16.01	16.60	000	16.60
2012-04-30	17.04	17.41	16.92	17.15	000	17.15
2012-04-27	15.83	16.47	15.83	16.32	000	16.32
2012-04-26	16.97	17.04	15.75	16.24	000	16.24
2012-04-25	17.05	17.38	16.82	16.82	000	16.82
2012-04-24	19.22	19.22	18.09	18.10	000	18.10
2012-04-23	20.22	20.27	18.95	18.97	000	18.97
2012-04-20	17.92	18.05	16.97	17.44	000	17.44
2012-04-19	18.51	19.69	17.69	18.36	000	18.36
2012-04-18	19.02	19.17	17.70	18.64	000	18.64
2012-04-17	18.66	18.66	17.58	18.46	000	18.46
2012-04-16	18.87	20.42	18.60	19.55	000	19.55
2012-04-13	17.95	19.62	17.85	19.55	000	19.55
2012-04-12	19.63	19.74	17.20	17.20	000	17.20
2012-04-11	19.22	20.12	18.73	20.02	000	20.02
2012-04-10	19.10	21.06	18.62	20.39	000	20.39
2012-04-09	18.94	18.94	17.93	18.81	000	18.81
2012-04-05	17.02	17.13	16.29	16.70	000	16.70
2012-04-04	17.07	17.74	16.31	16.42	000	16.42
2012-04-03	15.61	16.65	15.56	15.66	000	15.66
2012-04-02	16.35	16.58	15.02	15.64	000	15.64
2012-03-30	14.88	15.98	14.67	15.50	000	15.50
2012-03-29	16.84	17.20	15.39	15.48	000	15.48
2012-03-28	15.58	17.27	15.40	15.47	000	15.47
2012-03-27	14.52	15.59	14.14	15.57	000	15.57
2012-03-26	14.51	15.03	14.26	14.26	000	14.26
2012-03-23	15.65	16.39	14.69	14.82	000	14.82
2012-03-22	16.04	16.58	15.68	15.68	000	15.68
2012-03-21	14.72	15.31	14.19	15.13	000	15.13
2012-03-20	15.82	15.95	15.11	15.58	000	15.58
2012-03-19	15.42	15.43	14.54	15.04	000	15.04
2012-03-16	14.43	15.24	13.66	14.43	000	14.43
2012-03-15	15.32	16.06	14.58	15.43	000	15.43
2012-03-14	14.42	16.19	14.39	15.31	000	15.31
2012-03-13	14.00	16.08	13.99	14.73	000	14.73
2012-03-12	15.79	16.67	15.23	15.64	000	15.64
2012-03-09	17.16	17.54	16.63	17.11	000	17.11
2012-03-08	18.08	18.46	17.76	18.02	000	18.02
2012-03-07	20.43	20.44	19.07	19.07	000	19.07
2012-03-06	20.57	21.24	20.30	20.84	000	20.84
2012-03-05	18.27	18.90	18.02	18.05	000	18.05
2012-03-02	17.65	17.65	17.14	17.29	000	17.29
2012-03-01	18.02	18.03	17.26	17.26	000	17.26
2012-02-29	17.80	18.75	17.53	18.43	000	18.43
2012-02-28	18.67	18.67	17.88	17.95	000	17.95
2012-02-27	19.10	19.25	17.58	18.18	000	18.18
2012-02-24	16.68	17.62	16.42	17.31	000	17.31
2012-02-23	18.73	18.97	16.79	16.83	000	16.83
2012-02-22	18.85	18.94	17.74	18.19	000	18.19
2012-02-21	18.41	18.94	17.65	18.19	000	18.19
2012-02-17	18.73	18.79	17.54	17.78	000	17.78
2012-02-16	21.59	21.76	19.22	19.22	000	19.22
2012-02-15	19.74	21.77	19.44	21.14	000	21.14
2012-02-14	19.45	20.76	18.95	19.54	000	19.54
2012-02-13	19.64	19.68	17.92	19.04	000	19.04
2012-02-10	20.10	21.98	19.02	20.77	000	20.77
2012-02-09	18.12	18.72	18.07	18.63	000	18.63
2012-02-08	17.79	18.46	17.53	18.16	000	18.16
2012-02-07	17.93	18.10	17.50	17.67	000	17.67
2012-02-06	17.98	18.02	16.11	17.76	000	17.76
2012-02-03	16.84	17.32	16.10	17.10	000	17.10
2012-02-02	18.38	18.50	17.98	17.98	000	17.98
2012-02-01	18.68	18.82	17.99	18.55	000	18.55
2012-01-31	19.07	19.84	18.13	19.44	000	19.44
2012-01-30	20.33	20.33	19.38	19.40	000	19.40
2012-01-27	19.16	19.16	18.26	18.53	000	18.53
2012-01-26	17.96	19.17	16.80	18.57	000	18.57
2012-01-25	19.35	19.55	17.15	18.31	000	18.31
2012-01-24	19.76	20.00	18.63	18.91	000	18.91
2012-01-23	19.22	19.31	18.55	18.67	000	18.67
2012-01-20	19.91	19.94	18.16	18.28	000	18.28
2012-01-19	20.49	20.87	19.45	19.87	000	19.87
2012-01-18	23.20	23.44	20.78	20.89	000	20.89
2012-01-17	20.90	22.25	20.69	22.20	000	22.20
2012-01-13	21.41	22.43	20.91	20.91	000	20.91
2012-01-12	21.01	22.03	20.46	20.47	000	20.47
2012-01-11	21.18	21.22	20.98	21.05	000	21.05
2012-01-10	20.14	20.69	20.05	20.69	000	20.69
2012-01-09	21.67	21.78	21.00	21.07	000	21.07
2012-01-06	21.24	21.72	20.58	20.63	000	20.63
2012-01-05	22.75	23.09	21.34	21.48	000	21.48
2012-01-04	23.44	23.73	22.22	22.22	000	22.22
2012-01-03	22.95	23.10	22.54	22.97	000	22.97
2011-12-30	22.86	23.46	22.65	23.40	000	23.40
2011-12-29	23.52	23.52	22.65	22.65	000	22.65
2011-12-28	22.12	23.56	22.11	23.52	000	23.52
2011-12-27	22.58	22.66	21.68	21.91	000	21.91
2011-12-23	21.10	21.21	20.72	20.73	000	20.73
2011-12-22	21.08	21.33	20.34	21.16	000	21.16
2011-12-21	22.52	23.94	21.12	21.43	000	21.43
2011-12-20	23.56	23.58	22.54	23.22	000	23.22
2011-12-19	25.14	25.38	24.38	24.92	000	24.92
2011-12-16	24.16	25.02	23.51	24.29	000	24.29
2011-12-15	24.38	25.28	23.88	25.11	000	25.11
2011-12-14	26.16	27.55	25.76	26.04	000	26.04
2011-12-13	24.72	26.28	23.27	25.41	000	25.41
2011-12-12	26.78	27.73	25.64	25.67	000	25.67
2011-12-09	29.61	29.61	26.29	26.38	000	26.38
2011-12-08	29.63	30.91	29.02	30.59	000	30.59
2011-12-07	28.61	29.58	28.44	28.67	000	28.67
2011-12-06	27.91	28.13	27.41	28.13	000	28.13
2011-12-05	26.74	28.31	26.00	27.84	000	27.84
2011-12-02	26.26	27.62	25.29	27.52	000	27.52
2011-12-01	27.63	27.89	26.64	27.41	000	27.41
2011-11-30	27.72	28.50	27.03	27.80	000	27.80
2011-11-29	31.76	32.02	30.56	30.64	000	30.64
2011-11-28	31.93	33.11	29.47	32.13	000	32.13
2011-11-25	34.61	34.77	33.12	34.47	000	34.47
2011-11-23	32.91	34.57	32.68	33.98	000	33.98
2011-11-22	33.12	33.39	31.28	31.97	000	31.97
2011-11-21	34.59	35.29	32.53	32.91	000	32.91
2011-11-18	33.16	33.99	31.92	32.00	000	32.00
2011-11-17	33.15	36.46	32.89	34.51	000	34.51
2011-11-16	32.66	33.51	30.54	33.51	000	33.51
2011-11-15	31.74	32.55	30.40	31.22	000	31.22
2011-11-14	31.42	32.85	31.13	31.13	000	31.13
2011-11-11	29.91	30.42	29.45	30.04	000	30.04
2011-11-10	33.09	35.50	32.12	32.81	000	32.81
2011-11-09	31.32	36.43	30.98	36.16	000	36.16
2011-11-08	29.34	30.49	27.47	27.48	000	27.48
2011-11-07	31.40	32.15	29.85	29.85	000	29.85
2011-11-04	31.46	32.56	30.14	30.16	000	30.16
2011-11-03	31.38	34.65	30.21	30.50	000	30.50
2011-11-02	33.53	34.27	32.55	32.74	000	32.74
2011-11-01	36.03	37.53	33.87	34.77	000	34.77
2011-10-31	27.09	29.97	27.01	29.96	000	29.96
2011-10-28	26.02	26.02	24.44	24.53	000	24.53
2011-10-27	24.72	26.46	24.70	25.46	000	25.46
2011-10-26	30.44	33.30	29.63	29.86	000	29.86
2011-10-25	30.68	32.46	30.32	32.22	000	32.22
2011-10-24	31.67	31.70	28.84	29.26	000	29.26
2011-10-21	32.76	32.98	31.32	31.32	000	31.32
2011-10-20	34.44	36.87	34.16	34.78	000	34.78
2011-10-19	32.92	35.47	31.91	34.44	000	34.44
2011-10-18	33.37	34.71	29.69	31.56	000	31.56
2011-10-17	30.35	33.39	30.12	33.39	000	33.39
2011-10-14	29.07	29.96	28.08	28.24	000	28.24
2011-10-13	31.99	32.76	30.48	30.70	000	30.70
2011-10-12	31.57	31.93	29.79	31.26	000	31.26
2011-10-11	33.95	34.24	32.62	32.86	000	32.86
2011-10-10	35.45	35.45	32.96	33.02	000	33.02
2011-10-07	35.67	37.82	35.19	36.20	000	36.20
2011-10-06	38.24	38.74	36.15	36.27	000	36.27
2011-10-05	40.73	41.20	37.51	37.81	000	37.81
2011-10-04	46.18	46.88	40.02	40.82	000	40.82
2011-10-03	44.25	45.55	41.51	45.45	000	45.45
2011-09-30	40.93	42.99	39.88	42.96	000	42.96
2011-09-29	38.62	42.00	38.03	38.84	000	38.84
2011-09-28	37.70	41.24	36.65	41.08	000	41.08
2011-09-27	36.59	38.57	35.32	37.71	000	37.71
2011-09-26	40.99	43.34	39.02	39.02	000	39.02
2011-09-23	42.17	42.82	40.42	41.25	000	41.25
2011-09-22	41.00	43.87	39.33	41.35	000	41.35
2011-09-21	33.00	37.32	32.45	37.32	000	37.32
2011-09-20	32.42	33.14	31.45	32.86	000	32.86
2011-09-19	34.80	35.33	32.35	32.73	000	32.73
2011-09-16	31.81	32.48	30.43	30.98	000	30.98
2011-09-15	33.43	33.98	31.75	31.97	000	31.97
2011-09-14	36.59	37.76	33.40	34.60	000	34.60
2011-09-13	38.68	39.43	36.69	36.91	000	36.91
2011-09-12	42.56	43.18	38.58	38.59	000	38.59
2011-09-09	35.53	40.74	35.53	38.52	000	38.52
2011-09-08	34.41	34.71	32.79	34.32	000	34.32
2011-09-07	34.24	34.70	33.38	33.38	000	33.38
2011-09-06	39.84	39.86	37.00	37.00	000	37.00
2011-09-02	34.29	34.74	32.70	33.92	000	33.92
2011-09-01	31.91	32.38	30.76	31.82	000	31.82
2011-08-31	31.20	32.53	30.16	31.62	000	31.62
2011-08-30	32.97	33.55	31.55	32.89	000	32.89
2011-08-29	33.81	33.81	32.21	32.28	000	32.28
2011-08-26	41.18	43.84	34.33	35.59	000	35.59
2011-08-25	34.43	40.14	34.05	39.76	000	39.76
2011-08-24	37.12	37.38	34.55	35.90	000	35.90
2011-08-23	41.89	42.33	35.83	36.27	000	36.27
2011-08-22	38.80	43.58	38.78	42.44	000	42.44
2011-08-19	45.34	45.40	39.99	43.05	000	43.05
2011-08-18	36.77	45.28	36.69	42.67	000	42.67
2011-08-17	32.09	33.32	30.81	31.58	000	31.58
2011-08-16	33.36	34.49	31.68	32.85	000	32.85
2011-08-15	34.73	34.83	31.47	31.87	000	31.87
2011-08-12	37.08	37.85	34.01	36.36	000	36.36
2011-08-11	41.94	42.88	37.50	39.00	000	39.00
2011-08-10	39.33	44.41	37.34	42.99	000	42.99
2011-08-09	42.12	47.56	34.28	35.06	000	35.06
2011-08-08	36.90	48.00	35.29	48.00	000	48.00
2011-08-05	28.48	39.25	27.54	32.00	000	32.00
2011-08-04	24.57	32.07	24.31	31.66	000	31.66
2011-08-03	23.58	25.23	22.76	23.38	000	23.38
2011-08-02	24.22	24.79	22.65	24.79	000	24.79
2011-08-01	22.63	25.63	22.46	23.66	000	23.66
2011-07-29	25.28	25.94	23.65	25.25	000	25.25
2011-07-28	22.83	23.99	21.20	23.74	000	23.74
2011-07-27	20.87	23.20	20.87	22.98	000	22.98
2011-07-26	19.75	20.50	19.56	20.23	000	20.23
2011-07-25	19.26	19.50	18.73	19.35	000	19.35
2011-07-22	17.22	17.95	17.14	17.52	000	17.52
2011-07-21	18.61	18.63	17.15	17.56	000	17.56
2011-07-20	18.81	19.65	18.61	19.09	000	19.09
2011-07-19	20.14	20.43	19.12	19.21	000	19.21
2011-07-18	21.25	21.93	20.90	20.95	000	20.95
2011-07-15	20.25	21.68	19.52	19.53	000	19.53
2011-07-14	20.08	21.58	19.35	20.80	000	20.80
2011-07-13	19.08	20.16	18.09	19.91	000	19.91
2011-07-12	19.55	20.13	18.25	19.87	000	19.87
2011-07-11	17.44	19.06	17.16	18.39	000	18.39
2011-07-08	17.14	17.14	15.95	15.95	000	15.95
2011-07-07	15.30	16.13	15.30	15.95	000	15.95
2011-07-06	16.46	17.08	16.32	16.34	000	16.34
2011-07-05	16.32	16.50	15.89	16.06	000	16.06
2011-07-01	16.06	16.29	15.12	15.87	000	15.87
2011-06-30	16.67	16.77	15.88	16.52	000	16.52
2011-06-29	18.62	18.83	16.32	17.27	000	17.27
2011-06-28	20.30	20.45	19.17	19.17	000	19.17
2011-06-27	21.60	21.82	20.27	20.56	000	20.56
2011-06-24	19.20	21.28	19.10	21.10	000	21.10
2011-06-23	20.23	21.50	19.22	19.29	000	19.29
2011-06-22	18.86	18.90	17.72	18.52	000	18.52
2011-06-21	19.46	19.46	17.72	18.86	000	18.86
2011-06-20	22.99	23.08	19.99	19.99	000	19.99
2011-06-17	21.56	22.39	20.35	21.85	000	21.85
2011-06-16	21.37	24.65	20.81	22.73	000	22.73
2011-06-15	19.31	21.66	19.03	21.32	000	21.32
2011-06-14	18.56	18.56	17.80	18.26	000	18.26
2011-06-13	19.10	20.02	18.41	19.61	000	19.61
2011-06-10	17.93	19.16	17.93	18.86	000	18.86
2011-06-09	18.20	18.31	17.26	17.77	000	17.77
2011-06-08	18.15	18.83	17.72	18.79	000	18.79
2011-06-07	18.13	18.48	17.39	18.07	000	18.07
2011-06-06	18.42	18.65	17.65	18.49	000	18.49
2011-06-03	18.23	19.87	17.12	17.95	000	17.95
2011-06-02	17.92	18.72	17.39	18.09	000	18.09
2011-06-01	15.95	18.48	15.95	18.30	000	18.30
2011-05-31	15.85	16.50	15.15	15.45	000	15.45
2011-05-27	16.11	16.27	15.36	15.98	000	15.98
2011-05-26	17.17	17.46	15.90	16.09	000	16.09
2011-05-25	18.26	18.26	16.70	17.07	000	17.07
2011-05-24	18.07	18.19	17.00	17.82	000	17.82
2011-05-23	20.03	20.03	17.47	18.27	000	18.27
2011-05-20	15.88	17.43	15.70	17.43	000	17.43
2011-05-19	15.90	16.56	15.50	15.52	000	15.52
2011-05-18	17.56	17.68	16.03	16.23	000	16.23
2011-05-17	18.54	19.09	17.47	17.55	000	17.55
2011-05-16	17.86	18.25	16.61	18.24	000	18.24
2011-05-13	16.02	17.56	15.98	17.07	000	17.07
2011-05-12	17.27	17.89	16.03	16.03	000	16.03
2011-05-11	16.27	17.49	16.23	16.95	000	16.95
2011-05-10	16.84	16.90	15.79	15.91	000	15.91
2011-05-09	18.59	18.59	17.04	17.16	000	17.16
2011-05-06	17.17	19.29	16.12	18.40	000	18.40
2011-05-05	17.68	19.11	16.74	18.20	000	18.20
2011-05-04	16.84	17.72	16.83	17.08	000	17.08
2011-05-03	16.35	17.29	16.13	16.70	000	16.70
2011-05-02	15.07	16.13	15.07	15.99	000	15.99
2011-04-29	14.56	14.99	14.49	14.75	000	14.75
2011-04-28	15.54	15.54	14.27	14.62	000	14.62
2011-04-27	15.37	16.42	15.13	15.35	000	15.35
2011-04-26	15.36	15.66	15.07	15.62	000	15.62
2011-04-25	15.64	16.06	15.50	15.77	000	15.77
2011-04-21	14.71	15.23	14.40	14.69	000	14.69
2011-04-20	14.31	15.39	14.30	15.07	000	15.07
2011-04-19	16.62	16.72	15.69	15.83	000	15.83
2011-04-18	18.30	19.07	16.81	16.96	000	16.96
2011-04-15	15.97	15.98	14.92	15.32	000	15.32
2011-04-14	17.77	18.08	16.08	16.27	000	16.27
2011-04-13	16.33	17.38	16.20	16.92	000	16.92
2011-04-12	17.58	18.46	16.88	17.09	000	17.09
2011-04-11	16.74	17.05	16.22	16.59	000	16.59
2011-04-08	16.51	18.33	16.51	17.87	000	17.87
2011-04-07	16.92	17.77	16.49	17.11	000	17.11
2011-04-06	16.75	17.15	16.50	16.90	000	16.90
2011-04-05	17.87	17.87	16.50	17.25	000	17.25
2011-04-04	17.63	17.85	17.39	17.50	000	17.50
2011-04-01	16.68	17.62	16.44	17.40	000	17.40
2011-03-31	17.90	17.95	17.41	17.74	000	17.74
2011-03-30	17.82	17.89	17.25	17.71	000	17.71
2011-03-29	19.17	19.78	18.00	18.16	000	18.16
2011-03-28	18.31	19.44	17.96	19.44	000	19.44
2011-03-25	17.87	18.08	17.07	17.91	000	17.91
2011-03-24	18.45	18.99	17.87	18.00	000	18.00
2011-03-23	20.59	21.05	18.19	19.17	000	19.17
2011-03-22	20.53	20.59	19.97	20.21	000	20.21
2011-03-21	22.10	22.16	20.22	20.61	000	20.61
2011-03-18	23.90	24.85	23.09	24.44	000	24.44
2011-03-17	26.94	27.54	25.44	26.37	000	26.37
2011-03-16	24.65	31.28	24.04	29.40	000	29.40
2011-03-15	25.66	25.72	23.31	24.32	000	24.32
2011-03-14	21.79	22.74	20.92	21.13	000	21.13
2011-03-11	21.72	21.75	19.97	20.08	000	20.08
2011-03-10	21.37	22.25	20.34	21.79	000	21.79
2011-03-09	20.05	20.96	19.41	20.22	000	20.22
2011-03-08	20.58	21.06	19.15	19.82	000	19.82
2011-03-07	19.37	21.77	18.95	20.66	000	20.66
2011-03-04	18.56	20.33	18.31	19.06	000	19.06
2011-03-03	19.27	19.27	18.25	18.60	000	18.60
2011-03-02	20.73	21.14	19.62	20.70	000	20.70
2011-03-01	17.63	21.01	17.63	21.01	000	21.01
2011-02-28	19.12	19.27	18.14	18.35	000	18.35
2011-02-25	20.41	20.44	18.88	19.22	000	19.22
2011-02-24	22.28	22.71	20.81	21.32	000	21.32
2011-02-23	20.84	23.22	20.30	22.13	000	22.13
2011-02-22	19.46	21.45	18.38	20.80	000	20.80
2011-02-18	16.59	16.91	15.54	16.43	000	16.43
2011-02-17	17.01	17.30	15.88	16.59	000	16.59
2011-02-16	16.31	16.74	15.84	16.72	000	16.72
2011-02-15	16.30	16.75	16.27	16.37	000	16.37
2011-02-14	16.07	16.26	15.22	15.95	000	15.95
2011-02-11	16.53	16.53	15.55	15.69	000	15.69
2011-02-10	16.74	17.07	16.00	16.09	000	16.09
2011-02-09	16.27	16.52	15.86	15.87	000	15.87
2011-02-08	16.29	16.60	14.86	15.81	000	15.81
2011-02-07	16.14	16.54	15.84	16.28	000	16.28
2011-02-04	16.64	16.74	15.89	15.93	000	15.93
2011-02-03	17.53	17.80	16.61	16.69	000	16.69
2011-02-02	17.82	17.84	17.28	17.30	000	17.30
2011-02-01	18.59	18.63	17.40	17.63	000	17.63
2011-01-31	19.61	19.96	17.10	19.53	000	19.53
2011-01-28	15.94	20.08	15.92	20.04	000	20.04
2011-01-27	16.84	16.89	15.81	16.15	000	16.15
2011-01-26	17.00	17.42	16.59	16.64	000	16.64
2011-01-25	18.22	18.55	17.59	17.59	000	17.59
2011-01-24	18.78	18.93	17.56	17.65	000	17.65
2011-01-21	17.03	18.61	16.60	18.47	000	18.47
2011-01-20	17.81	18.85	17.65	17.99	000	17.99
2011-01-19	15.89	17.67	15.86	17.31	000	17.31
2011-01-18	16.19	16.20	15.71	15.87	000	15.87
2011-01-14	16.67	16.71	15.37	15.46	000	15.46
2011-01-13	16.51	16.78	16.14	16.39	000	16.39
2011-01-12	16.26	16.50	16.17	16.24	000	16.24
2011-01-11	16.61	17.35	16.60	16.89	000	16.89
2011-01-10	18.35	18.63	17.54	17.54	000	17.54
2011-01-07	17.31	18.07	16.57	17.14	000	17.14
2011-01-06	16.80	17.56	16.79	17.40	000	17.40
2011-01-05	17.81	17.95	16.86	17.02	000	17.02
2011-01-04	17.34	18.24	17.33	17.38	000	17.38
2011-01-03	17.94	17.95	16.91	17.61	000	17.61
2010-12-31	17.91	18.13	17.75	17.75	000	17.75
2010-12-30	17.65	17.89	17.46	17.52	000	17.52
2010-12-29	17.49	17.49	17.02	17.28	000	17.28
2010-12-28	17.30	17.99	17.30	17.52	000	17.52
2010-12-27	18.26	18.32	17.66	17.67	000	17.67
2010-12-23	15.44	16.86	15.40	16.47	000	16.47
2010-12-22	16.52	16.56	15.45	15.45	000	15.45
2010-12-21	16.20	16.62	16.08	16.49	000	16.49
2010-12-20	16.22	16.86	15.78	16.41	000	16.41
2010-12-17	17.62	17.64	15.46	16.11	000	16.11
2010-12-16	18.03	18.27	16.88	17.39	000	17.39
2010-12-15	17.99	18.14	17.37	17.94	000	17.94
2010-12-14	17.60	17.95	17.22	17.61	000	17.61
2010-12-13	16.82	17.67	16.68	17.55	000	17.55
2010-12-10	17.06	17.63	17.06	17.61	000	17.61
2010-12-09	17.32	17.84	17.24	17.25	000	17.25
2010-12-08	17.97	18.32	17.69	17.74	000	17.74
2010-12-07	17.13	18.15	17.13	17.99	000	17.99
2010-12-06	18.80	18.85	17.95	18.02	000	18.02
2010-12-03	19.26	19.28	17.71	18.01	000	18.01
2010-12-02	21.13	21.13	19.10	19.39	000	19.39
2010-12-01	21.19	21.43	20.40	21.36	000	21.36
2010-11-30	23.27	23.79	22.42	23.54	000	23.54
2010-11-29	23.15	23.84	21.38	21.53	000	21.53
2010-11-26	21.17	22.22	20.28	22.22	000	22.22
2010-11-24	19.42	19.61	18.73	19.56	000	19.56
2010-11-23	20.25	21.45	20.24	20.63	000	20.63
2010-11-22	19.45	20.14	18.35	18.37	000	18.37
2010-11-19	19.15	19.72	17.76	18.04	000	18.04
2010-11-18	20.31	20.31	18.75	18.75	000	18.75
2010-11-17	22.19	22.21	21.22	21.76	000	21.76
2010-11-16	21.26	23.07	20.95	22.58	000	22.58
2010-11-15	20.33	20.37	19.14	20.20	000	20.20
2010-11-12	19.59	21.23	19.29	20.61	000	20.61
2010-11-11	19.44	19.75	18.48	18.64	000	18.64
2010-11-10	18.94	19.96	18.41	18.47	000	18.47
2010-11-09	18.51	19.39	17.83	19.08	000	19.08
2010-11-08	19.33	19.35	18.21	18.29	000	18.29
2010-11-05	18.07	18.44	17.92	18.26	000	18.26
2010-11-04	18.03	18.80	17.97	18.52	000	18.52
2010-11-03	21.66	22.02	19.54	19.56	000	19.56
2010-11-02	21.34	21.82	21.22	21.57	000	21.57
2010-11-01	21.65	22.54	20.92	21.83	000	21.83
2010-10-29	21.20	21.40	20.86	21.20	000	21.20
2010-10-28	20.28	21.41	20.18	20.88	000	20.88
2010-10-27	21.11	22.37	20.69	20.71	000	20.71
2010-10-26	20.52	21.01	20.22	20.22	000	20.22
2010-10-25	19.22	19.88	18.86	19.85	000	19.85
2010-10-22	19.36	19.36	18.76	18.78	000	18.78
2010-10-21	19.70	20.53	18.93	19.27	000	19.27
2010-10-20	21.20	21.20	19.67	19.79	000	19.79
2010-10-19	20.70	21.35	19.33	20.63	000	20.63
2010-10-18	20.43	20.71	18.88	19.09	000	19.09
2010-10-15	20.20	21.59	19.02	19.03	000	19.03
2010-10-14	19.59	21.02	19.40	19.88	000	19.88
2010-10-13	17.92	19.16	17.90	19.07	000	19.07
2010-10-12	20.00	20.10	18.55	18.93	000	18.93
2010-10-11	19.33	19.51	18.80	18.96	000	18.96
2010-10-08	21.58	21.64	20.29	20.71	000	20.71
2010-10-07	21.31	22.16	21.28	21.56	000	21.56
2010-10-06	21.82	22.13	21.46	21.49	000	21.49
2010-10-05	22.52	23.08	21.71	21.76	000	21.76
2010-10-04	23.63	24.34	23.30	23.53	000	23.53
2010-10-01	22.90	23.67	22.46	22.50	000	22.50
2010-09-30	22.85	24.52	22.39	23.70	000	23.70
2010-09-29	23.14	23.45	22.72	23.25	000	23.25
2010-09-28	22.92	24.28	22.40	22.60	000	22.60
2010-09-27	22.58	22.75	21.97	22.54	000	22.54
2010-09-24	22.61	22.61	21.71	21.71	000	21.71
2010-09-23	23.91	24.06	22.56	23.87	000	23.87
2010-09-22	22.56	23.19	21.91	22.51	000	22.51
2010-09-21	21.54	22.59	21.42	22.35	000	22.35
2010-09-20	22.47	22.58	21.25	21.50	000	21.50
2010-09-17	21.65	22.56	21.63	22.01	000	22.01
2010-09-16	22.65	22.83	21.71	21.72	000	21.72
2010-09-15	22.55	22.80	22.10	22.10	000	22.10
2010-09-14	21.69	21.97	20.85	21.56	000	21.56
2010-09-13	21.06	22.05	20.93	21.21	000	21.21
2010-09-10	22.64	22.87	21.76	21.99	000	21.99
2010-09-09	22.22	23.24	22.14	22.81	000	22.81
2010-09-08	23.51	23.56	22.92	23.25	000	23.25
2010-09-07	22.77	23.94	22.77	23.80	000	23.80
2010-09-03	21.99	22.78	21.24	21.31	000	21.31
2010-09-02	24.23	24.31	23.15	23.19	000	23.19
2010-09-01	25.13	25.13	23.86	23.89	000	23.89
2010-08-31	27.58	27.83	25.93	26.05	000	26.05
2010-08-30	25.88	27.21	25.41	27.21	000	27.21
2010-08-27	26.50	28.11	24.41	24.45	000	24.45
2010-08-26	26.45	27.55	25.86	27.37	000	27.37
2010-08-25	28.30	28.92	26.46	26.70	000	26.70
2010-08-24	27.91	28.77	26.32	27.46	000	27.46
2010-08-23	25.97	25.97	24.62	25.66	000	25.66
2010-08-20	26.73	27.00	25.49	25.49	000	25.49
2010-08-19	24.48	26.78	24.26	26.44	000	26.44
2010-08-18	24.30	25.23	23.40	24.59	000	24.59
2010-08-17	24.72	24.89	23.71	24.33	000	24.33
2010-08-16	27.41	28.10	25.38	26.10	000	26.10
2010-08-13	26.08	26.26	25.45	26.24	000	26.24
2010-08-12	27.21	27.21	25.18	25.73	000	25.73
2010-08-11	24.96	26.10	24.96	25.39	000	25.39
2010-08-10	23.30	24.24	22.17	22.37	000	22.37
2010-08-09	21.85	22.87	21.36	22.14	000	22.14
2010-08-06	23.34	23.89	21.72	21.74	000	21.74
2010-08-05	23.04	23.13	22.07	22.10	000	22.10
2010-08-04	22.69	23.69	22.16	22.21	000	22.21
2010-08-03	22.44	23.06	21.98	22.63	000	22.63
2010-08-02	23.07	23.24	21.74	22.01	000	22.01
2010-07-30	25.47	27.32	23.35	23.50	000	23.50
2010-07-29	23.40	25.54	23.04	24.13	000	24.13
2010-07-28	23.93	24.54	22.24	24.25	000	24.25
2010-07-27	21.89	23.57	21.86	23.19	000	23.19
2010-07-26	24.37	24.61	22.74	22.78	000	22.78
2010-07-23	24.79	25.17	23.32	23.47	000	23.47
2010-07-22	24.37	24.85	23.72	24.63	000	24.63
2010-07-21	23.61	26.63	23.59	25.64	000	25.64
2010-07-20	27.35	27.40	23.79	23.93	000	23.93
2010-07-19	27.02	27.30	25.12	25.97	000	25.97
2010-07-16	25.77	28.16	25.71	26.25	000	26.25
2010-07-15	25.08	27.24	24.74	25.14	000	25.14
2010-07-14	24.61	25.80	24.18	24.89	000	24.89
2010-07-13	23.29	24.57	23.12	24.56	000	24.56
2010-07-12	24.66	25.14	23.53	24.43	000	24.43
2010-07-09	25.35	25.67	24.37	24.98	000	24.98
2010-07-08	26.50	27.42	24.22	25.71	000	25.71
2010-07-07	29.56	29.56	26.84	26.84	000	26.84
2010-07-06	28.82	31.15	27.96	29.65	000	29.65
2010-07-02	31.71	31.88	29.35	30.12	000	30.12
2010-07-01	34.41	37.58	32.72	32.86	000	32.86
2010-06-30	33.95	34.63	31.74	34.54	000	34.54
2010-06-29	31.22	35.39	31.22	34.13	000	34.13
2010-06-28	29.20	29.90	28.47	29.00	000	29.00
2010-06-25	29.64	30.41	28.07	28.53	000	28.53
2010-06-24	27.61	30.27	27.53	29.74	000	29.74
2010-06-23	26.93	28.55	26.54	26.91	000	26.91
2010-06-22	25.14	27.05	24.41	27.05	000	27.05
2010-06-21	22.90	25.64	22.87	24.88	000	24.88
2010-06-18	24.87	24.88	23.30	23.95	000	23.95
2010-06-17	25.59	26.64	25.05	25.05	000	25.05
2010-06-16	26.72	26.72	25.34	25.92	000	25.92
2010-06-15	27.68	27.84	25.68	25.87	000	25.87
2010-06-14	27.94	28.72	26.98	28.58	000	28.58
2010-06-11	31.79	31.79	28.60	28.79	000	28.79
2010-06-10	31.00	31.77	29.69	30.57	000	30.57
2010-06-09	32.33	34.12	30.23	33.73	000	33.73
2010-06-08	36.53	37.38	33.36	33.70	000	33.70
2010-06-07	35.66	36.80	34.43	36.57	000	36.57
2010-06-04	32.93	36.12	31.81	35.48	000	35.48
2010-06-03	29.65	31.20	29.12	29.46	000	29.46
2010-06-02	34.39	34.57	29.94	30.17	000	30.17
2010-06-01	34.87	35.68	31.82	35.54	000	35.54
2010-05-28	30.23	33.30	29.53	32.07	000	32.07
2010-05-27	30.24	31.03	29.54	29.68	000	29.68
2010-05-26	32.54	35.02	29.39	35.02	000	35.02
2010-05-25	43.15	43.74	34.59	34.61	000	34.61
2010-05-24	41.74	41.74	35.57	38.32	000	38.32
2010-05-21	47.66	48.20	38.95	40.10	000	40.10
2010-05-20	41.79	46.37	40.30	45.79	000	45.79
2010-05-19	34.65	38.42	33.07	35.32	000	35.32
2010-05-18	28.67	34.17	28.09	33.55	000	33.55
2010-05-17	31.33	35.25	30.76	30.84	000	30.84
2010-05-14	28.40	33.24	28.40	31.24	000	31.24
2010-05-13	26.17	26.85	24.30	26.68	000	26.68
2010-05-12	26.56	26.67	24.98	25.52	000	25.52
2010-05-11	31.04	31.04	25.86	28.32	000	28.32
2010-05-10	28.65	30.89	25.68	28.84	000	28.84
2010-05-07	32.76	42.15	31.71	40.95	000	40.95
2010-05-06	25.88	40.71	24.43	32.80	000	32.80
2010-05-05	25.96	27.23	23.75	24.91	000	24.91
2010-05-04	22.46	25.70	22.46	23.84	000	23.84
2010-05-03	22.41	22.41	19.61	20.19	000	20.19
2010-04-30	18.75	22.39	18.41	22.05	000	22.05
2010-04-29	20.37	20.37	18.44	18.44	000	18.44
2010-04-28	22.08	23.03	20.86	21.08	000	21.08
2010-04-27	18.13	23.20	17.94	22.81	000	22.81
2010-04-26	17.52	17.53	17.07	17.47	000	17.47
2010-04-23	16.62	16.71	16.12	16.62	000	16.62
2010-04-22	17.48	18.19	16.20	16.47	000	16.47
2010-04-21	15.94	16.85	15.50	16.32	000	16.32
2010-04-20	16.84	16.89	15.73	15.73	000	15.73
2010-04-19	19.14	19.55	17.34	17.34	000	17.34
2010-04-16	16.19	19.70	16.11	18.36	000	18.36
2010-04-15	15.87	16.50	15.68	15.89	000	15.89
2010-04-14	15.80	16.38	15.55	15.59	000	15.59
2010-04-13	15.98	16.77	15.81	16.20	000	16.20
2010-04-12	15.67	16.00	15.23	15.58	000	15.58
2010-04-09	16.32	16.65	16.06	16.14	000	16.14
2010-04-08	17.21	17.80	16.30	16.48	000	16.48
2010-04-07	16.72	17.21	16.16	16.62	000	16.62
2010-04-06	17.39	17.54	16.08	16.23	000	16.23
2010-04-05	17.96	18.16	17.02	17.02	000	17.02
2010-04-01	17.01	18.09	16.79	17.47	000	17.47
2010-03-31	17.66	17.92	17.29	17.59	000	17.59
2010-03-30	17.64	18.08	17.13	17.13	000	17.13
2010-03-29	18.17	18.28	17.57	17.59	000	17.59
2010-03-26	18.27	18.69	17.35	17.77	000	17.77
2010-03-25	17.07	18.54	16.62	18.40	000	18.40
2010-03-24	16.85	17.92	16.83	17.55	000	17.55
2010-03-23	16.84	17.09	16.21	16.35	000	16.35
2010-03-22	18.30	18.34	16.77	16.87	000	16.87
2010-03-19	16.17	17.57	16.17	16.97	000	16.97
2010-03-18	16.96	16.99	16.31	16.62	000	16.62
2010-03-17	16.97	17.17	16.52	16.91	000	16.91
2010-03-16	17.78	18.01	17.42	17.69	000	17.69
2010-03-15	18.28	18.78	17.96	18.00	000	18.00
2010-03-12	17.97	18.53	17.58	17.58	000	17.58
2010-03-11	18.90	19.34	18.06	18.06	000	18.06
2010-03-10	18.00	18.60	17.43	18.57	000	18.57
2010-03-09	18.18	18.19	17.51	17.92	000	17.92
2010-03-08	17.95	17.96	17.56	17.79	000	17.79
2010-03-05	18.06	18.15	17.23	17.42	000	17.42
2010-03-04	18.86	19.27	18.58	18.72	000	18.72
2010-03-03	18.95	19.30	18.42	18.83	000	18.83
2010-03-02	18.83	19.36	18.60	19.06	000	19.06
2010-03-01	19.93	19.94	19.18	19.26	000	19.26
2010-02-26	19.88	20.53	19.32	19.50	000	19.50
2010-02-25	22.03	22.68	20.06	20.10	000	20.10
2010-02-24	21.23	21.58	20.22	20.27	000	20.27
2010-02-23	20.39	21.94	20.06	21.37	000	21.37
2010-02-22	20.16	21.00	19.59	19.94	000	19.94
2010-02-19	21.07	21.14	19.71	20.02	000	20.02
2010-02-18	21.72	22.21	20.60	20.63	000	20.63
2010-02-17	22.47	22.60	21.70	21.72	000	21.72
2010-02-16	23.51	23.57	22.13	22.25	000	22.25
2010-02-12	23.96	25.54	22.73	22.73	000	22.73
2010-02-11	25.82	26.11	23.87	23.96	000	23.96
2010-02-10	26.36	26.77	24.80	25.40	000	25.40
2010-02-09	26.51	26.56	24.78	26.00	000	26.00
2010-02-08	26.11	27.11	25.48	26.51	000	26.51
2010-02-05	25.69	29.22	25.37	26.11	000	26.11
2010-02-04	22.63	26.32	22.63	26.08	000	26.08
2010-02-03	22.11	22.11	21.33	21.60	000	21.60
2010-02-02	22.59	22.99	21.08	21.48	000	21.48
2010-02-01	24.33	24.33	22.58	22.59	000	22.59
2010-01-29	23.73	25.03	22.11	24.62	000	24.62
2010-01-28	22.79	25.30	22.69	23.73	000	23.73
2010-01-27	24.81	25.69	23.14	23.14	000	23.14
2010-01-26	26.03	26.22	22.77	24.55	000	24.55
2010-01-25	27.32	27.32	24.61	25.41	000	25.41
2010-01-22	22.27	28.01	22.27	27.31	000	27.31
2010-01-21	18.59	22.30	18.27	22.27	000	22.27
2010-01-20	18.51	19.69	18.44	18.68	000	18.68
2010-01-19	18.63	18.85	17.33	17.58	000	17.58
2010-01-15	17.63	19.02	17.63	17.91	000	17.91
2010-01-14	18.16	18.27	17.38	17.63	000	17.63
2010-01-13	17.94	18.72	17.56	17.85	000	17.85
2010-01-12	17.95	19.46	17.95	18.25	000	18.25
2010-01-11	16.93	17.74	16.86	17.55	000	17.55
2010-01-08	19.27	19.27	18.11	18.13	000	18.13
2010-01-07	19.68	19.71	18.70	19.06	000	19.06
2010-01-06	19.59	19.68	18.77	19.16	000	19.16
2010-01-05	20.05	20.13	19.34	19.35	000	19.35
2010-01-04	21.68	21.68	20.03	20.04	000	20.04
2009-12-31	19.96	21.83	19.89	21.68	000	21.68
2009-12-30	20.36	20.44	19.93	19.96	000	19.96
2009-12-29	19.87	20.12	19.62	20.01	000	20.01
2009-12-28	20.29	20.53	19.90	19.93	000	19.93
2009-12-24	19.67	19.67	19.25	19.47	000	19.47
2009-12-23	19.54	19.97	19.35	19.71	000	19.71
2009-12-22	20.39	20.40	19.54	19.54	000	19.54
2009-12-21	21.46	21.51	20.28	20.49	000	20.49
2009-12-18	21.84	23.02	21.68	21.68	000	21.68
2009-12-17	21.89	22.86	21.40	22.57	000	22.57
2009-12-16	21.50	21.50	20.46	20.54	000	20.54
2009-12-15	21.09	21.87	20.91	21.50	000	21.50
2009-12-14	21.59	21.59	20.57	21.15	000	21.15
2009-12-11	21.45	22.31	21.39	21.59	000	21.59
2009-12-10	22.66	22.66	21.77	22.32	000	22.32
2009-12-09	23.21	24.20	22.54	22.66	000	22.66
2009-12-08	23.28	23.97	22.84	23.69	000	23.69
2009-12-07	22.32	22.46	21.60	22.10	000	22.10
2009-12-04	21.18	22.76	20.62	21.25	000	21.25
2009-12-03	21.15	22.50	20.61	22.46	000	22.46
2009-12-02	21.89	22.19	21.01	21.12	000	21.12
2009-12-01	24.51	24.51	21.88	21.92	000	21.92
2009-11-30	24.95	25.57	24.19	24.51	000	24.51
2009-11-27	25.75	25.93	23.12	24.74	000	24.74
2009-11-25	20.23	20.57	20.05	20.48	000	20.48
2009-11-24	21.28	21.87	20.35	20.47	000	20.47
2009-11-23	21.98	21.98	20.90	21.16	000	21.16
2009-11-20	23.45	23.45	22.14	22.19	000	22.19
2009-11-19	21.63	24.20	21.63	22.63	000	22.63
2009-11-18	22.35	22.65	21.63	21.63	000	21.63
2009-11-17	22.81	23.33	22.27	22.41	000	22.41
2009-11-16	23.36	23.42	22.02	22.89	000	22.89
2009-11-13	24.25	24.43	23.22	23.36	000	23.36
2009-11-12	23.04	24.61	22.91	24.24	000	24.24
2009-11-11	22.84	23.68	21.61	23.00	000	23.00
2009-11-10	23.15	23.53	22.78	22.84	000	22.84
2009-11-09	24.19	24.24	22.78	23.15	000	23.15
2009-11-06	26.17	26.17	24.06	24.19	000	24.19
2009-11-05	27.28	27.39	25.41	25.43	000	25.43
2009-11-04	28.81	28.81	26.61	27.72	000	27.72
2009-11-03	30.62	30.80	28.77	28.81	000	28.81
2009-11-02	30.70	31.84	28.07	29.78	000	29.78
2009-10-30	24.76	31.59	24.76	30.69	000	30.69
2009-10-29	27.16	27.19	24.68	24.76	000	24.76
2009-10-28	24.83	27.94	24.83	27.91	000	27.91
2009-10-27	24.38	25.22	24.03	24.83	000	24.83
2009-10-26	23.06	24.86	21.89	24.31	000	24.31
2009-10-23	20.70	22.59	20.34	22.27	000	22.27
2009-10-22	22.22	22.77	20.33	20.69	000	20.69
2009-10-21	20.90	22.48	20.10	22.22	000	22.22
2009-10-20	21.55	21.76	20.90	20.90	000	20.90
2009-10-19	21.41	22.46	20.91	21.49	000	21.49
2009-10-16	21.72	22.60	20.98	21.43	000	21.43
2009-10-15	23.51	23.53	21.49	21.72	000	21.72
2009-10-14	22.08	22.89	21.55	22.86	000	22.86
2009-10-13	23.00	24.07	22.74	22.99	000	22.99
2009-10-12	23.12	23.53	22.67	23.01	000	23.01
2009-10-09	24.39	24.54	22.99	23.12	000	23.12
2009-10-08	24.68	24.69	23.90	24.18	000	24.18
2009-10-07	25.78	25.82	24.57	24.68	000	24.68
2009-10-06	26.39	26.41	25.19	25.70	000	25.70
2009-10-05	29.34	29.34	26.57	26.84	000	26.84
2009-10-02	29.34	29.56	27.98	28.68	000	28.68
2009-10-01	25.98	28.42	25.98	28.27	000	28.27
2009-09-30	25.19	26.45	24.76	25.61	000	25.61
2009-09-29	24.88	25.28	24.54	25.19	000	25.19
2009-09-28	26.26	26.40	24.85	24.88	000	24.88
2009-09-25	25.18	26.34	24.81	25.61	000	25.61
2009-09-24	23.67	25.37	23.44	24.95	000	24.95
2009-09-23	22.90	23.69	22.19	23.49	000	23.49
2009-09-22	23.81	23.98	23.06	23.08	000	23.08
2009-09-21	25.34	25.51	23.71	24.06	000	24.06
2009-09-18	23.65	24.43	23.14	23.92	000	23.92
2009-09-17	23.99	24.07	22.79	23.65	000	23.65
2009-09-16	23.29	23.92	22.78	23.69	000	23.69
2009-09-15	23.90	24.27	23.07	23.42	000	23.42
2009-09-14	25.39	25.39	23.32	23.86	000	23.86
2009-09-11	23.49	24.33	22.48	24.15	000	24.15
2009-09-10	24.40	24.76	22.82	23.55	000	23.55
2009-09-09	25.66	25.93	24.23	24.32	000	24.32
2009-09-08	25.26	26.15	25.26	25.62	000	25.62
2009-09-04	26.98	26.98	24.86	25.26	000	25.26
2009-09-03	28.90	28.90	26.98	27.10	000	27.10
2009-09-02	29.14	29.57	28.41	28.90	000	28.90
2009-09-01	26.01	29.23	26.00	29.15	000	29.15
2009-08-31	24.76	27.01	24.76	26.01	000	26.01
2009-08-28	24.44	25.50	24.28	24.76	000	24.76
2009-08-27	25.13	25.89	24.43	24.68	000	24.68
2009-08-26	24.91	25.56	24.69	24.95	000	24.95
2009-08-25	25.13	25.13	22.58	24.92	000	24.92
2009-08-24	25.01	25.70	25.01	25.14	000	25.14
2009-08-21	24.49	25.06	23.91	25.01	000	25.01
2009-08-20	26.45	26.45	24.75	25.09	000	25.09
2009-08-19	28.08	28.14	26.14	26.26	000	26.26
2009-08-18	27.89	27.89	26.08	26.18	000	26.18
2009-08-17	24.27	28.39	24.27	27.89	000	27.89
2009-08-14	24.77	25.94	24.26	24.27	000	24.27
2009-08-13	25.34	26.15	24.71	24.71	000	24.71
2009-08-12	25.99	26.50	25.11	25.45	000	25.45
2009-08-11	24.98	26.98	24.98	25.99	000	25.99
2009-08-10	24.76	25.82	24.76	24.99	000	24.99
2009-08-07	24.71	24.95	23.98	24.76	000	24.76
2009-08-06	24.90	26.15	24.47	25.67	000	25.67
2009-08-05	24.91	25.85	24.86	24.90	000	24.90
2009-08-04	25.55	26.16	24.89	24.89	000	24.89
2009-08-03	25.92	26.49	25.56	25.56	000	25.56
2009-07-31	25.40	26.22	24.93	25.92	000	25.92
2009-07-30	25.40	25.76	24.85	25.40	000	25.40
2009-07-29	25.47	26.18	25.41	25.61	000	25.61
2009-07-28	24.28	25.61	24.28	25.01	000	25.01
2009-07-27	24.06	24.86	24.02	24.28	000	24.28
2009-07-24	23.87	23.87	23.00	23.09	000	23.09
2009-07-23	23.71	24.05	23.21	23.43	000	23.43
2009-07-22	24.05	24.14	23.24	23.47	000	23.47
2009-07-21	24.28	25.14	23.81	23.87	000	23.87
2009-07-20	25.06	25.42	24.26	24.40	000	24.40
2009-07-17	25.42	25.55	23.88	24.34	000	24.34
2009-07-16	25.96	26.18	24.51	25.42	000	25.42
2009-07-15	25.05	26.06	23.83	25.89	000	25.89
2009-07-14	26.31	26.84	24.99	25.02	000	25.02
2009-07-13	28.36	29.24	25.42	26.31	000	26.31
2009-07-10	29.78	30.34	28.82	29.02	000	29.02
2009-07-09	30.23	30.49	29.28	29.78	000	29.78
2009-07-08	30.85	33.05	30.43	31.30	000	31.30
2009-07-07	29.00	30.94	28.90	30.85	000	30.85
2009-07-06	30.32	30.60	28.99	29.00	000	29.00
2009-07-02	26.22	28.62	26.22	27.95	000	27.95
2009-07-01	25.73	26.31	24.80	26.22	000	26.22
2009-06-30	25.36	27.38	25.02	26.35	000	26.35
2009-06-29	25.93	27.18	25.29	25.35	000	25.35
2009-06-26	27.09	27.22	25.76	25.93	000	25.93
2009-06-25	29.45	29.56	26.30	26.36	000	26.36
2009-06-24	30.58	30.58	28.79	29.05	000	29.05
2009-06-23	31.30	31.54	27.83	30.58	000	30.58
2009-06-22	30.40	32.05	30.30	31.17	000	31.17
2009-06-19	29.16	29.32	27.56	27.99	000	27.99
2009-06-18	31.54	31.54	29.60	30.03	000	30.03
2009-06-17	31.19	32.77	30.64	31.54	000	31.54
2009-06-16	30.81	32.75	30.07	32.68	000	32.68
2009-06-15	29.70	31.09	29.64	30.81	000	30.81
2009-06-12	28.08	28.50	27.73	28.15	000	28.15
2009-06-11	27.36	28.11	26.81	28.11	000	28.11
2009-06-10	26.90	29.74	26.90	28.46	000	28.46
2009-06-09	29.77	29.77	27.79	28.27	000	28.27
2009-06-08	30.84	31.82	26.41	29.77	000	29.77
2009-06-05	29.39	30.81	28.85	29.62	000	29.62
2009-06-04	31.02	31.02	29.92	30.18	000	30.18
2009-06-03	29.62	31.79	29.62	31.02	000	31.02
2009-06-02	30.04	30.13	28.30	29.63	000	29.63
2009-06-01	28.70	30.05	28.45	30.04	000	30.04
2009-05-29	31.67	31.67	28.85	28.92	000	28.92
2009-05-28	31.54	33.32	31.10	31.67	000	31.67
2009-05-27	30.80	32.53	29.62	32.36	000	32.36
2009-05-26	34.57	34.57	30.38	30.62	000	30.62
2009-05-22	31.36	32.71	30.57	32.63	000	32.63
2009-05-21	29.03	32.77	29.03	31.35	000	31.35
2009-05-20	27.47	29.16	26.57	29.03	000	29.03
2009-05-19	30.23	30.32	28.35	28.80	000	28.80
2009-05-18	32.91	32.91	30.00	30.24	000	30.24
2009-05-15	31.36	33.61	30.59	33.12	000	33.12
2009-05-14	33.65	33.96	31.32	31.37	000	31.37
2009-05-13	32.97	33.99	32.56	33.65	000	33.65
2009-05-12	32.68	33.29	31.57	31.80	000	31.80
2009-05-11	32.05	34.08	32.05	32.87	000	32.87
2009-05-08	32.36	32.72	31.19	32.05	000	32.05
2009-05-07	32.10	34.56	31.91	33.44	000	33.44
2009-05-06	33.36	33.70	32.43	32.45	000	32.45
2009-05-05	34.54	35.14	33.36	33.36	000	33.36
2009-05-04	35.30	36.24	34.31	34.53	000	34.53
2009-05-01	36.50	36.88	34.88	35.30	000	35.30
2009-04-30	36.09	36.71	34.50	36.50	000	36.50
2009-04-29	37.95	37.95	35.37	36.08	000	36.08
2009-04-28	39.43	39.64	37.42	37.95	000	37.95
2009-04-27	39.46	39.52	37.97	38.32	000	38.32
2009-04-24	36.86	37.53	36.37	36.82	000	36.82
2009-04-23	38.10	38.52	37.01	37.15	000	37.15
2009-04-22	37.14	38.19	36.01	38.10	000	38.10
2009-04-21	40.27	40.29	36.95	37.14	000	37.14
2009-04-20	33.94	39.58	33.94	39.18	000	39.18
2009-04-17	35.36	35.52	33.68	33.94	000	33.94
2009-04-16	36.04	36.80	34.88	35.79	000	35.79
2009-04-15	37.85	38.06	36.10	36.17	000	36.17
2009-04-14	37.95	38.50	36.88	37.67	000	37.67
2009-04-13	38.32	38.91	37.51	37.81	000	37.81
2009-04-09	37.22	37.74	36.53	36.53	000	36.53
2009-04-08	40.39	40.86	38.70	38.85	000	38.85
2009-04-07	41.48	42.50	40.36	40.39	000	40.39
2009-04-06	41.96	43.02	40.83	40.93	000	40.93
2009-04-03	42.03	42.03	39.64	39.70	000	39.70
2009-04-02	42.28	42.68	40.30	42.04	000	42.04
2009-04-01	45.42	45.60	42.26	42.28	000	42.28
2009-03-31	45.54	45.54	42.27	44.14	000	44.14
2009-03-30	44.86	46.28	44.86	45.54	000	45.54
2009-03-27	40.36	42.13	40.36	41.04	000	41.04
2009-03-26	42.25	42.25	40.17	40.36	000	40.36
2009-03-25	42.35	44.20	40.81	42.25	000	42.25
2009-03-24	43.24	44.00	41.63	42.93	000	42.93
2009-03-23	45.89	45.89	41.27	43.23	000	43.23
2009-03-20	43.60	47.63	43.07	45.89	000	45.89
2009-03-19	40.06	44.17	38.79	43.68	000	43.68
2009-03-18	41.14	42.39	38.98	40.06	000	40.06
2009-03-17	44.23	44.59	40.74	40.80	000	40.80
2009-03-16	42.36	44.23	42.36	43.74	000	43.74
2009-03-13	40.99	43.52	40.03	42.36	000	42.36
2009-03-12	43.53	43.98	40.75	41.18	000	41.18
2009-03-11	43.35	44.26	42.36	43.61	000	43.61
2009-03-10	49.68	49.68	43.88	44.37	000	44.37
2009-03-09	49.35	51.34	48.40	49.68	000	49.68
2009-03-06	50.17	51.95	47.65	49.33	000	49.33
2009-03-05	47.56	51.95	46.98	50.17	000	50.17
2009-03-04	48.02	48.83	45.02	47.56	000	47.56
2009-03-03	52.65	52.76	48.50	50.93	000	50.93
2009-03-02	49.96	53.25	48.35	52.65	000	52.65
2009-02-27	44.66	47.34	44.46	46.35	000	46.35
2009-02-26	43.75	45.33	41.91	44.66	000	44.66
2009-02-25	45.73	47.23	42.84	44.67	000	44.67
2009-02-24	52.50	52.56	44.28	45.49	000	45.49
2009-02-23	49.30	53.16	48.97	52.62	000	52.62
2009-02-20	47.08	52.04	42.02	49.30	000	49.30
2009-02-19	48.54	48.54	44.81	47.08	000	47.08
2009-02-18	48.66	50.29	46.00	48.46	000	48.46
2009-02-17	48.14	51.18	46.96	48.66	000	48.66
2009-02-13	41.60	43.02	40.73	42.93	000	42.93
2009-02-12	44.52	48.63	41.21	41.25	000	41.25
2009-02-11	46.67	46.67	44.50	44.53	000	44.53
2009-02-10	45.14	48.12	44.18	46.67	000	46.67
2009-02-09	45.40	45.45	43.04	43.64	000	43.64
2009-02-06	43.71	43.71	41.20	43.37	000	43.37
2009-02-05	43.83	46.23	42.32	43.73	000	43.73
2009-02-04	43.06	44.52	41.39	43.85	000	43.85
2009-02-03	45.52	45.52	42.43	43.06	000	43.06
2009-02-02	49.42	49.54	45.26	45.52	000	45.52
2009-01-30	42.63	45.53	42.09	44.84	000	44.84
2009-01-29	41.34	43.03	41.12	42.63	000	42.63
2009-01-28	42.25	42.25	33.76	39.66	000	39.66
2009-01-27	45.11	45.93	42.20	42.25	000	42.25
2009-01-26	47.89	47.93	44.29	45.69	000	45.69
2009-01-23	50.39	51.11	46.43	47.27	000	47.27
2009-01-22	50.65	51.76	46.51	47.29	000	47.29
2009-01-21	51.52	54.12	46.15	46.42	000	46.42
2009-01-20	50.12	57.36	49.27	56.65	000	56.65
2009-01-16	51.00	51.00	45.96	46.11	000	46.11
2009-01-15	49.14	55.16	49.14	51.00	000	51.00
2009-01-14	46.24	51.55	46.14	49.14	000	49.14
2009-01-13	45.84	47.08	43.23	43.27	000	43.27
2009-01-12	42.06	46.62	41.94	45.84	000	45.84
2009-01-09	41.18	43.13	41.05	42.82	000	42.82
2009-01-08	43.38	44.60	42.56	42.56	000	42.56
2009-01-07	40.29	43.82	40.12	43.39	000	43.39
2009-01-06	38.06	39.33	37.34	38.56	000	38.56
2009-01-05	39.24	40.22	38.30	39.08	000	39.08
2009-01-02	39.58	39.82	36.88	39.19	000	39.19
2008-12-31	41.63	41.63	37.96	40.00	000	40.00
2008-12-30	43.99	44.29	41.63	41.63	000	41.63
2008-12-29	43.35	46.24	42.16	43.90	000	43.90
2008-12-26	44.27	44.36	42.92	43.38	000	43.38
2008-12-24	45.02	45.02	44.15	44.21	000	44.21
2008-12-23	43.19	45.39	41.68	45.02	000	45.02
2008-12-22	44.93	46.69	42.75	44.56	000	44.56
2008-12-19	46.01	46.01	41.29	44.93	000	44.93
2008-12-18	49.84	49.84	44.50	47.34	000	47.34
2008-12-17	52.00	52.19	49.36	49.84	000	49.84
2008-12-16	56.76	56.76	50.91	52.37	000	52.37
2008-12-15	55.68	58.49	55.68	56.76	000	56.76
2008-12-12	55.78	58.84	54.26	54.28	000	54.28
2008-12-11	55.08	56.44	52.94	55.78	000	55.78
2008-12-10	58.91	58.91	53.79	55.73	000	55.73
2008-12-09	59.48	59.57	56.37	58.91	000	58.91
2008-12-08	58.86	59.87	57.35	58.49	000	58.49
2008-12-05	63.64	66.54	59.26	59.93	000	59.93
2008-12-04	62.19	65.08	60.21	63.64	000	63.64
2008-12-03	62.98	65.37	60.18	60.72	000	60.72
2008-12-02	66.68	67.01	62.31	62.98	000	62.98
2008-12-01	60.47	68.60	60.36	68.51	000	68.51
2008-11-28	56.02	56.82	50.50	55.28	000	55.28
2008-11-26	60.90	62.50	54.62	54.92	000	54.92
2008-11-25	64.76	65.49	60.25	60.90	000	60.90
2008-11-24	71.19	71.35	61.81	64.70	000	64.70
2008-11-21	80.74	80.74	71.63	72.67	000	72.67
2008-11-20	74.26	81.48	72.76	80.86	000	80.86
2008-11-19	68.46	75.00	67.34	74.26	000	74.26
2008-11-18	70.09	73.13	67.18	67.64	000	67.64
2008-11-17	69.57	69.59	65.10	69.15	000	69.15
2008-11-14	62.60	66.31	59.75	66.31	000	66.31
2008-11-13	66.45	69.99	58.66	59.83	000	59.83
2008-11-12	61.52	67.19	61.52	66.46	000	66.46
2008-11-11	59.98	64.73	58.58	61.44	000	61.44
2008-11-10	56.09	62.09	54.63	59.98	000	59.98
2008-11-07	63.68	63.68	56.03	56.10	000	56.10
2008-11-06	56.71	64.78	55.60	63.68	000	63.68
2008-11-05	47.73	55.62	46.87	54.56	000	54.56
2008-11-04	53.68	53.68	44.25	47.73	000	47.73
2008-11-03	60.17	60.77	53.63	53.68	000	53.68
2008-10-31	62.93	65.85	56.73	59.89	000	59.89
2008-10-30	69.83	69.83	62.67	62.90	000	62.90
2008-10-29	66.96	71.14	62.72	69.96	000	69.96
2008-10-28	73.30	78.98	65.66	66.96	000	66.96
2008-10-27	79.13	81.65	65.90	80.06	000	80.06
2008-10-24	67.80	89.53	67.80	79.13	000	79.13
2008-10-23	68.03	79.43	51.83	67.80	000	67.80
2008-10-22	53.00	80.64	53.00	69.65	000	69.65
2008-10-21	52.95	56.37	50.91	53.11	000	53.11
2008-10-20	70.40	70.40	52.70	52.97	000	52.97
2008-10-17	67.65	74.48	59.82	70.33	000	70.33
2008-10-16	69.21	81.17	66.51	67.61	000	67.61
2008-10-15	55.69	69.47	55.69	69.25	000	69.25
2008-10-14	55.10	59.81	47.29	55.13	000	55.13
2008-10-13	69.95	71.42	54.69	54.99	000	54.99
2008-10-10	65.85	76.94	59.96	69.95	000	69.95
2008-10-09	57.57	64.92	52.54	63.92	000	63.92
2008-10-08	53.68	59.06	51.90	57.53	000	57.53
2008-10-07	52.05	54.19	47.03	53.68	000	53.68
2008-10-06	45.12	58.24	45.12	52.05	000	52.05
2008-10-03	45.22	45.52	41.51	45.14	000	45.14
2008-10-02	39.82	46.48	39.82	45.26	000	45.26
2008-10-01	39.39	42.38	39.39	39.81	000	39.81
2008-09-30	43.77	43.80	38.86	39.39	000	39.39
2008-09-29	36.92	48.40	36.92	46.72	000	46.72
2008-09-26	32.82	36.40	32.82	34.74	000	34.74
2008-09-25	35.19	35.19	32.45	32.82	000	32.82
2008-09-24	35.70	36.71	34.16	35.19	000	35.19
2008-09-23	33.85	36.08	32.63	35.72	000	35.72
2008-09-22	32.40	34.22	30.81	33.85	000	33.85
2008-09-19	33.07	33.08	27.95	32.07	000	32.07
2008-09-18	36.10	42.16	33.10	33.10	000	33.10
2008-09-17	30.25	36.40	30.25	36.22	000	36.22
2008-09-16	31.70	33.70	30.24	30.30	000	30.30
2008-09-15	25.66	31.87	25.66	31.70	000	31.70
2008-09-12	24.80	26.67	24.80	25.66	000	25.66
2008-09-11	25.38	26.25	24.39	24.39	000	24.39
2008-09-10	25.47	25.48	23.80	24.52	000	24.52
2008-09-09	22.69	25.68	22.58	25.47	000	25.47
2008-09-08	22.22	24.06	22.12	22.64	000	22.64
2008-09-05	24.54	24.71	22.97	23.06	000	23.06
2008-09-04	22.02	24.15	21.91	24.03	000	24.03
2008-09-03	21.99	22.30	21.39	21.43	000	21.43
2008-09-02	20.65	22.30	20.47	21.99	000	21.99
2008-08-29	19.43	20.71	19.43	20.65	000	20.65
2008-08-28	19.36	19.66	19.22	19.43	000	19.43
2008-08-27	20.48	20.67	19.53	19.76	000	19.76
2008-08-26	20.98	21.27	20.48	20.49	000	20.49
2008-08-25	18.78	21.22	18.78	20.97	000	20.97
2008-08-22	19.83	19.83	18.64	18.81	000	18.81
2008-08-21	20.43	21.08	18.94	19.82	000	19.82
2008-08-20	21.30	21.67	20.39	20.42	000	20.42
2008-08-19	21.76	22.14	21.28	21.28	000	21.28
2008-08-18	19.58	21.44	19.58	20.98	000	20.98
2008-08-15	20.24	20.65	19.57	19.58	000	19.58
2008-08-14	22.30	22.30	20.07	20.34	000	20.34
2008-08-13	21.57	22.11	20.80	21.55	000	21.55
2008-08-12	20.64	21.51	20.38	21.17	000	21.17
2008-08-11	20.66	20.96	19.66	20.12	000	20.12
2008-08-08	21.15	21.69	20.11	20.66	000	20.66
2008-08-07	20.23	21.46	20.23	21.15	000	21.15
2008-08-06	21.14	21.66	19.75	20.23	000	20.23
2008-08-05	22.99	22.99	20.06	21.14	000	21.14
2008-08-04	23.77	23.86	22.94	23.49	000	23.49
2008-08-01	22.66	23.37	22.35	22.57	000	22.57
2008-07-31	22.33	22.96	21.45	22.94	000	22.94
2008-07-30	22.03	22.31	20.99	21.21	000	21.21
2008-07-29	24.20	24.22	21.96	22.03	000	22.03
2008-07-28	22.91	24.62	19.65	24.23	000	24.23
2008-07-25	23.45	23.45	22.31	22.91	000	22.91
2008-07-24	21.31	23.61	21.31	23.44	000	23.44
2008-07-23	21.23	22.08	20.73	21.31	000	21.31
2008-07-22	24.02	24.08	21.05	21.18	000	21.18
2008-07-21	24.05	24.58	23.04	23.05	000	23.05
2008-07-18	25.01	25.19	23.78	24.05	000	24.05
2008-07-17	24.58	25.50	23.99	25.01	000	25.01
2008-07-16	28.19	28.19	24.87	25.10	000	25.10
2008-07-15	28.47	30.81	27.01	28.54	000	28.54
2008-07-14	27.49	29.30	26.90	28.48	000	28.48
2008-07-11	25.56	29.44	25.56	27.49	000	27.49
2008-07-10	25.22	26.62	25.07	25.59	000	25.59
2008-07-09	23.16	25.39	22.59	25.23	000	25.23
2008-07-08	25.72	26.05	23.02	23.15	000	23.15
2008-07-07	25.48	26.91	24.73	25.78	000	25.78
2008-07-03	25.92	26.08	24.44	24.79	000	24.79
2008-07-02	23.40	25.96	22.70	25.92	000	25.92
2008-07-01	25.14	25.57	23.64	23.65	000	23.65
2008-06-30	24.25	24.26	23.27	23.95	000	23.95
2008-06-27	23.75	24.56	23.30	23.44	000	23.44
2008-06-26	22.23	23.99	22.15	23.93	000	23.93
2008-06-25	22.42	22.42	20.34	21.14	000	21.14
2008-06-24	22.69	23.48	21.68	22.42	000	22.42
2008-06-23	22.89	23.14	22.52	22.64	000	22.64
2008-06-20	21.58	23.70	21.58	22.87	000	22.87
2008-06-19	22.24	22.61	20.91	21.58	000	21.58
2008-06-18	21.67	22.86	21.26	22.24	000	22.24
2008-06-17	20.96	21.42	20.02	21.13	000	21.13
2008-06-16	21.22	22.84	20.73	20.95	000	20.95
2008-06-13	23.02	23.14	21.04	21.22	000	21.22
2008-06-12	23.61	23.98	21.91	23.33	000	23.33
2008-06-11	23.44	24.30	22.86	24.12	000	24.12
2008-06-10	24.37	24.42	22.31	23.18	000	23.18
2008-06-09	23.56	24.47	20.78	23.12	000	23.12
2008-06-06	18.63	23.79	18.63	23.56	000	23.56
2008-06-05	20.54	20.59	18.62	18.63	000	18.63
2008-06-04	20.64	21.31	19.76	20.80	000	20.80
2008-06-03	19.80	21.00	18.89	20.24	000	20.24
2008-06-02	17.83	20.45	17.83	19.83	000	19.83
2008-05-30	18.14	18.21	17.56	17.83	000	17.83
2008-05-29	19.08	19.17	17.54	18.14	000	18.14
2008-05-28	19.64	20.03	19.01	19.07	000	19.07
2008-05-27	20.78	20.95	19.42	19.64	000	19.64
2008-05-23	18.58	19.80	18.38	19.55	000	19.55
2008-05-22	18.92	19.11	17.82	18.05	000	18.05
2008-05-21	17.64	18.89	17.01	18.59	000	18.59
2008-05-20	17.02	18.42	17.02	17.58	000	17.58
2008-05-19	16.47	17.89	15.82	17.01	000	17.01
2008-05-16	16.30	17.92	16.30	16.47	000	16.47
2008-05-15	17.65	17.84	16.25	16.30	000	16.30
2008-05-14	17.98	17.98	16.19	17.66	000	17.66
2008-05-13	17.79	18.63	17.76	17.98	000	17.98
2008-05-12	19.17	19.48	16.92	17.79	000	17.79
2008-05-09	19.98	20.01	19.30	19.41	000	19.41
2008-05-08	19.73	19.92	18.62	19.40	000	19.40
2008-05-07	18.48	19.98	18.42	19.73	000	19.73
2008-05-06	18.90	19.57	18.11	18.21	000	18.21
2008-05-05	18.68	19.29	18.68	18.90	000	18.90
2008-05-02	18.87	19.11	17.97	18.18	000	18.18
2008-05-01	20.78	20.83	18.87	18.88	000	18.88
2008-04-30	20.24	20.81	19.69	20.79	000	20.79
2008-04-29	19.86	20.54	19.63	20.24	000	20.24
2008-04-28	20.14	20.25	19.37	19.64	000	19.64
2008-04-25	19.60	20.36	19.28	19.59	000	19.59
2008-04-24	20.26	20.77	19.21	20.06	000	20.06
2008-04-23	20.63	20.95	19.88	20.26	000	20.26
2008-04-22	20.47	21.60	20.47	20.87	000	20.87
2008-04-21	20.15	21.12	20.15	20.50	000	20.50
2008-04-18	20.37	20.37	19.21	20.13	000	20.13
2008-04-17	21.13	21.54	20.35	20.37	000	20.37
2008-04-16	22.03	22.09	20.50	20.53	000	20.53
2008-04-15	23.84	23.99	22.72	22.78	000	22.78
2008-04-14	23.46	24.35	23.46	23.82	000	23.82
2008-04-11	23.03	23.59	22.65	23.46	000	23.46
2008-04-10	22.80	23.22	21.63	21.98	000	21.98
2008-04-09	22.36	23.57	22.36	22.81	000	22.81
2008-04-08	22.42	23.16	22.36	22.36	000	22.36
2008-04-07	22.45	22.73	21.21	22.42	000	22.42
2008-04-04	23.00	23.31	21.75	22.45	000	22.45
2008-04-03	23.84	24.15	23.00	23.21	000	23.21
2008-04-02	22.64	23.65	22.39	23.43	000	23.43
2008-04-01	25.61	25.61	22.52	22.68	000	22.68
2008-03-31	25.71	26.77	25.35	25.61	000	25.61
2008-03-28	25.81	25.96	25.04	25.71	000	25.71
2008-03-27	25.55	25.98	24.91	25.88	000	25.88
2008-03-26	25.75	26.85	25.51	26.08	000	26.08
2008-03-25	25.75	26.42	25.17	25.72	000	25.72
2008-03-24	26.64	27.04	24.75	25.73	000	25.73
2008-03-20	29.84	29.84	25.80	26.62	000	26.62
2008-03-19	25.78	29.95	25.16	29.84	000	29.84
2008-03-18	32.24	32.24	25.58	25.79	000	25.79
2008-03-17	35.14	35.60	31.10	32.24	000	32.24
2008-03-14	27.31	32.89	26.02	31.16	000	31.16
2008-03-13	27.22	29.62	25.65	27.29	000	27.29
2008-03-12	26.39	27.25	24.90	27.22	000	27.22
2008-03-11	27.25	28.64	26.35	26.36	000	26.36
2008-03-10	28.13	29.73	27.92	29.38	000	29.38
2008-03-07	28.52	29.29	26.48	27.49	000	27.49
2008-03-06	25.45	27.90	25.04	27.55	000	27.55
2008-03-05	25.52	25.77	23.30	24.60	000	24.60
2008-03-04	27.19	27.42	25.51	25.52	000	25.52
2008-03-03	27.54	28.13	26.27	26.28	000	26.28
2008-02-29	23.54	26.91	23.54	26.54	000	26.54
2008-02-28	22.69	23.79	22.69	23.53	000	23.53
2008-02-27	21.90	23.01	21.83	22.69	000	22.69
2008-02-26	23.44	23.45	21.64	21.90	000	21.90
2008-02-25	24.06	25.07	22.69	23.03	000	23.03
2008-02-22	24.99	25.93	23.62	24.06	000	24.06
2008-02-21	24.42	25.45	23.74	25.12	000	25.12
2008-02-20	25.60	26.95	24.21	24.40	000	24.40
2008-02-19	25.39	26.59	24.73	25.59	000	25.59
2008-02-15	25.58	25.67	24.45	25.02	000	25.02
2008-02-14	24.64	25.64	23.98	25.54	000	25.54
2008-02-13	25.67	26.06	24.57	24.88	000	24.88
2008-02-12	26.56	27.17	25.25	26.33	000	26.33
2008-02-11	29.14	29.57	27.32	27.60	000	27.60
2008-02-08	27.98	28.89	27.22	28.01	000	28.01
2008-02-07	29.51	29.70	26.78	27.66	000	27.66
2008-02-06	27.75	29.31	27.04	28.97	000	28.97
2008-02-05	27.20	28.49	27.20	28.24	000	28.24
2008-02-04	25.09	26.03	24.85	25.99	000	25.99
2008-02-01	25.66	25.75	24.02	24.02	000	24.02
2008-01-31	28.78	28.81	25.45	26.20	000	26.20
2008-01-30	27.53	28.34	24.74	27.62	000	27.62
2008-01-29	26.61	27.96	26.55	27.32	000	27.32
2008-01-28	29.67	30.26	27.57	27.78	000	27.78
2008-01-25	26.19	29.76	25.93	29.08	000	29.08
2008-01-24	28.07	28.48	27.03	27.78	000	27.78
2008-01-23	33.84	34.42	22.82	29.02	000	29.02
2008-01-22	35.12	37.57	29.71	31.01	000	31.01
2008-01-18	27.55	29.30	26.27	27.18	000	27.18
2008-01-17	24.11	28.51	23.87	28.46	000	28.46
2008-01-16	23.90	24.38	22.85	24.38	000	24.38
2008-01-15	24.10	24.59	22.97	23.34	000	23.34
2008-01-14	23.76	23.93	22.65	22.90	000	22.90
2008-01-11	24.04	24.41	23.22	23.68	000	23.68
2008-01-10	24.56	24.61	22.62	23.45	000	23.45
2008-01-09	25.61	25.95	23.90	24.12	000	24.12
2008-01-08	23.27	25.60	22.63	25.43	000	25.43
2008-01-07	24.62	24.88	23.30	23.79	000	23.79
2008-01-04	23.50	24.30	23.25	23.94	000	23.94
2008-01-03	23.11	23.27	22.11	22.49	000	22.49
2008-01-02	22.58	24.05	22.40	23.17	000	23.17
2007-12-31	21.87	22.75	21.79	22.50	000	22.50
2007-12-28	19.59	21.05	19.44	20.74	000	20.74
2007-12-27	19.15	20.51	19.15	20.26	000	20.26
2007-12-26	19.37	19.47	18.60	18.66	000	18.66
2007-12-24	19.08	19.42	18.48	18.60	000	18.60
2007-12-21	19.82	19.82	18.28	18.47	000	18.47
2007-12-20	21.02	21.67	20.58	20.58	000	20.58
2007-12-19	22.62	22.68	21.30	21.68	000	21.68
2007-12-18	23.70	24.60	22.41	22.64	000	22.64
2007-12-17	24.13	24.86	23.42	24.52	000	24.52
2007-12-14	23.53	23.53	22.26	23.27	000	23.27
2007-12-13	23.53	24.04	22.41	22.56	000	22.56
2007-12-12	20.82	24.22	20.49	22.47	000	22.47
2007-12-11	20.69	23.70	19.77	23.59	000	23.59
2007-12-10	21.16	21.46	20.36	20.74	000	20.74
2007-12-07	20.69	21.01	20.29	20.85	000	20.85
2007-12-06	22.68	22.75	19.65	20.96	000	20.96
2007-12-05	22.72	23.03	21.87	22.53	000	22.53
2007-12-04	24.30	24.59	23.32	23.79	000	23.79
2007-12-03	23.59	24.49	23.40	23.61	000	23.61
2007-11-30	22.67	23.39	22.00	22.87	000	22.87
2007-11-29	24.59	24.61	23.35	23.97	000	23.97
2007-11-28	25.14	25.14	23.55	24.11	000	24.11
2007-11-27	28.14	28.24	26.23	26.28	000	26.28
2007-11-26	26.46	28.95	25.84	28.91	000	28.91
2007-11-23	26.42	26.42	25.35	25.96	000	25.96
2007-11-21	26.30	27.77	24.55	26.84	000	26.84
2007-11-20	26.12	27.35	23.62	24.88	000	24.88
2007-11-19	26.74	27.18	25.74	26.01	000	26.01
2007-11-16	27.04	28.12	25.12	25.49	000	25.49
2007-11-15	26.96	29.31	25.98	28.06	000	28.06
2007-11-14	23.35	27.03	23.07	25.94	000	25.94
2007-11-13	27.47	27.50	23.82	24.10	000	24.10
2007-11-12	30.57	31.09	24.47	31.09	000	31.09
2007-11-09	27.96	28.84	26.21	28.50	000	28.50
2007-11-08	26.45	29.15	25.32	26.16	000	26.16
2007-11-07	23.15	26.85	22.75	26.49	000	26.49
2007-11-06	23.50	23.74	21.24	21.39	000	21.39
2007-11-05	25.25	25.46	23.61	24.31	000	24.31
2007-11-02	22.56	25.17	22.56	23.01	000	23.01
2007-11-01	19.89	24.15	17.38	23.21	000	23.21
2007-10-31	20.53	22.09	18.30	18.53	000	18.53
2007-10-30	20.46	21.15	20.31	21.07	000	21.07
2007-10-29	19.93	20.24	16.84	19.87	000	19.87
2007-10-26	19.84	20.97	19.48	19.56	000	19.56
2007-10-25	20.84	22.40	20.04	21.17	000	21.17
2007-10-24	21.16	24.15	20.59	20.80	000	20.80
2007-10-23	21.29	21.43	20.13	20.41	000	20.41
2007-10-22	23.89	23.94	21.38	21.64	000	21.64
2007-10-19	19.15	22.96	19.02	22.96	000	22.96
2007-10-18	19.16	19.56	17.73	18.50	000	18.50
2007-10-17	18.76	20.11	18.28	18.54	000	18.54
2007-10-16	20.07	20.75	19.73	20.02	000	20.02
2007-10-15	18.14	20.01	17.95	19.25	000	19.25
2007-10-12	18.68	18.74	17.49	17.73	000	17.73
2007-10-11	16.15	19.73	16.08	18.88	000	18.88
2007-10-10	16.42	17.35	16.39	16.67	000	16.67
2007-10-09	17.15	17.28	16.09	16.12	000	16.12
2007-10-08	17.73	17.83	17.32	17.46	000	17.46
2007-10-05	17.55	17.56	16.44	16.91	000	16.91
2007-10-04	18.65	18.65	18.26	18.44	000	18.44
2007-10-03	18.88	18.99	18.31	18.80	000	18.80
2007-10-02	17.67	18.89	17.60	18.49	000	18.49
2007-10-01	18.44	18.44	17.11	17.84	000	17.84
2007-09-28	17.23	18.22	16.91	18.00	000	18.00
2007-09-27	17.12	17.47	16.95	17.00	000	17.00
2007-09-26	17.92	18.18	17.30	17.63	000	17.63
2007-09-25	20.25	20.46	18.44	18.60	000	18.60
2007-09-24	19.04	19.62	18.32	19.37	000	19.37
2007-09-21	19.44	19.81	18.37	19.00	000	19.00
2007-09-20	20.47	20.82	19.55	20.45	000	20.45
2007-09-19	19.96	20.57	19.17	20.03	000	20.03
2007-09-18	25.79	26.23	20.27	20.35	000	20.35
2007-09-17	26.45	27.08	25.80	26.48	000	26.48
2007-09-14	26.38	26.48	24.68	24.92	000	24.92
2007-09-13	25.01	25.32	23.83	24.76	000	24.76
2007-09-12	25.97	26.21	24.57	24.96	000	24.96
2007-09-11	27.11	27.21	25.19	25.27	000	25.27
2007-09-10	26.91	28.82	26.56	27.38	000	27.38
2007-09-07	25.98	26.97	25.60	26.23	000	26.23
2007-09-06	24.43	25.14	23.66	23.99	000	23.99
2007-09-05	24.03	25.45	23.80	24.58	000	24.58
2007-09-04	21.93	24.81	21.71	22.78	000	22.78
2007-08-31	23.53	24.07	22.47	23.38	000	23.38
2007-08-30	25.40	25.58	23.69	25.06	000	25.06
2007-08-29	25.87	26.02	23.44	23.81	000	23.81
2007-08-28	23.87	26.57	23.72	26.30	000	26.30
2007-08-27	22.24	22.83	21.96	22.72	000	22.72
2007-08-24	22.75	23.03	20.44	20.72	000	20.72
2007-08-23	22.47	23.61	22.05	22.62	000	22.62
2007-08-22	24.33	24.44	22.87	22.89	000	22.89
2007-08-21	26.39	26.72	24.77	25.25	000	25.25
2007-08-20	29.87	29.95	25.80	26.33	000	26.33
2007-08-17	25.25	31.46	25.23	29.99	000	29.99
2007-08-16	32.68	37.50	30.44	30.83	000	30.83
2007-08-15	28.22	31.76	26.16	30.67	000	30.67
2007-08-14	25.56	28.29	25.31	27.68	000	27.68
2007-08-13	28.02	28.02	25.48	26.57	000	26.57
2007-08-10	28.04	29.84	26.91	28.30	000	28.30
2007-08-09	24.46	26.90	23.84	26.48	000	26.48
2007-08-08	20.97	22.95	19.33	21.45	000	21.45
2007-08-07	23.33	23.74	21.37	21.56	000	21.56
2007-08-06	25.32	26.47	22.44	22.94	000	22.94
2007-08-03	21.52	25.55	21.09	25.16	000	25.16
2007-08-02	22.94	23.00	21.20	21.22	000	21.22
2007-08-01	23.71	26.22	23.26	23.67	000	23.67
2007-07-31	20.08	23.93	19.68	23.52	000	23.52
2007-07-30	23.64	23.64	20.86	20.87	000	20.87
2007-07-27	20.34	24.17	19.60	24.17	000	24.17
2007-07-26	19.41	23.36	19.30	20.74	000	20.74
2007-07-25	17.77	19.46	17.38	18.10	000	18.10
2007-07-24	17.63	19.09	17.48	18.55	000	18.55
2007-07-23	16.62	17.09	16.39	16.81	000	16.81
2007-07-20	15.39	18.53	15.36	16.95	000	16.95
2007-07-19	15.43	15.62	15.06	15.23	000	15.23
2007-07-18	16.38	17.06	15.95	16.00	000	16.00
2007-07-17	15.58	15.78	15.31	15.63	000	15.63
2007-07-16	15.57	15.83	15.27	15.59	000	15.59
2007-07-13	15.39	15.51	14.79	15.15	000	15.15
2007-07-12	16.39	16.39	14.93	15.54	000	15.54
2007-07-11	17.69	17.91	16.64	16.64	000	16.64
2007-07-10	15.88	17.68	15.83	17.57	000	17.57
2007-07-09	15.34	15.69	15.03	15.16	000	15.16
2007-07-06	15.36	15.59	14.67	14.72	000	14.72
2007-07-05	15.37	15.95	15.17	15.48	000	15.48
2007-07-03	15.29	15.40	14.85	15.29	000	15.29
2007-07-02	16.48	16.48	14.91	15.40	000	15.40
2007-06-29	15.25	17.13	14.62	16.23	000	16.23
2007-06-28	15.70	15.71	14.98	15.54	000	15.54
2007-06-27	18.87	18.98	15.44	15.53	000	15.53
2007-06-26	16.46	18.89	16.21	18.89	000	18.89
2007-06-25	16.50	17.24	15.41	16.65	000	16.65
2007-06-22	14.45	16.58	14.21	15.75	000	15.75
2007-06-21	14.80	15.56	14.17	14.21	000	14.21
2007-06-20	12.77	14.76	12.75	14.67	000	14.67
2007-06-19	13.78	13.80	12.79	12.85	000	12.85
2007-06-18	14.42	14.51	13.35	13.42	000	13.42
2007-06-15	13.01	13.97	12.58	13.94	000	13.94
2007-06-14	14.76	14.82	13.59	13.64	000	13.64
2007-06-13	16.05	16.10	14.67	14.73	000	14.73
2007-06-12	15.46	16.70	14.77	16.67	000	16.67
2007-06-11	15.31	15.47	14.24	14.71	000	14.71
2007-06-08	16.75	17.06	14.73	14.84	000	14.84
2007-06-07	15.08	17.09	14.87	17.06	000	17.06
2007-06-06	14.07	15.06	13.63	14.87	000	14.87
2007-06-05	13.58	14.17	13.29	13.63	000	13.63
[truncated: 860 more rows]
