# Supplementary material for: Collective Attention and Stock Prices: Evidence from Google Trends Data on Standard and Poor's 100
Source: PLoS One. 2015 Aug 10;10(8):e0135311. doi: 10.1371/journal.pone.0135311 (PMC4530949; doi:10.1371/journal.pone.0135311)
Supplement: S2 File — (CSV) [file pone.0135311.s002.csv]

Company	Number of missing values
AAPL	227
ABBV	433
ABT	0
ACN	0
AIG	0
ALL	0
AMGN	0
AMZN	0
APA	0
APC	253
AXP	0
BA	0
BAC	0
BAX	297
BIIB	69
BK	0
BMY	28
BRK.B	0
C	0
CAT	0
CL	393
CMCSA	0
COF	522
COP	29
COST	0
CSCO	2
CVS	211
CVX	0
DD	4
DIS	0
DOW	0
DVN	78
EBAY	0
EMC	0
EMR	522
EXC	0
F	0
FB	13
FCX	522
FDX	0
FOXA	484
GD	0
GE	0
GILD	199
GM	0
GOOGL	0
GS	0
HAL	0
HD	0
HON	0
HPQ	0
IBM	0
INTC	0
JNJ	0
JPM	0
KO	0
LLY	0
LMT	0
LOW	522
MA	0
MCD	0
MDLZ	453
MDT	0
MET	0
MMM	190
MO	0
MON	391
MRK	360
MS	0
MSFT	0
NKE	0
NOV	187
NSC	0
ORCL	522
OXY	229
PEP	0
PFE	0
PG	2
PM	337
QCOM	0
RTN	0
SBUX	0
SLB	0
SO	2
SPG	138
T	0
TGT	461
TWX	0
TXN	0
UNH	124
UNP	0
UPS	0
USB	126
UTX	1
V	0
VZ	0
WAG	0
WFC	0
WMT	0
XOM	0
